# Supplementary material for: Histone acetylation regulates the expression of genes involved in worker reproduction in the ant Temnothorax rugatulus
Source: BMC Genomics. 2021 Dec 3;22:871. doi: 10.1186/s12864-021-08196-8 (PMC8642982; doi:10.1186/s12864-021-08196-8)
Supplement: Supplementary file 2 — Additional file 2. Contains the lists of upregulated and downregulated genes for each group comparison performed in our gene expression analysis, plus overlapping genes between groups. [file 12864_2021_8196_MOESM2_ESM.xlsx]

## Sheet: A) upreg QR
gene id	base mean	log fold change	lfcSE	stat	p-value	adjusted p-value	ref	blast hit	blast hit alternative	UniProt search query	UniProt A. mellifera ID	UniProt A. mellifera Name	UniProt A. mellifera GO BP	UniProt A. mellifera Function	UniProt D. melanogaster ID	UniProt D. melanogaster Name	UniProt D. melanogaster GO BP	UniProt D. melanogaster Function	UniProt C. elegans ID	UniProt C. elegans Name	UniProt C. elegans GO BP	UniProt C. elegans Function	UniProt M. musculus ID	UniProt M. musculus Name	UniProt M. musculus GO BP	UniProt M. musculus Function	read count sample 1 (queenright)	read count sample 2 (queenright)	read count sample 3 (queenright)	read count sample 4 (queenright)	read count sample 5 (queenless)	read count sample 6 (queenless)	read count sample 7 (queenless)	read count sample 8 (queenless)	read count sample 9 (queenless)
MSTRG.20902	944.074	13.556	1.69768	7.98501	1.41e-15	7.36e-12	ref|XP_024869649.1|	uncharacterized protein LOC112453256 [Temnothorax curvispinosus]	NA	uncharacterized protein LOC112453256	NA	NA	NA	NA	NA	NA	NA	NA	NA	NA	NA	NA	NA	NA	NA	NA	3708	3287	13	642	0	0	0	0	0
MSTRG.30279	941.63	4.90482	0.630444	7.77994	7.26e-15	2.53e-11	ref|XP_024888456.1|	uncharacterized protein LOC112465222 [Temnothorax curvispinosus]	NA	uncharacterized protein LOC112465222	NA	NA	NA	NA	NA	NA	NA	NA	NA	NA	NA	NA	NA	NA	NA	NA	2289	1484	3809	509	121	104	28	55	46
MSTRG.9728	1362.13	5.17408	0.706371	7.32487	2.39e-13	6.26e-10	ref|XP_024894007.1|	uncharacterized protein LOC112468838 isoform X1 [Temnothorax curvispinosus]	AP2-associated protein kinase 1 isoform X3 [Temnothorax curvispinosus]	uncharacterized protein LOC112468838	NA	NA	NA	NA	NA	NA	NA	NA	NA	NA	NA	NA	NA	NA	NA	NA	336	3254	2933	5298	23	116	139	61	94
MSTRG.5811	1489.1	2.43644	0.345409	7.05379	1.74e-12	3.65e-09	ref|XP_024887338.1|	innexin inx7-like [Temnothorax curvispinosus]	NA	innexin inx7	NA	NA	NA	NA	Q9V3W6	Innexin inx7 (Innexin-7) (Gap junction protein prp7) (Pas-related protein 7)	intercellular transport [GO:0010496]; ion transport [GO:0006811]; medium-term memory [GO:0072375]; phototransduction [GO:0007602]	FUNCTION: Structural components of the gap junctions. {ECO:0000250}.	Q21123	Innexin-7 (Protein opu-7)	ion transport [GO:0006811]	FUNCTION: Structural component of the gap junctions. {ECO:0000250|UniProtKB:O61715}.	NA	NA	NA	NA	2120	1939	2258	4301	556	558	655	565	299
MSTRG.863	4731.64	5.63078	0.871662	6.45982	1.05e-10	1.37e-07	ref|XP_024880190.1|	solute carrier organic anion transporter family member 2A1-like [Temnothorax curvispinosus]	NA	solute carrier organic anion transporter family member 2A1	NA	NA	NA	NA	NA	NA	NA	NA	NA	NA	NA	NA	Q9EPT5	Solute carrier organic anion transporter family member 2A1 (Prostaglandin transporter) (PGT) (Solute carrier family 21 member 2)	prostaglandin transport [GO:0015732]; sodium-independent organic anion transport [GO:0043252]	FUNCTION: Transports PGD2, as well as PGE1, PGE2 and PGF2A. Mediates the clearance of prostaglandins from the circulation through uptake across cell membrane which allows cytoplasmic oxidation and prostaglandin signal termination. May mediate the release of newly synthesized prostaglandins from cells and the transepithelial transport of prostaglandins. {ECO:0000250|UniProtKB:Q92959}.	114	5281	19857	17946	156	185	168	254	324
MSTRG.13011	3710.76	3.81048	0.618626	6.15958	7.29e-10	6.94e-07	ref|XP_024869069.1|	ejaculatory bulb-specific protein 3-like [Temnothorax curvispinosus]	NA	ejaculatory bulb-specific protein 3	NA	NA	NA	NA	Q9U6L5	Ejaculatory bulb-specific protein 1 (Ejaculatory bulb-specific protein I) (PEB-me)	behavior [GO:0007610]; mating plug formation [GO:0042628]; multicellular organism reproduction [GO:0032504]	FUNCTION: Major protein component of the posterior mating plug. Accessory gland proteins constitute, or are required for formation of the anterior mating plug. Posterior mating plug forms before sperm transfer and the anterior mating plug is formed after the start of mating. {ECO:0000269|PubMed:11267893}.	NA	NA	NA	NA	NA	NA	NA	NA	1058	12201	4562	12109	346	411	780	578	727
MSTRG.15295	544.603	3.87293	0.631471	6.13319	8.61e-10	6.94e-07	ref|XP_024870261.1|	secretin receptor-like isoform X2 [Temnothorax curvispinosus]	NA	secretin receptor	NA	NA	NA	NA	Q9W4Y2	PDF receptor (Pigment-dispersing factor receptor) (Protein groom-of-PDF)	adenylate cyclase-activating G protein-coupled receptor signaling pathway [GO:0007189]; adenylate cyclase-modulating G protein-coupled receptor signaling pathway [GO:0007188]; cell surface receptor signaling pathway [GO:0007166]; circadian behavior [GO:0048512]; circadian rhythm [GO:0007623]; circadian sleep/wake cycle [GO:0042745]; circadian temperature homeostasis [GO:0060086]; copper ion homeo…	FUNCTION: Receptor for PDF, a neuropeptide controlling circadian behavioral rhythms. Probably regulates circadian behavioral rhythms through coordination of activities of clock neurons. PDF-binding results in the elevation of cAMP synthesis. {ECO:0000269|PubMed:16242402, ECO:0000269|PubMed:16242403, ECO:0000269|PubMed:16242407}.	Q09460	Calcitonin receptor-like protein 1 (Pigment dispersing factor neuropeptide receptor homolog 1)	adenylate cyclase-activating G protein-coupled receptor signaling pathway [GO:0007189]; adenylate cyclase-modulating G protein-coupled receptor signaling pathway [GO:0007188]; cell surface receptor signaling pathway [GO:0007166]; cellular calcium ion homeostasis [GO:0006874]; positive regulation of adenylate cyclase activity [GO:0045762]	FUNCTION: G-protein coupled receptor for PDF neuropeptides. Activated by peptides PDF-1 and PDF-2 but to a lesser extent with isoform c. Isoforms a and b are thought to act through the G-alpha(s) type of G proteins to elevate cAMP levels whereas isoform c inhibits cAMP levels through the G-alpha(i/o) type of G proteins. Involved in locomotion; more specifically mate searching behavior independent…	Q5FWI2	Secretin receptor (SCT-R)	adenylate cyclase-modulating G protein-coupled receptor signaling pathway [GO:0007188]; brain development [GO:0007420]; cell surface receptor signaling pathway [GO:0007166]; cellular water homeostasis [GO:0009992]; diet induced thermogenesis [GO:0002024]; G protein-coupled receptor signaling pathway [GO:0007186]; positive regulation of cAMP-mediated signaling [GO:0043950]; positive regulation of …	FUNCTION: Receptor for secretin (SCT), which is involved in different processes such as regulation of the pH of the duodenal content, food intake and water homeostasis (PubMed:20927047, PubMed:24273196, PubMed:30449620). The activity of this receptor is mediated by G proteins which activate adenylyl cyclase (PubMed:30449620). Upon binding to secretin, regulates the pH of the duodenum by (1) inhib…	915	309	1179	2060	59	46	73	54	164
MSTRG.4057	29579.8	4.51981	0.735503	6.14519	7.99e-10	6.94e-07	ref|XP_024892507.1|	uncharacterized protein LOC112467862 [Temnothorax curvispinosus]	NA	uncharacterized protein LOC112467862	NA	NA	NA	NA	NA	NA	NA	NA	NA	NA	NA	NA	NA	NA	NA	NA	4177	48027	48094	151691	4954	2238	1585	1680	3660
MSTRG.20694	1941.72	9.31175	1.51158	6.16029	7.26e-10	6.94e-07	ref|XP_024883071.1|	sodium-coupled monocarboxylate transporter 1-like isoform X1 [Temnothorax curvispinosus]	NA	sodium-coupled monocarboxylate transporter 1	NA	NA	NA	NA	NA	NA	NA	NA	NA	NA	NA	NA	Q8BYF6	Sodium-coupled monocarboxylate transporter 1 (Electrogenic sodium monocarboxylate cotransporter) (Solute carrier family 5 member 8)	apoptotic process [GO:0006915]; monocarboxylic acid transport [GO:0015718]; propanoate transport [GO:0015730]; short-chain fatty acid import [GO:0015913]; sodium ion transport [GO:0006814]	FUNCTION: Acts as an electrogenic sodium (Na(+)) and chloride (Cl-)-dependent sodium-coupled solute transporter, including transport of monocarboxylates (short-chain fatty acids including L-lactate, D-lactate, pyruvate, acetate, propionate, valerate and butyrate), lactate, mocarboxylate drugs (nicotinate, benzoate, salicylate and 5-aminosalicylate) and ketone bodies (beta-D-hydroxybutyrate, aceto…	0	2648	7626	7754	4	2	14	16	0
MSTRG.846	236.736	3.10468	0.514025	6.03993	1.54e-09	1.01e-06	ref|XP_011160579.1|	tyrosine-protein kinase Dnt isoform X2 [Solenopsis invicta]	NA	tyrosine-protein kinase Dnt	NA	NA	NA	NA	Q9V422	Tyrosine-protein kinase Dnt (EC 2.7.10.1) (Protein doughnut)	axon guidance [GO:0007411]; axonogenesis [GO:0007409]; determination of muscle attachment site [GO:0016204]; multicellular organism development [GO:0007275]; muscle attachment [GO:0016203]; peptidyl-tyrosine phosphorylation [GO:0018108]; positive regulation of kinase activity [GO:0033674]; salivary gland morphogenesis [GO:0007435]; signal transduction [GO:0007165]; transmembrane receptor protein …	FUNCTION: May play an essential role in neuronal pathway recognition and ventral muscle attachment site selection. {ECO:0000269|PubMed:9858720}.	NA	NA	NA	NA	NA	NA	NA	NA	586	323	269	590	27	68	43	72	73
MSTRG.6061	7906.46	5.48453	0.927525	5.91309	3.36e-09	2.03e-06	ref|XP_024877739.1|	circadian clock-controlled protein [Temnothorax curvispinosus]	NA	circadian clock-controlled protein	NA	NA	NA	NA	O76879	Circadian clock-controlled protein daywake	circadian rhythm [GO:0007623]; multicellular organism reproduction [GO:0032504]; positive regulation of circadian sleep/wake cycle, wakefulness [GO:0010841]	FUNCTION: Component of the circadian clock or downstream effector of clock function (PubMed:2517256, PubMed:31080079). Required for suppressing daytime sleep (siesta) under ambient environmental temperatures. Part of a heat avoidance mechanism that modulates daytime sleep behavior under different environmental temperatures to minimize the risk of heat exposure. Under cooler ambient temperatures, …	NA	NA	NA	NA	O54943	Period circadian protein homolog 2 (mPER2) (Circadian clock protein PERIOD 2)	circadian regulation of gene expression [GO:0032922]; circadian regulation of translation [GO:0097167]; circadian rhythm [GO:0007623]; entrainment of circadian clock by photoperiod [GO:0043153]; fatty acid metabolic process [GO:0006631]; gluconeogenesis [GO:0006094]; glycogen biosynthetic process [GO:0005978]; histone H3 deacetylation [GO:0070932]; lactate biosynthetic process [GO:0019249]; negat…	FUNCTION: Transcriptional repressor which forms a core component of the circadian clock. The circadian clock, an internal time-keeping system, regulates various physiological processes through the generation of approximately 24 hour circadian rhythms in gene expression, which are translated into rhythms in metabolism and behavior. It is derived from the Latin roots 'circa' (about) and 'diem' (day…	197	37669	9331	19869	273	329	335	928	163
MSTRG.871	5025.71	1.95339	0.335074	5.82974	5.55e-09	2.91e-06	ref|XP_024880194.1|	uncharacterized protein LOC112460014 [Temnothorax curvispinosus]	homeobox protein goosecoid-like [Temnothorax curvispinosus]	uncharacterized protein LOC112460014	NA	NA	NA	NA	NA	NA	NA	NA	NA	NA	NA	NA	NA	NA	NA	NA	3988	8427	8550	12788	2926	2226	1592	2393	2314
MSTRG.6161	4758.74	1.77694	0.310273	5.72704	1.02e-08	5.1e-06	ref|XP_024888607.1|	optineurin-like [Temnothorax curvispinosus]	NA	optineurin	NA	NA	NA	NA	NA	NA	NA	NA	NA	NA	NA	NA	Q8K3K8	Optineurin	autophagy [GO:0006914]; cellular protein localization [GO:0034613]; cellular response to unfolded protein [GO:0034620]; defense response to Gram-negative bacterium [GO:0050829]; Golgi organization [GO:0007030]; Golgi ribbon formation [GO:0090161]; Golgi to plasma membrane protein transport [GO:0043001]; innate immune response [GO:0045087]; negative regulation of cell population proliferation [GO:…	FUNCTION: Plays an important role in the maintenance of the Golgi complex, in membrane trafficking, in exocytosis, through its interaction with myosin VI and Rab8. Links myosin VI to the Golgi complex and plays an important role in Golgi ribbon formation. Plays a role in the activation of innate immune response during viral infection. Mechanistically, recruits TBK1 at the Golgi apparatus, promoti…	4193	7545	6505	12504	2344	3119	2188	2056	2275
MSTRG.11085	515.825	12.684	2.22603	5.69804	1.21e-08	5.77e-06	ref|XP_011866966.1|	PREDICTED: ornithine decarboxylase 2-like [Vollenhovia emeryi]	NA	ornithine decarboxylase 2	NA	NA	NA	NA	P40808	Ornithine decarboxylase 2 (ODC) (EC 4.1.1.17) (dODC2)	putrescine biosynthetic process from ornithine [GO:0033387]	FUNCTION: Catalyzes the first and rate-limiting step of polyamine biosynthesis that converts ornithine into putrescine, which is the precursor for the polyamines, spermidine and spermine. Polyamines are essential for cell proliferation and are implicated in cellular processes, ranging from DNA replication to apoptosis. {ECO:0000250|UniProtKB:P11926}.	P41931	Ornithine decarboxylase (ODC) (EC 4.1.1.17)	putrescine biosynthetic process from ornithine [GO:0033387]	FUNCTION: Catalyzes the first and rate-limiting step of polyamine biosynthesis that converts ornithine into putrescine, which is the precursor for the polyamines, spermidine and spermine (PubMed:7498733, PubMed:19762559). Polyamines are essential for cell proliferation and are implicated in cellular processes, ranging from DNA replication to apoptosis (PubMed:19762559). {ECO:0000269|PubMed:197625…	Q8BVM4	Antizyme inhibitor 2 (AzI2) (Arginine decarboxylase-like protein) (ADC) (ARGDC) (Ornithine decarboxylase-like protein) (ODC-like protein) (ornithine decarboxylase paralog) (ODC-p)	negative regulation of protein catabolic process [GO:0042177]; ornithine metabolic process [GO:0006591]; positive regulation of catalytic activity [GO:0043085]; positive regulation of polyamine transmembrane transport [GO:1902269]; putrescine biosynthetic process from ornithine [GO:0033387]; trans-Golgi network membrane organization [GO:0098629]	FUNCTION: Antizyme inhibitor (AZI) protein that positively regulates ornithine decarboxylase (ODC) activity and polyamine uptake. AZI is an enzymatically inactive ODC homolog that counteracts the negative effect of ODC antizymes (AZs) OAZ1, OAZ2 and OAZ3 on ODC activity by competing with ODC for antizyme-binding (PubMed:18062773, PubMed:18508777, PubMed:18973822). Inhibits antizyme-dependent ODC …	0	226	1822	2758	0	0	0	0	0
MSTRG.24369	412.795	12.3625	2.20103	5.61667	1.95e-08	8.86e-06	NA	NA	NA	NA	NA	NA	NA	NA	NA	NA	NA	NA	NA	NA	NA	NA	NA	NA	NA	NA	1681	678	0	1029	0	0	0	0	0
MSTRG.15763	904.8	10.2605	1.86573	5.49948	3.81e-08	1.62e-05	ref|XP_024891093.1|	sodium-independent sulfate anion transporter-like [Temnothorax curvispinosus]	NA	sodium-independent sulfate anion transporter	NA	NA	NA	NA	NA	NA	NA	NA	NA	NA	NA	NA	Q9QXZ6	Solute carrier organic anion transporter family member 1A1 (Sodium-independent organic anion-transporting polypeptide 1) (OATP-1) (Solute carrier family 21 member 1)	bile acid and bile salt transport [GO:0015721]; organic anion transport [GO:0015711]; response to stilbenoid [GO:0035634]; response to testosterone [GO:0033574]; sodium-independent organic anion transport [GO:0043252]	FUNCTION: Mediates the Na(+)-independent transport of organic anions such as taurocholate, prostaglandin E2 (PGE2), dehydroepiandrosterone sulfate (DHEAS), 17-beta-glucuronosyl estradiol, estrone-3-sulfate, sulfobromophthalein (BSP), ouabain and gadoxetate.	0	519	5022	3098	2	7	0	0	0
MSTRG.450	340.021	12.0827	2.23114	5.4155	6.11e-08	2.37e-05	ref|XP_011862364.1|	PREDICTED: monocarboxylate transporter 9 [Vollenhovia emeryi]	NA	monocarboxylate transporter 9	NA	NA	NA	NA	NA	NA	NA	NA	NA	NA	NA	NA	Q9ERB5	Solute carrier organic anion transporter family member 1C1 (Organic anion transporter 2) (OATP2) (Organic anion transporter F) (OATP-F) (Organic anion-transporting polypeptide 14) (OATP-14) (Solute carrier family 21 member 14) (Thyroxine transporter)	bile acid and bile salt transport [GO:0015721]; positive regulation of thyroid hormone generation [GO:2000611]; sodium-independent organic anion transport [GO:0043252]; thyroid hormone transport [GO:0070327]; transmembrane transport [GO:0055085]	FUNCTION: Mediates the Na(+)-independent high affinity transport of organic anions such as the thyroid hormones thyroxine (T4) and rT3. Other potential substrates, such as triiodothyronine (T3), estradiol-17-beta-glucuronide, estrone-3-sulfate and sulfobromophthalein (BSP) are transported with much lower efficiency (By similarity). May play a significant role in regulating T4 flux into and out of…	0	603	2143	507	0	0	0	0	0
MSTRG.28862	20470	10.1537	1.88358	5.39066	7.02e-08	2.63e-05	ref|XP_024878006.1|	putative aminopeptidase-2 [Temnothorax curvispinosus]	NA	putative aminopeptidase-2	NA	NA	NA	NA	NA	NA	NA	NA	Q22531	Putative aminopeptidase-2 (EC 3.4.11.-)	embryo development ending in birth or egg hatching [GO:0009792]; oogenesis [GO:0048477]; peptide catabolic process [GO:0043171]; proteolysis [GO:0006508]; regulation of meiotic cell cycle process involved in oocyte maturation [GO:1903538]; regulation of oviposition [GO:0046662]	FUNCTION: Putative aminopeptidase which plays a role in oocyte maturation. {ECO:0000269|PubMed:24663498}.	NA	NA	NA	NA	0	323	89673	103267	72	4	40	26	63
MSTRG.19185	2271.94	6.7139	1.25619	5.34464	9.06e-08	3.06e-05	ref|XP_024871802.1|	facilitated trehalose transporter Tret1-like [Temnothorax curvispinosus]	NA	facilitated trehalose transporter Tret1	NA	NA	NA	NA	A1Z8N1	Facilitated trehalose transporter Tret1-1 (DmTret1-1)	trehalose transport [GO:0015771]	FUNCTION: Low-capacity facilitative transporter for trehalose. Does not transport maltose, sucrose or lactose. Mediates the bidirectional transfer of trehalose. Responsible for the transport of trehalose synthesized in the fat body and the incorporation of trehalose into other tissues that require a carbon source, thereby regulating trehalose levels in the hemolymph. {ECO:0000269|PubMed:20035867}.	NA	NA	NA	NA	NA	NA	NA	NA	0	3149	8729	8990	61	64	71	21	35
MSTRG.905	2567.57	3.83336	0.728824	5.25965	1.44e-07	4.58e-05	ref|XP_024885934.1|	uncharacterized protein LOC112463665 [Temnothorax curvispinosus]	ecdysone-induced protein 78C-like isoform X3 [Pseudomyrmex gracilis]	uncharacterized protein LOC112463665	NA	NA	NA	NA	NA	NA	NA	NA	NA	NA	NA	NA	NA	NA	NA	NA	1099	968	8946	10901	269	205	800	332	336
MSTRG.30333	784.573	2.40927	0.460489	5.23199	1.68e-07	5.17e-05	ref|XP_024882526.1|	transport and Golgi organization protein 2 [Temnothorax curvispinosus]	NA	transport and Golgi organization protein 2	NA	NA	NA	NA	Q9VMA7	Transport and Golgi organization protein 1	exocytosis [GO:0006887]; Golgi organization [GO:0007030]; positive regulation of secretion [GO:0051047]; protein secretion [GO:0009306]; secretory granule organization [GO:0033363]	FUNCTION: Required for protein secretion (PubMed:16452979, PubMed:23369713). May participate in cargo loading by binding to COPII coat subunits and guiding SH3-bound proteins into a growing carrier (PubMed:16452979). At basal transitional ER sites in follicle epithelial cells, mediates the exit of basal membrane protein such as vkg, LanB1 and Trol, from the endoplasmic reticulum (ER) to basal Gol…	G5EGS5	Golgi-specific brefeldin A-resistance guanine nucleotide exchange factor 1 homolog (BFA-resistant GEF 1)	endoplasmic reticulum organization [GO:0007029]; endosomal transport [GO:0016197]; mitochondrion organization [GO:0007005]; regulation of ARF protein signal transduction [GO:0032012]; secretion [GO:0046903]	FUNCTION: Guanine-nucleotide exchange factor (GEF) for members of the Arf family of small GTPases involved in trafficking in the early secretory pathway; its GEF activity initiates the coating of nascent vesicles via the localized generation of activated ARFs through replacement of GDP with GTP (By similarity). Also, plays a role in receptor-mediated endocytosis in oocytes and endosomal trafficki…	Q8BI84	Transport and Golgi organization protein 1 homolog (TANGO1) (Melanoma inhibitory activity protein 3)	cell migration involved in sprouting angiogenesis [GO:0002042]; cellular response to oxidised low-density lipoprotein particle stimulus [GO:0140052]; chondrocyte development [GO:0002063]; collagen fibril organization [GO:0030199]; COPII-coated vesicle cargo loading [GO:0090110]; endoplasmic reticulum organization [GO:0007029]; endoplasmic reticulum to Golgi vesicle-mediated transport [GO:0006888]…	FUNCTION: Plays a role in the transport of cargos that are too large to fit into COPII-coated vesicles and require specific mechanisms to be incorporated into membrane-bound carriers and exported from the endoplasmic reticulum. This protein is required for collagen VII (COL7A1) secretion by loading COL7A1 into transport carriers. It may participate in cargo loading of COL7A1 at endoplasmic reticu…	677	1709	1859	1428	265	131	497	275	229
MSTRG.19851	286.373	1.49146	0.286381	5.20795	1.91e-07	5.55e-05	ref|XP_024869475.1|	uncharacterized protein LOC112453140 [Temnothorax curvispinosus]	NA	uncharacterized protein LOC112453140	NA	NA	NA	NA	NA	NA	NA	NA	NA	NA	NA	NA	NA	NA	NA	NA	384	404	363	577	171	180	174	177	127
MSTRG.14775	1491.53	3.32268	0.637898	5.20878	1.9e-07	5.55e-05	ref|XP_024873600.1|	O-acyltransferase like protein-like [Temnothorax curvispinosus]	NA	O-acyltransferase like protein	NA	NA	NA	NA	Q0KHU5	Lysophosphatidylcholine acyltransferase (1-acylglycerophosphocholine O-acyltransferase) (EC 2.3.1.23) (Acyltransferase-like 2)	lipid modification [GO:0030258]; phospholipid biosynthetic process [GO:0008654]	FUNCTION: Acetyltransferase which mediates the conversion of 1-acyl-sn-glycero-3-phosphocholine (LPC) into phosphatidylcholine (PC) (By similarity). Has a calcium-independent activity (By similarity). Displays a clear preference for saturated fatty acyl-CoAs, and 1-myristoyl or 1-palmitoyl LPC as acyl donors and acceptors, respectively (By similarity). Involved in the regulation of lipid droplet …	Q22949	Probable glycerol-3-phosphate acyltransferase, mitochondrial (GPAT) (EC 2.3.1.15)	CDP-diacylglycerol biosynthetic process [GO:0016024]; fatty acid metabolic process [GO:0006631]; glycerol-3-phosphate metabolic process [GO:0006072]; phospholipid biosynthetic process [GO:0008654]; triglyceride biosynthetic process [GO:0019432]	NA	Q80W94	2-acylglycerol O-acyltransferase 2 (EC 2.3.1.22) (Acyl-CoA:monoacylglycerol acyltransferase 2) (MGAT2) (Diacylglycerol acyltransferase 2-like protein 5) (Monoacylglycerol O-acyltransferase 1-like) (Monoacylglycerol O-acyltransferase 2)	diacylglycerol biosynthetic process [GO:0006651]; glycerol metabolic process [GO:0006071]; intestinal absorption [GO:0050892]; lipid metabolic process [GO:0006629]; monoacylglycerol biosynthetic process [GO:0006640]; monoacylglycerol metabolic process [GO:0046462]; triglyceride biosynthetic process [GO:0019432]	FUNCTION: Catalyzes the formation of diacylglycerol from 2-monoacylglycerol and fatty acyl-CoA. Has a preference toward monoacylglycerols containing unsaturated fatty acids in an order of C18:3 > C18:2 > C18:1 > C18:0. Plays a central role in absorption of dietary fat in the small intestine by catalyzing the resynthesis of triacylglycerol in enterocytes. May play a role in diet-induced obesity. A…	1089	4200	2450	3931	216	238	666	386	64
MSTRG.27129	1583.96	0.92031	0.177213	5.19323	2.07e-07	5.85e-05	ref|XP_024883952.1|	phospholipase DDHD1-like isoform X3 [Temnothorax curvispinosus]	NA	phospholipase DDHD1	NA	NA	NA	NA	NA	NA	NA	NA	NA	NA	NA	NA	Q80YA3	Phospholipase DDHD1 (EC 3.1.1.-) (DDHD domain-containing protein 1) (Phosphatidic acid-preferring phospholipase A1 homolog) (PA-PLA1)	lipid catabolic process [GO:0016042]; positive regulation of mitochondrial fission [GO:0090141]; sperm mitochondrion organization [GO:0030382]	FUNCTION: Phospholipase that hydrolyzes phosphatidic acid, including 1,2-dioleoyl-sn-phosphatidic acid. The different isoforms may change the substrate specificity (By similarity). Required for the organization of the endoplasmic reticulum exit sites (ERES), also known as transitional endoplasmic reticulum (tER) (By similarity). {ECO:0000250|UniProtKB:Q8NEL9}.	1507	1901	2598	2465	1268	1286	1009	1223	1126
MSTRG.7387	917.502	2.10836	0.407102	5.17896	2.23e-07	6.15e-05	ref|XP_024880653.1|	adenylate cyclase type 7-like isoform X1 [Temnothorax curvispinosus]	NA	adenylate cyclase type 7	NA	NA	NA	NA	P81900	cAMP-dependent protein kinase type II regulatory subunit	axon guidance [GO:0007411]; behavioral response to cocaine [GO:0048148]; behavioral response to ethanol [GO:0048149]; cellular response to ethanol [GO:0071361]; circadian rhythm [GO:0007623]; locomotor rhythm [GO:0045475]; regulation of cAMP-mediated signaling [GO:0043949]; regulation of protein kinase A signaling [GO:0010738]; rhythmic behavior [GO:0007622]	FUNCTION: Regulatory subunit of the cAMP-dependent protein kinases involved in cAMP signaling in cells (PubMed:10781603, PubMed:9196067). Mediates membrane association by binding to anchoring proteins, such as Akap200 (PubMed:9196067, PubMed:12223401). Might play an essential role in the regulation of neuronal activity in the brain (PubMed:10781603, PubMed:9196067). {ECO:0000269|PubMed:10781603, …	H2L0Q3	Gamma-aminobutyric acid type B receptor subunit 1	gamma-aminobutyric acid signaling pathway [GO:0007214]; G protein-coupled receptor signaling pathway [GO:0007186]; negative regulation of synaptic transmission, cholinergic [GO:0032223]; response to drug [GO:0042493]	FUNCTION: Component of a heterodimeric G-protein coupled receptor for GABA, formed by gbb-1 and gbb-2 (By similarity). Within the heterodimeric GABA receptor, only gbb-1 seems to bind agonists, while gbb-2 mediates coupling to G proteins (By similarity). Ligand binding causes a conformation change that triggers signaling via guanine nucleotide-binding proteins (G proteins) and modulates the activ…	P51829	Adenylate cyclase type 7 (EC 4.6.1.1) (ATP pyrophosphate-lyase 7) (Adenylate cyclase type VII) (Adenylyl cyclase 7)	activation of adenylate cyclase activity [GO:0007190]; adenylate cyclase-activating G protein-coupled receptor signaling pathway [GO:0007189]; cAMP biosynthetic process [GO:0006171]; cellular response to ethanol [GO:0071361]; cellular response to lithium ion [GO:0071285]; maternal process involved in female pregnancy [GO:0060135]; negative regulation of cytokine production involved in inflammator…	FUNCTION: Catalyzes the formation of cAMP in response to activation of G protein-coupled receptors (Probable). Functions in signaling cascades activated namely by thrombin and sphingosine 1-phosphate and mediates regulation of cAMP synthesis through synergistic action of the stimulatory G alpha protein with GNA13 (PubMed:18541530). Also, during inflammation, mediates zymosan-induced increase intr…	955	746	2159	2555	366	404	312	340	507
MSTRG.403	34942.2	11.5865	2.25897	5.1291	2.91e-07	7.26e-05	ref|XP_024884642.1|	chymotrypsin-1-like isoform X1 [Temnothorax curvispinosus]	NA	chymotrypsin-1	NA	NA	NA	NA	NA	NA	NA	NA	NA	NA	NA	NA	NA	NA	NA	NA	0	1508	185047	147441	8	6	8	112	0
MSTRG.5462	253.55	11.6594	2.31376	5.03915	4.68e-07	0.000107424	ref|XP_011061337.1|	PREDICTED: forkhead box protein D3 [Acromyrmex echinatior]	NA	forkhead box protein D3	NA	NA	NA	NA	NA	NA	NA	NA	NA	NA	NA	NA	Q61060	Forkhead box protein D3 (HNF3/FH transcription factor genesis) (Hepatocyte nuclear factor 3 forkhead homolog 2) (HFH-2)	anatomical structure morphogenesis [GO:0009653]; cell differentiation [GO:0030154]; cellular response to leukemia inhibitory factor [GO:1990830]; embryonic placenta development [GO:0001892]; in utero embryonic development [GO:0001701]; negative regulation of transcription by RNA polymerase II [GO:0000122]; positive regulation of transcription by RNA polymerase II [GO:0045944]; regulation of trans…	FUNCTION: Binds to the consensus sequence 5'-A[AT]T[AG]TTTGTTT-3' and acts as a transcriptional repressor. Also acts as a transcriptional activator. Promotes development of neural crest cells from neural tube progenitors. Restricts neural progenitor cells to the neural crest lineage while suppressing interneuron differentiation. Required for maintenance of pluripotent cells in the pre-implantatio…	0	168	1540	730	0	0	0	0	0
MSTRG.6890	254.409	2.84029	0.565975	5.0184	5.21e-07	0.000113683	ref|XP_024877909.1|	MOXD1 homolog 1 [Temnothorax curvispinosus]	NA	MOXD1 homolog 1	NA	NA	NA	NA	Q9VUY0	MOXD1 homolog 1 (EC 1.14.17.-)	dopamine catabolic process [GO:0042420]; norepinephrine biosynthetic process [GO:0042421]; octopamine biosynthetic process [GO:0006589]	NA	NA	NA	NA	NA	NA	NA	NA	NA	746	519	240	311	73	89	50	107	38
MSTRG.1694	844.905	9.64898	1.93184	4.99471	5.89e-07	0.000124137	ref|XP_024891093.1|	sodium-independent sulfate anion transporter-like [Temnothorax curvispinosus]	NA	sodium-independent sulfate anion transporter	NA	NA	NA	NA	NA	NA	NA	NA	NA	NA	NA	NA	Q9QXZ6	Solute carrier organic anion transporter family member 1A1 (Sodium-independent organic anion-transporting polypeptide 1) (OATP-1) (Solute carrier family 21 member 1)	bile acid and bile salt transport [GO:0015721]; organic anion transport [GO:0015711]; response to stilbenoid [GO:0035634]; response to testosterone [GO:0033574]; sodium-independent organic anion transport [GO:0043252]	FUNCTION: Mediates the Na(+)-independent transport of organic anions such as taurocholate, prostaglandin E2 (PGE2), dehydroepiandrosterone sulfate (DHEAS), 17-beta-glucuronosyl estradiol, estrone-3-sulfate, sulfobromophthalein (BSP), ouabain and gadoxetate.	0	525	5692	1967	10	2	0	0	0
MSTRG.31380	1749.19	5.16759	1.03646	4.98581	6.17e-07	0.000126708	ref|XP_012521463.1|	myrosinase 1 [Monomorium pharaonis]	NA	myrosinase 1	NA	NA	NA	NA	NA	NA	NA	NA	NA	NA	NA	NA	P37702	Myrosinase 1 (EC 3.2.1.147) (Beta-glucosidase 38) (AtBGLU38) (EC 3.2.1.21) (Sinigrinase 1) (Thioglucosidase 1)	abscisic acid-activated signaling pathway [GO:0009738]; carbohydrate metabolic process [GO:0005975]; defense response to insect [GO:0002213]; glucosinolate catabolic process [GO:0019762]; regulation of stomatal movement [GO:0010119]; response to abscisic acid [GO:0009737]; response to insect [GO:0009625]	FUNCTION: Degradation of glucosinolates (glucose residue linked by a thioglucoside bound to an amino acid derivative) to glucose, sulfate and any of the products: thiocyanates, isothiocyanates, nitriles, epithionitriles or oxazolidine-2-thiones. These toxic degradation products can deter insect herbivores. Seems to function in abscisic acid (ABA) and methyl jasmonate (MeJA) signaling in guard cel…	831	405	12447	2769	124	28	31	347	19
MSTRG.5750	1345.5	6.57298	1.33002	4.94202	7.73e-07	0.000152782	ref|XP_024881956.1|	inositol monophosphatase 1-like [Temnothorax curvispinosus]	NA	inositol monophosphatase 1	NA	NA	NA	NA	Q9VYF2	Putative inositol monophosphatase 3 (IMP 3) (IMPase 3) (EC 3.1.3.25) (Inositol-1(or 4)-monophosphatase 3) (Myo-inositol monophosphatase A3)	dephosphorylation [GO:0016311]; inositol biosynthetic process [GO:0006021]; inositol phosphate dephosphorylation [GO:0046855]; phosphate-containing compound metabolic process [GO:0006796]; phosphatidylinositol biosynthetic process [GO:0006661]; phosphatidylinositol phosphorylation [GO:0046854]; signal transduction [GO:0007165]	NA	Q19420	Inositol monophosphatase ttx-7 (IMP) (IMPase) (EC 3.1.3.25) (Abnormal thermotaxis protein 7) (D-galactose 1-phosphate phosphatase) (EC 3.1.3.94) (Inositol-1(or 4)-monophosphatase)	chemotaxis [GO:0006935]; inositol biosynthetic process [GO:0006021]; inositol metabolic process [GO:0006020]; inositol phosphate dephosphorylation [GO:0046855]; phosphatidylinositol phosphorylation [GO:0046854]; protein localization [GO:0008104]; protein localization to synapse [GO:0035418]; signal transduction [GO:0007165]; thermotaxis [GO:0043052]	FUNCTION: Responsible for the provision of inositol required for synthesis of phosphatidylinositol and polyphosphoinositides. Has broad substrate specificity and can use myo-inositol monophosphates, myo-inositol 1,3-diphosphate, myo-inositol 1,4-diphosphate, scyllo-inositol-phosphate, D-galactose 1-phosphate, glucose-1-phosphate, glucose-6-phosphate, fructose-1-phosphate, beta-glycerophosphate, a…	O55023	Inositol monophosphatase 1 (IMP 1) (IMPase 1) (EC 3.1.3.25) (D-galactose 1-phosphate phosphatase) (EC 3.1.3.94) (Inositol-1(or 4)-monophosphatase 1) (Lithium-sensitive myo-inositol monophosphatase A1)	inositol biosynthetic process [GO:0006021]; inositol metabolic process [GO:0006020]; inositol phosphate dephosphorylation [GO:0046855]; phosphate-containing compound metabolic process [GO:0006796]; phosphatidylinositol biosynthetic process [GO:0006661]; phosphatidylinositol phosphorylation [GO:0046854]; signal transduction [GO:0007165]	FUNCTION: Responsible for the provision of inositol required for synthesis of phosphatidylinositol and polyphosphoinositides and has been implicated as the pharmacological target for lithium action in brain. Has broad substrate specificity and can use myo-inositol monophosphates, myo-inositol 1,3-diphosphate, myo-inositol 1,4-diphosphate, scyllo-inositol-phosphate, D-galactose 1-phosphate, glucos…	0	341	6826	5487	47	39	15	30	32
MSTRG.16073	2126.81	1.33509	0.271632	4.91506	8.88e-07	0.000172137	ref|XP_024870366.1|	uncharacterized protein LOC112453697 [Temnothorax curvispinosus]	NA	uncharacterized protein LOC112453697	NA	NA	NA	NA	NA	NA	NA	NA	NA	NA	NA	NA	NA	NA	NA	NA	2485	2382	3349	4346	1689	1387	1481	944	1103
MSTRG.3462	769.728	3.69084	0.752705	4.90343	9.42e-07	0.000175696	ref|XP_024876218.1|	calcineurin-binding protein cabin-1-like [Temnothorax curvispinosus]	NA	calcineurin-binding protein cabin-1	NA	NA	NA	NA	NA	NA	NA	NA	NA	NA	NA	NA	F4JV59	Calcineurin-binding protein 1 (AtCABIN1)	DNA replication-independent nucleosome assembly [GO:0006336]	FUNCTION: May be required for replication-independent chromatin assembly. {ECO:0000250|UniProtKB:Q9Y6J0}.	738	478	1466	3613	80	186	115	246	22
MSTRG.22047	1450.04	6.21722	1.2686	4.90085	9.54e-07	0.000175696	NA	NA	NA	NA	NA	NA	NA	NA	NA	NA	NA	NA	NA	NA	NA	NA	NA	NA	NA	NA	0	5742	2958	3977	70	36	18	25	72
MSTRG.2559	17125.8	11.3393	2.31394	4.90044	9.56e-07	0.000175696	ref|XP_021364660.1|	mucin-5AC-like [Mizuhopecten yessoensis]	NA	mucin-5AC	NA	NA	NA	NA	NA	NA	NA	NA	NA	NA	NA	NA	NA	NA	NA	NA	0	52218	45069	57212	54	0	12	9	0
MSTRG.17347	620.663	1.98698	0.405863	4.89569	9.8e-07	0.000176886	ref|XP_024867892.1|	decaprenyl-diphosphate synthase subunit 1 isoform X1 [Temnothorax curvispinosus]	NA	decaprenyl-diphosphate synthase subunit 1	NA	NA	NA	NA	NA	NA	NA	NA	NA	NA	NA	NA	Q33DR2	All trans-polyprenyl-diphosphate synthase PDSS1 (All-trans-decaprenyl-diphosphate synthase subunit 1) (EC 2.5.1.91) (Decaprenyl-diphosphate synthase subunit 1) (Solanesyl-diphosphate synthase subunit 1) (Trans-prenyltransferase 1) (TPT 1)	isoprenoid biosynthetic process [GO:0008299]; ubiquinone biosynthetic process [GO:0006744]	FUNCTION: Heterotetrameric enzyme that catalyzes the condensation of farnesyl diphosphate (FPP), which acts as a primer, and isopentenyl diphosphate (IPP) to produce prenyl diphosphates of varying chain lengths and participates in the determination of the side chain of ubiquinone (PubMed:16262699). Supplies nona and decaprenyl diphosphate, the precursors for the side chain of the isoprenoid quino…	542	1269	770	1553	183	397	324	247	259
MSTRG.29450	6311.22	10.5177	2.1581	4.87357	1.1e-06	0.000194543	ref|XP_024883172.1|	synaptic vesicle glycoprotein 2C-like [Temnothorax curvispinosus]	NA	synaptic vesicle glycoprotein 2C	NA	NA	NA	NA	NA	NA	NA	NA	G5ECN9	Neuroendocrine convertase 2 (NEC 2) (EC 3.4.21.94) (Egg-laying defective protein 3) (Kex2-like prohormone convertase 2) (CELPC2) (Prohormone convertase 2) (PC2) (Proprotein convertase 2)	arg-arg specific dibasic protein processing [GO:0090474]; determination of adult lifespan [GO:0008340]; dibasic protein processing [GO:0090472]; insulin processing [GO:0030070]; larval feeding behavior [GO:0030536]; negative regulation of dauer entry [GO:1905910]; negative regulation of dense core granule transport [GO:1904810]; negative regulation of turning behavior involved in mating [GO:00610…	FUNCTION: Serine endoprotease which cleaves preproteins at paired basic amino acids (PubMed:12657671, PubMed:15180830, PubMed:16945111, PubMed:23665919, PubMed:24671950). Processes FMRFamide-like (flp) and neuropeptide-like protein (nlp) neuropeptides (PubMed:12657671, PubMed:16945111). Probably by processing flp-1 and flp-18, modulates the neuronal excitation-inhibition balance and thus the leve…	Q69ZS6	Synaptic vesicle glycoprotein 2C (Synaptic vesicle protein 2C)	chemical synaptic transmission [GO:0007268]; neurotransmitter transport [GO:0006836]	FUNCTION: Plays a role in the control of regulated secretion in neural and endocrine cells, enhancing selectively low-frequency neurotransmission. Positively regulates vesicle fusion by maintaining the readily releasable pool of secretory vesicles. {ECO:0000250|UniProtKB:Q9Z2I6}.; FUNCTION: (Microbial infection) Receptor for C.botulinum neurotoxin type A (BoNT/A, botA); the toxin binds Sv2c via e…	0	11761	29090	18122	12	14	0	25	0
MSTRG.4238	5706.68	8.17987	1.68349	4.85889	1.18e-06	0.000206051	ref|XP_024871743.1|	uncharacterized protein LOC112454527 [Temnothorax curvispinosus]	NA	uncharacterized protein LOC112454527	NA	NA	NA	NA	NA	NA	NA	NA	NA	NA	NA	NA	NA	NA	NA	NA	0	353	26443	27080	32	14	71	55	56
MSTRG.24585	947.727	3.89936	0.803964	4.85017	1.23e-06	0.000211788	ref|XP_018368281.1|	PREDICTED: uncharacterized protein LOC108764500 [Trachymyrmex cornetzi]	NA	uncharacterized protein LOC108764500	NA	NA	NA	NA	NA	NA	NA	NA	NA	NA	NA	NA	NA	NA	NA	NA	4071	1741	306	1002	195	34	247	111	93
MSTRG.8305	1163.4	3.12823	0.647424	4.8318	1.35e-06	0.000221412	ref|XP_024866970.1|	uncharacterized protein LOC112451555 [Temnothorax curvispinosus]	cell adhesion molecule 3 [Bombus terrestris]	uncharacterized protein LOC112451555	NA	NA	NA	NA	NA	NA	NA	NA	NA	NA	NA	NA	NA	NA	NA	NA	728	1184	1343	5794	229	261	193	180	491
MSTRG.4278	5916.19	10.9612	2.27291	4.82253	1.42e-06	0.00022839	ref|XP_024874518.1|	probable salivary secreted peptide [Temnothorax curvispinosus]	NA	probable salivary secreted peptide	NA	NA	NA	NA	Q9VT51	Probable insulin-like peptide 2 (dILP2) (Insulin-related peptide 2) [Cleaved into: Probable insulin-like peptide 2 A chain; Probable insulin-like peptide 2 B chain]	carbohydrate utilization [GO:0009758]; cell surface receptor signaling pathway [GO:0007166]; cellular response to glucose stimulus [GO:0071333]; determination of adult lifespan [GO:0008340]; female mating behavior [GO:0060180]; germ-line stem-cell niche homeostasis [GO:0060250]; glucose homeostasis [GO:0042593]; insulin receptor signaling pathway [GO:0008286]; larval feeding behavior [GO:0030536]…	FUNCTION: Plays a role in regulating body size by increasing cell size and cell number of individual organs. Probably mediates its growth effects by acting as a ligand for the insulin receptor and transducing a signal via the Chico/PI3K/Akt(PKB) pathway. {ECO:0000269|PubMed:11250149}.	NA	NA	NA	NA	P08505	Interleukin-6 (IL-6) (B-cell hybridoma growth factor) (Interleukin HP-1)	acute-phase response [GO:0006953]; aging [GO:0007568]; bone remodeling [GO:0046849]; branching involved in salivary gland morphogenesis [GO:0060445]; cell redox homeostasis [GO:0045454]; cellular response to dexamethasone stimulus [GO:0071549]; cellular response to estradiol stimulus [GO:0071392]; cellular response to hepatocyte growth factor stimulus [GO:0035729]; cellular response to hydrogen p…	FUNCTION: Cytokine with a wide variety of biological functions in immunity, tissue regeneration, and metabolism (Probable). Binds to IL6R, then the complex associates to the signaling subunit IL6ST/gp130 to trigger the intracellular IL6-signaling pathway (PubMed:8910279). The interaction with the membrane-bound IL6R and IL6ST stimulates 'classic signaling', whereas the binding of IL6 and soluble …	0	1530	31910	23082	18	0	2	14	0
MSTRG.1083	2273.09	7.72173	1.60371	4.81491	1.47e-06	0.000230195	ref|XP_024892592.1|	facilitated trehalose transporter Tret1-2 homolog [Temnothorax curvispinosus]	NA	facilitated trehalose transporter Tret1-2 homolog	NA	NA	NA	NA	Q8MKK4	Facilitated trehalose transporter Tret1-2 homolog (DmTret1-2)	trehalose transport [GO:0015771]	FUNCTION: Fails to transport trehalose. {ECO:0000269|PubMed:20035867}.	NA	NA	NA	NA	NA	NA	NA	NA	0	1577	3338	15525	54	8	0	46	15
MSTRG.8171	650.057	9.47432	1.97298	4.80203	1.57e-06	0.000241633	ref|XP_024872208.1|	mpv17-like protein 2 [Temnothorax curvispinosus]	NA	mpv17 protein 2	NA	NA	NA	NA	Q9V492	Mpv17-like protein	homeostatic process [GO:0042592]; mitochondrial genome maintenance [GO:0000002]	FUNCTION: Involved in mitochondria homeostasis. {ECO:0000250}.	Q7YWV6	Mpv17-like protein	NA	FUNCTION: Involved in mitochondria homeostasis. {ECO:0000250}.	P19258	Protein Mpv17 (Mpv-17)	cellular response to reactive oxygen species [GO:0034614]; glomerular basement membrane development [GO:0032836]; homeostatic process [GO:0042592]; inner ear development [GO:0048839]; mitochondrial genome maintenance [GO:0000002]; reactive oxygen species metabolic process [GO:0072593]; regulation of mitochondrial DNA metabolic process [GO:1901858]; regulation of reactive oxygen species metabolic …	FUNCTION: Non-selective channel that modulates the membrane potential under normal conditions and oxidative stress, and is involved in mitochondrial homeostasis (By similarity). Involved in mitochondrial deoxynucleoside triphosphates (dNTP) pool homeostasis and mitochondrial DNA (mtDNA) maintenance (PubMed:26760297). May be involved in the regulation of reactive oxygen species metabolism and the …	0	101	1687	4196	0	4	0	7	0
MSTRG.8407	245.37	6.91573	1.45438	4.75511	1.98e-06	0.000291599	ref|XP_024878160.1|	silk gland factor 1 [Temnothorax curvispinosus]	NA	silk gland factor 1	NA	NA	NA	NA	NA	NA	NA	NA	NA	NA	NA	NA	NA	NA	NA	NA	0	474	790	965	5	8	5	6	0
MSTRG.8408	245.37	6.91573	1.45438	4.75511	1.98e-06	0.000291599	ref|XP_024878160.1|	silk gland factor 1 [Temnothorax curvispinosus]	NA	silk gland factor 1	NA	NA	NA	NA	NA	NA	NA	NA	NA	NA	NA	NA	NA	NA	NA	NA	0	474	790	965	5	8	5	6	0
MSTRG.21376	247.749	11.626	2.44605	4.75295	2e-06	0.000291599	ref|XP_024878007.1|	aminopeptidase N-like [Temnothorax curvispinosus]	NA	aminopeptidase N	B2D0J4	Venom dipeptidyl peptidase 4 (Allergen C) (Venom dipeptidyl peptidase IV) (EC 3.4.14.5) (allergen Api m 5)	NA	FUNCTION: Venom dipeptidyl-peptidase which removes N-terminal dipeptides sequentially from polypeptides having unsubstituted N-termini provided that the penultimate residue is proline. May process promelittin into its active form and/or modulate the chemotactic activity of immune cells after the insect sting. {ECO:0000269|PubMed:20348419}.	Q9V6K1	Tripeptidyl-peptidase 2 (TPP-2) (EC 3.4.14.10) (Tripeptidyl aminopeptidase) (Tripeptidyl-peptidase II) (TPP-II) (dTPP II)	proteolysis [GO:0006508]	FUNCTION: Component of the proteolytic cascade acting downstream of the 26S proteasome in the ubiquitin-proteasome pathway. May be able to complement the 26S proteasome function to some extent under conditions in which the latter is inhibited (By similarity). Efficiently cleaves Ala-Ala-Ala-polypeptide and Pro-Pro-Ala-polypeptide, Val-Leu-Lys-polypeptide only at high concentration. Does not cleav…	Q4TT88	Puromycin-sensitive aminopeptidase (PSA) (EC 3.4.11.14) (Cytosol alanyl aminopeptidase) (AAP-S)	anterior/posterior axis specification, embryo [GO:0008595]; embryo development ending in birth or egg hatching [GO:0009792]; exit from meiosis [GO:1990947]; first cell cycle pseudocleavage [GO:0030590]; maintenance of centrosome location [GO:0051661]; oogenesis [GO:0048477]; peptide catabolic process [GO:0043171]; positive regulation of oocyte maturation [GO:1900195]; proteolysis [GO:0006508]; re…	FUNCTION: Aminopeptidase (PubMed:12930831). Required for the exit from meiosis, probably upstream of cyclin cyb-3 (PubMed:17021038). Involved in the establishment of the anterior-posterior polarity at the embryonic 1-cell stage by regulating the dynamics of sperm-donated centrosomes (PubMed:17021038, PubMed:20599902, PubMed:28065742). Plays a role in oocyte maturation (PubMed:24663498). Required …	P97449	Aminopeptidase N (AP-N) (mAPN) (EC 3.4.11.2) (Alanyl aminopeptidase) (Aminopeptidase M) (AP-M) (Membrane protein p161) (Microsomal aminopeptidase) (CD antigen CD13)	angiogenesis [GO:0001525]; cell differentiation [GO:0030154]; negative regulation of renal sodium excretion [GO:0035814]; peptide catabolic process [GO:0043171]; proteolysis [GO:0006508]; regulation of blood pressure [GO:0008217]; signal transduction [GO:0007165]	FUNCTION: Broad specificity aminopeptidase which plays a role in the final digestion of peptides generated from hydrolysis of proteins by gastric and pancreatic proteases. Also involved in the processing of various peptides including peptide hormones, such as angiotensin III and IV, neuropeptides, and chemokines (By similarity). May also be involved the cleavage of peptides bound to major histoco…	0	164	110	1936	0	0	0	0	0
MSTRG.20442	5319.04	1.65796	0.355004	4.67027	3.01e-06	0.000393152	ref|XP_024868838.1|	uncharacterized protein LOC112452721 isoform X1 [Temnothorax curvispinosus]	NA	uncharacterized protein LOC112452721	NA	NA	NA	NA	NA	NA	NA	NA	NA	NA	NA	NA	NA	NA	NA	NA	12921	5851	5198	8346	2492	2910	2897	3669	2239
MSTRG.810	256.652	4.05185	0.866442	4.67643	2.92e-06	0.000393152	NA	NA	NA	NA	NA	NA	NA	NA	NA	NA	NA	NA	NA	NA	NA	NA	NA	NA	NA	NA	1079	438	128	311	5	22	56	60	27
MSTRG.29074	68.3058	4.73478	1.01303	4.67388	2.96e-06	0.000393152	ref|XP_024883824.1|	uncharacterized protein LOC112462333 [Temnothorax curvispinosus]	NA	uncharacterized protein LOC112462333	NA	NA	NA	NA	NA	NA	NA	NA	NA	NA	NA	NA	NA	NA	NA	NA	49	166	74	283	6	10	0	9	4
MSTRG.1468	362.977	5.48321	1.17462	4.66805	3.04e-06	0.000393152	ref|XP_024871597.1|	serine protease nudel [Temnothorax curvispinosus]	NA	serine protease nudel	NA	NA	NA	NA	P98159	Serine protease nudel (EC 3.4.21.-)	dorsal/ventral axis specification [GO:0009950]; egg activation [GO:0007343]; eggshell chorion assembly [GO:0007306]; maternal specification of dorsal/ventral axis, oocyte, soma encoded [GO:0007313]; positive regulation of Toll signaling pathway [GO:0045752]; protein autoprocessing [GO:0016540]; protein processing [GO:0016485]; proteolysis [GO:0006508]; zymogen activation [GO:0031638]	FUNCTION: Component of the extracellular signaling pathway that establishes the dorsal-ventral pathway of the embryo. Three proteases; ndl, gd and snk process easter to create active easter. Active easter defines cell identities along the dorsal-ventral continuum by activating the spz ligand for the Tl receptor in the ventral region of the embryo. Nudel, pipe and windbeutel together trigger the p…	NA	NA	NA	NA	NA	NA	NA	NA	406	2230	236	91	15	35	0	12	31
MSTRG.19212	8953.28	14.3655	3.09373	4.64342	3.43e-06	0.000437681	ref|XP_024871783.1|	uncharacterized protein LOC112454551 [Temnothorax curvispinosus]	NA	uncharacterized protein LOC112454551	NA	NA	NA	NA	NA	NA	NA	NA	NA	NA	NA	NA	NA	NA	NA	NA	0	508	48115	37063	0	0	0	5	0
MSTRG.13040	1667.59	1.79285	0.391246	4.58242	4.6e-06	0.00056632	ref|XP_024885640.1|	esterase E4-like [Temnothorax curvispinosus]	NA	esterase E4	NA	NA	NA	NA	NA	NA	NA	NA	NA	NA	NA	NA	NA	NA	NA	NA	2173	1237	3092	4400	491	914	1137	796	835
MSTRG.6047	1803.71	2.74348	0.600275	4.57037	4.87e-06	0.000592893	ref|XP_024877789.1|	circadian clock-controlled protein-like [Temnothorax curvispinosus]	NA	circadian clock-controlled protein	NA	NA	NA	NA	O76879	Circadian clock-controlled protein daywake	circadian rhythm [GO:0007623]; multicellular organism reproduction [GO:0032504]; positive regulation of circadian sleep/wake cycle, wakefulness [GO:0010841]	FUNCTION: Component of the circadian clock or downstream effector of clock function (PubMed:2517256, PubMed:31080079). Required for suppressing daytime sleep (siesta) under ambient environmental temperatures. Part of a heat avoidance mechanism that modulates daytime sleep behavior under different environmental temperatures to minimize the risk of heat exposure. Under cooler ambient temperatures, …	NA	NA	NA	NA	O54943	Period circadian protein homolog 2 (mPER2) (Circadian clock protein PERIOD 2)	circadian regulation of gene expression [GO:0032922]; circadian regulation of translation [GO:0097167]; circadian rhythm [GO:0007623]; entrainment of circadian clock by photoperiod [GO:0043153]; fatty acid metabolic process [GO:0006631]; gluconeogenesis [GO:0006094]; glycogen biosynthetic process [GO:0005978]; histone H3 deacetylation [GO:0070932]; lactate biosynthetic process [GO:0019249]; negat…	FUNCTION: Transcriptional repressor which forms a core component of the circadian clock. The circadian clock, an internal time-keeping system, regulates various physiological processes through the generation of approximately 24 hour circadian rhythms in gene expression, which are translated into rhythms in metabolism and behavior. It is derived from the Latin roots 'circa' (about) and 'diem' (day…	968	3484	2000	6959	846	378	645	228	536
MSTRG.1444	192.264	3.29554	0.724998	4.54558	5.48e-06	0.000651982	ref|XP_024871611.1|	insulin-like growth factor II [Temnothorax curvispinosus]	NA	insulin growth factor II	NA	NA	NA	NA	Q08012	Growth factor receptor-bound protein 2 (Downstream of receptor kinase) (Protein enhancer of sevenless 2B)	associative learning [GO:0008306]; epidermal growth factor receptor signaling pathway [GO:0007173]; epithelial cell migration, open tracheal system [GO:0007427]; fibroblast growth factor receptor signaling pathway [GO:0008543]; imaginal disc-derived wing morphogenesis [GO:0007476]; insulin receptor signaling pathway [GO:0008286]; olfactory learning [GO:0008355]; ovarian follicle cell development …	FUNCTION: Adapter protein which modulates signaling mediated by several receptor tyrosine kinases such as sev and Ack (PubMed:8462097, PubMed:22615583, PubMed:8462098). Required for proper signaling by sevenless (PubMed:8462097, PubMed:8462098). May act to stimulate the ability of Sos to catalyze Ras1 activation by linking sevenless and Sos in a signaling complex (PubMed:8462097, PubMed:8462098).…	G5EEL5	Protein dbl-1 (Dpp and BMP-like protein 1)	BMP signaling pathway [GO:0030509]; defense response to fungus [GO:0050832]; defense response to Gram-negative bacterium [GO:0050829]; defense response to Gram-positive bacterium [GO:0050830]; innate immune response [GO:0045087]; nematode larval development [GO:0002119]; nematode male tail tip morphogenesis [GO:0045138]; positive regulation of cell size [GO:0045793]; positive regulation of DNA en…	FUNCTION: Ligand for the serine/threonine-protein kinase receptor type-1 sma-6 which activates a TGF-beta-like signaling pathway (PubMed:24004951). Multifunctional protein that is involved in body size, male ectodermal patterning, innate immunity, lipid metabolism and neural plasticity (PubMed:10021351, PubMed:9847238, PubMed:12176330, PubMed:29162682, PubMed:23019581). Dose-dependent regulator o…	Q60751	Insulin-like growth factor 1 receptor (EC 2.7.10.1) (Insulin-like growth factor I receptor) (IGF-I receptor) (CD antigen CD221) [Cleaved into: Insulin-like growth factor 1 receptor alpha chain; Insulin-like growth factor 1 receptor beta chain]	adrenal gland development [GO:0030325]; amyloid-beta clearance [GO:0097242]; animal organ morphogenesis [GO:0009887]; axonogenesis [GO:0007409]; brain development [GO:0007420]; cellular response to amyloid-beta [GO:1904646]; cellular response to glucose stimulus [GO:0071333]; cellular response to insulin-like growth factor stimulus [GO:1990314]; cellular response to insulin stimulus [GO:0032869];…	FUNCTION: Receptor tyrosine kinase which mediates actions of insulin-like growth factor 1 (IGF1). Binds IGF1 with high affinity and IGF2 and insulin (INS) with a lower affinity. The activated IGF1R is involved in cell growth and survival control. IGF1R is crucial for tumor transformation and survival of malignant cell. Ligand binding activates the receptor kinase, leading to receptor autophosphor…	405	574	189	277	11	79	63	16	39
MSTRG.34224	96.9391	3.57012	0.791763	4.50907	6.51e-06	0.000757697	ref|XP_011706307.1|	PREDICTED: golgin subfamily A member 6-like protein 22, partial [Wasmannia auropunctata]	NA	golgin subfamily A member 6 protein 22	NA	NA	NA	NA	NA	NA	NA	NA	NA	NA	NA	NA	Q91W53	Golgin subfamily A member 7	Golgi to plasma membrane protein transport [GO:0043001]; Golgi to plasma membrane transport [GO:0006893]; peptidyl-L-cysteine S-palmitoylation [GO:0018230]; protein phosphopantetheinylation [GO:0018215]; protein stabilization [GO:0050821]; protein targeting to membrane [GO:0006612]	FUNCTION: May be involved in protein transport from Golgi to cell surface. The ZDHHC9-GOLGA7 complex is a palmitoyltransferase specific for HRAS and NRAS (By similarity). {ECO:0000250}.	84	44	273	399	15	16	16	9	30
MSTRG.2024	5469.85	0.908829	0.202257	4.49344	7.01e-06	0.00080655	ref|XP_011876547.1|	PREDICTED: V-type proton ATPase subunit E [Vollenhovia emeryi]	NA	V-type proton ATPase subunit E	NA	NA	NA	NA	Q27331	V-type proton ATPase catalytic subunit A isoform 2 (V-ATPase subunit A 2) (EC 7.1.2.2) (V-ATPase 69 kDa subunit 2) (Vacuolar proton pump subunit alpha 2)	endosomal lumen acidification [GO:0048388]; endosomal transport [GO:0016197]; imaginal disc growth [GO:0007446]; lumen formation, open tracheal system [GO:0035149]; proton transmembrane transport [GO:1902600]	FUNCTION: Catalytic subunit of the peripheral V1 complex of vacuolar ATPase. V-ATPase vacuolar ATPase is responsible for acidifying a variety of intracellular compartments in eukaryotic cells.	P30628	Probable V-type proton ATPase 116 kDa subunit a (V-ATPase 116 kDa isoform a) (Uncoordinated protein 32) (Vacuolar proton translocating ATPase 116 kDa subunit a)	ATP synthesis coupled proton transport [GO:0015986]; defense response to Gram-positive bacterium [GO:0050830]; embryo development ending in birth or egg hatching [GO:0009792]; locomotion [GO:0040011]; negative regulation of locomotion [GO:0040013]; nematode larval development [GO:0002119]; positive regulation of programmed cell death [GO:0043068]; response to hypoxia [GO:0001666]; synaptic transm…	FUNCTION: Required for assembly and activity of the vacuolar ATPase. Potential role in differential targeting and regulation of the enzyme for a specific organelle (Probable). Regulates the size of gut granules during embryonic development (PubMed:20148972). {ECO:0000269|PubMed:20148972, ECO:0000305}.	Q39258	V-type proton ATPase subunit E1 (V-ATPase subunit E1) (Protein EMBRYO DEFECTIVE 2448) (Vacuolar H(+)-ATPase subunit E isoform 1) (Vacuolar proton pump subunit E1)	defense response to bacterium [GO:0042742]; embryo development ending in seed dormancy [GO:0009793]; Golgi organization [GO:0007030]; plant-type cell wall biogenesis [GO:0009832]; response to cold [GO:0009409]	FUNCTION: Subunit of the peripheral V1 complex of vacuolar ATPase essential for assembly or catalytic function. V-ATPase is responsible for acidifying a variety of intracellular compartments in eukaryotic cells. Required for Golgi organization and vacuole function in embryogenesis. {ECO:0000269|PubMed:15610355}.	4684	7317	9300	7924	4063	3494	3727	4665	4488
MSTRG.9246	728.033	3.49896	0.787434	4.4435	8.85e-06	0.000986107	ref|XP_024886246.1|	uncharacterized protein LOC112463850 isoform X3 [Temnothorax curvispinosus]	NA	uncharacterized protein LOC112463850	NA	NA	NA	NA	NA	NA	NA	NA	NA	NA	NA	NA	NA	NA	NA	NA	85	680	1867	3381	137	149	167	76	151
MSTRG.11442	22738.5	11.1698	2.54646	4.38638	1.15e-05	0.00125732	ref|XP_024884038.1|	uncharacterized protein LOC112462470, partial [Temnothorax curvispinosus]	NA	uncharacterized protein LOC112462470	NA	NA	NA	NA	NA	NA	NA	NA	NA	NA	NA	NA	NA	NA	NA	NA	0	576	123253	93868	66	0	0	34	12
MSTRG.25091	430.634	1.05735	0.242639	4.35771	1.31e-05	0.00140459	ref|XP_018371887.1|	PREDICTED: acidic phospholipase A2 PA4-like isoform X2 [Trachymyrmex cornetzi]	NA	acidic phospholipase A2 PA4	NA	NA	NA	NA	NA	NA	NA	NA	NA	NA	NA	NA	NA	NA	NA	NA	611	656	526	536	277	314	330	348	251
MSTRG.18526	10855.4	4.3179	0.991385	4.35542	1.33e-05	0.00140497	ref|XP_024869754.1|	uncharacterized protein LOC112453313 [Temnothorax curvispinosus]	NA	uncharacterized protein LOC112453313	NA	NA	NA	NA	NA	NA	NA	NA	NA	NA	NA	NA	NA	NA	NA	NA	1272	341	30095	62830	1177	1194	1087	844	1676
MSTRG.8039	1030.47	13.6822	3.14864	4.34543	1.39e-05	0.00145579	ref|XP_024869305.1|	uncharacterized protein LOC112453009 isoform X2 [Temnothorax curvispinosus]	NA	uncharacterized protein LOC112453009	NA	NA	NA	NA	NA	NA	NA	NA	NA	NA	NA	NA	NA	NA	NA	NA	0	5869	967	2061	0	0	0	0	0
MSTRG.24614	9390.13	2.81317	0.648601	4.33728	1.44e-05	0.00148117	ref|XP_024880008.1|	synaptic vesicle glycoprotein 2B [Temnothorax curvispinosus]	NA	synaptic vesicle glycoprotein 2B	NA	NA	NA	NA	NA	NA	NA	NA	NA	NA	NA	NA	Q8BG39	Synaptic vesicle glycoprotein 2B (Synaptic vesicle protein 2B)	chemical synaptic transmission [GO:0007268]; neurotransmitter transport [GO:0006836]	FUNCTION: Probably plays a role in the control of regulated secretion in neural and endocrine cells. {ECO:0000305|PubMed:10624962}.; FUNCTION: (Microbial infection) Receptor for C.botulinum neurotoxin type A (BoNT/A, botA); the toxin probably binds via extracellular loop 4 (PubMed:16543415). {ECO:0000269|PubMed:16543415}.; FUNCTION: (Microbial infection) Possible receptor for C.botulinum neurotox…	3265	3920	25605	40670	1875	2592	2636	3670	2567
MSTRG.3706	3412.3	1.03821	0.240183	4.32257	1.54e-05	0.00150949	ref|XP_024872367.1|	aquaporin AQPAn.G-like isoform X1 [Temnothorax curvispinosus]	NA	aquaporin AQPAn.G	NA	NA	NA	NA	NA	NA	NA	NA	NA	NA	NA	NA	NA	NA	NA	NA	4741	4015	4276	5434	2578	1696	2928	2610	2250
MSTRG.9304	26641.8	0.862236	0.199985	4.31149	1.62e-05	0.00155803	ref|XP_024867394.1|	V-type proton ATPase 16 kDa proteolipid subunit [Temnothorax curvispinosus]	NA	V-type proton ATPase 16 kDa proteolipid subunit	NA	NA	NA	NA	P23380	V-type proton ATPase 16 kDa proteolipid subunit (V-ATPase 16 kDa proteolipid subunit) (VHA16K) (Ductin) (Vacuolar H+ ATPase subunit 16-1) (Vacuolar proton pump 16 kDa proteolipid subunit)	dsRNA transport [GO:0033227]; proton transmembrane transport [GO:1902600]; vacuolar acidification [GO:0007035]	FUNCTION: Proton-conducting pore forming subunit of the membrane integral V0 complex of vacuolar ATPase. V-ATPase is responsible for acidifying a variety of intracellular compartments in eukaryotic cells (PubMed:32269334). In enterocytes, acts as part of a pHCl-2 sensory pathway which mediates Tor-dependent larval growth and metabolism in response to zinc availability (PubMed:32269334). Likely ac…	Q21898	V-type proton ATPase 16 kDa proteolipid subunit 1 (V-ATPase 16 kDa proteolipid subunit 1) (Vacuolar proton pump 16 kDa proteolipid subunit 1)	embryo development ending in birth or egg hatching [GO:0009792]; lysosomal lumen acidification [GO:0007042]; ovulation [GO:0030728]; proton transmembrane transport [GO:1902600]; regulation of syncytium formation by plasma membrane fusion [GO:0060142]	FUNCTION: Proton-conducting pore forming subunit of the membrane integral V0 complex of vacuolar ATPase. V-ATPase is responsible for acidifying a variety of intracellular compartments in eukaryotic cells. Required along with other vacuolar ATPase components for the removal of protein aggregates which form in immature oocytes in the distal gonad (PubMed:29168500). This removal occurs as the oocyte…	P63082	V-type proton ATPase 16 kDa proteolipid subunit (V-ATPase 16 kDa proteolipid subunit) (PL16) (Vacuolar proton pump 16 kDa proteolipid subunit)	lysosomal lumen acidification [GO:0007042]; negative regulation of autophagic cell death [GO:1904093]; positive regulation of ERK1 and ERK2 cascade [GO:0070374]; positive regulation of Wnt signaling pathway [GO:0030177]; vacuolar acidification [GO:0007035]	FUNCTION: Proton-conducting pore forming subunit of the membrane integral V0 complex of vacuolar ATPase. V-ATPase is responsible for acidifying a variety of intracellular compartments in eukaryotic cells.	27266	30842	52970	30058	18102	21585	21303	25512	15750
MSTRG.1924	111.386	10.4727	2.43098	4.30801	1.65e-05	0.00156835	ref|XP_024867803.1|	fork head domain-containing protein FD4 [Temnothorax curvispinosus]	NA	fork head domain-containing protein FD4	NA	NA	NA	NA	P32028	Fork head domain-containing protein FD4	anatomical structure morphogenesis [GO:0009653]; cell differentiation [GO:0030154]; multicellular organism development [GO:0007275]; regulation of transcription by RNA polymerase II [GO:0006357]	FUNCTION: Involved in development during embryogenesis. {ECO:0000269|PubMed:1356269}.	NA	NA	NA	NA	NA	NA	NA	NA	0	303	278	425	0	0	0	0	0
MSTRG.3349	775.452	3.31097	0.772401	4.2866	1.81e-05	0.00169654	ref|XP_024879376.1|	uncharacterized ABC transporter ATP-binding protein/permease YOL075C-like [Temnothorax curvispinosus]	NA	uncharacterized ABC transporter ATP-binding protein/permease YOL075C	NA	NA	NA	NA	NA	NA	NA	NA	NA	NA	NA	NA	NA	NA	NA	NA	356	492	2522	2993	236	122	84	325	45
MSTRG.21603	758.679	13.2405	3.09548	4.27735	1.89e-05	0.00173751	NA	NA	NA	NA	NA	NA	NA	NA	NA	NA	NA	NA	NA	NA	NA	NA	NA	NA	NA	NA	1262	3952	0	1091	0	0	0	0	0
MSTRG.6169	438.259	4.42411	1.03495	4.27469	1.91e-05	0.0017431	NA	NA	NA	NA	NA	NA	NA	NA	NA	NA	NA	NA	NA	NA	NA	NA	NA	NA	NA	NA	2453	421	26	409	46	14	33	48	81
MSTRG.11145	120.424	10.5853	2.48367	4.26195	2.03e-05	0.0017986	ref|XP_024892166.1|	facilitated trehalose transporter Tret1-like [Temnothorax curvispinosus]	NA	facilitated trehalose transporter Tret1	NA	NA	NA	NA	A1Z8N1	Facilitated trehalose transporter Tret1-1 (DmTret1-1)	trehalose transport [GO:0015771]	FUNCTION: Low-capacity facilitative transporter for trehalose. Does not transport maltose, sucrose or lactose. Mediates the bidirectional transfer of trehalose. Responsible for the transport of trehalose synthesized in the fat body and the incorporation of trehalose into other tissues that require a carbon source, thereby regulating trehalose levels in the hemolymph. {ECO:0000269|PubMed:20035867}.	NA	NA	NA	NA	NA	NA	NA	NA	0	354	699	82	0	0	0	0	0
MSTRG.4378	538.751	2.1716	0.509839	4.25938	2.05e-05	0.00180411	ref|XP_024879870.1|	unconventional myosin-Ie-like [Temnothorax curvispinosus]	NA	unconventional myosin-Ie	NA	NA	NA	NA	NA	NA	NA	NA	NA	NA	NA	NA	E9Q634	Unconventional myosin-Ie (Unconventional myosin 1E)	actin filament organization [GO:0007015]; endocytosis [GO:0006897]; glomerular basement membrane development [GO:0032836]; glomerular filtration [GO:0003094]; glomerular visceral epithelial cell development [GO:0072015]; hemopoiesis [GO:0030097]; in utero embryonic development [GO:0001701]; kidney development [GO:0001822]; nitrogen compound metabolic process [GO:0006807]; platelet-derived growth …	FUNCTION: Myosins are actin-based motor molecules with ATPase activity. Unconventional myosins serve in intracellular movements. Their highly divergent tails bind to membranous compartments, which are then moved relative to actin filaments. Binds to membranes containing anionic phospholipids via its tail domain (By similarity). Required for normal morphology of the glomerular basement membrane, n…	610	739	681	1673	128	425	168	141	252
MSTRG.870	968.572	13.5928	3.19354	4.25635	2.08e-05	0.00181347	ref|XP_024880202.1|	leucine-rich repeat-containing protein 40 [Temnothorax curvispinosus]	NA	leucine-rich repeat-containing protein 40	NA	NA	NA	NA	NA	NA	NA	NA	P34595	Immunoglobulin domain and leucine-rich repeat-containing protein 2	NA	NA	Q99PH1	Leucine-rich repeat-containing protein 4 (Brain tumor-associated protein MBAG1) (Netrin-G2 ligand) (NGL-2)	excitatory synapse assembly [GO:1904861]; modulation of chemical synaptic transmission [GO:0050804]; postsynaptic density protein 95 clustering [GO:0097119]; synapse organization [GO:0050808]; synaptic membrane adhesion [GO:0099560]	FUNCTION: Synaptic adhesion protein. Regulates the formation of exitatory synapses through the recruitment of pre-and-postsynaptic proteins. Organize the lamina/pathway-specific differentiation of dendrites. Plays an important role for auditory synaptic responses. Involved in the suppression of glioma. {ECO:0000269|PubMed:15967442, ECO:0000269|PubMed:16980967, ECO:0000269|PubMed:17785411}.	0	275	2817	5868	0	0	0	0	0
MSTRG.409	11969.1	12.0428	2.84298	4.236	2.28e-05	0.00195332	ref|XP_024884292.1|	chymotrypsin-2-like [Temnothorax curvispinosus]	NA	chymotrypsin-2	NA	NA	NA	NA	NA	NA	NA	NA	NA	NA	NA	NA	NA	NA	NA	NA	0	477	71417	43519	8	0	0	25	0
MSTRG.192	3153.98	3.17526	0.756326	4.19826	2.69e-05	0.00229016	ref|XP_024867727.1|	flocculation protein FLO11-like [Temnothorax curvispinosus]	NA	flocculation protein FLO11	NA	NA	NA	NA	NA	NA	NA	NA	NA	NA	NA	NA	NA	NA	NA	NA	2296	3222	3830	15259	664	466	2000	284	206
MSTRG.9468	72711.7	1.10711	0.264221	4.1901	2.79e-05	0.00235499	ref|XP_012345672.1|	actin, clone 205 [Apis florea]	NA	actin	P91849	Histone H4	DNA-templated transcription, initiation [GO:0006352]	FUNCTION: Core component of nucleosome. Nucleosomes wrap and compact DNA into chromatin, limiting DNA accessibility to the cellular machineries which require DNA as a template. Histones thereby play a central role in transcription regulation, DNA repair, DNA replication and chromosomal stability. DNA accessibility is regulated via a complex set of post-translational modifications of histones, als…	P32392	Actin-related protein 3 (Actin-2) (Actin-like protein 3) (Actin-like protein 66B)	actin cytoskeleton organization [GO:0030036]; actin filament reorganization involved in cell cycle [GO:0030037]; Arp2/3 complex-mediated actin nucleation [GO:0034314]; axonal fasciculation [GO:0007413]; cell morphogenesis [GO:0000902]; chaeta development [GO:0022416]; intracellular protein transport [GO:0006886]; myoblast fusion [GO:0007520]; plasma membrane tubulation [GO:0097320]; positive regu…	FUNCTION: Functions as ATP-binding component of the Arp2/3 complex which is involved in regulation of actin polymerization and together with an activating nucleation-promoting factor (NPF) mediates the formation of branched actin networks (By similarity). Seems to contact the pointed end of the daughter actin filament (By similarity). Required during embryogenesis for the developmental migration …	Q07750	Actin-depolymerizing factor 1, isoforms a/b (Uncoordinated protein 60)	actin filament depolymerization [GO:0030042]; actin filament fragmentation [GO:0030043]; actin filament severing [GO:0051014]; cell motility [GO:0048870]; embryo development ending in birth or egg hatching [GO:0009792]; locomotion [GO:0040011]; muscle thin filament assembly [GO:0071689]; positive regulation of actin filament polymerization [GO:0030838]; skeletal muscle thin filament assembly [GO:…	FUNCTION: Depolymerizes growing actin filaments in muscle cells; required for the assembly of actin filaments into the functional contractile myofilament lattice of muscle (PubMed:8107682). Competes with unc-87 for actin binding and inhibits the actin-bundling activity of unc-87 (PubMed:17684058). {ECO:0000269|PubMed:17684058, ECO:0000303|PubMed:8107682}.	P63268	Actin, gamma-enteric smooth muscle (Alpha-actin-3) (Gamma-2-actin) (Smooth muscle gamma-actin) [Cleaved into: Actin, gamma-enteric smooth muscle, intermediate form]	mesenchyme migration [GO:0090131]; positive regulation of gene expression [GO:0010628]	FUNCTION: Actins are highly conserved proteins that are involved in various types of cell motility and are ubiquitously expressed in all eukaryotic cells.	133264	90965	108711	64908	56005	50381	52531	54429	37389
MSTRG.9890	479.728	3.1564	0.754274	4.18469	2.86e-05	0.00237355	ref|XP_024885065.1|	POU domain, class 2, transcription factor 2-like isoform X2 [Temnothorax curvispinosus]	NA	POU domain	NA	NA	NA	NA	P31369	POU domain protein 2, isoform A (Miti-mere) (Pdm-2) (Protein didymous) (dOct2) (dPOU-28)	central nervous system development [GO:0007417]; ectoderm development [GO:0007398]; generation of neurons [GO:0048699]; neuroblast development [GO:0014019]; regulation of transcription, DNA-templated [GO:0006355]; regulation of transcription by RNA polymerase II [GO:0006357]	FUNCTION: DNA-binding regulatory protein implicated in early development. Involved in neuronal cell fate decision. May act as an octamer-dependent activator of transcription. Could also play an early role in specific ectodermal cells, and a subsequent role in the embryonic nervous system. {ECO:0000269|PubMed:1496003, ECO:0000269|PubMed:1680380, ECO:0000269|PubMed:1685891, ECO:0000269|PubMed:18819…	G5EDS1	Paired box protein 6 homolog (Homeobox and paired domain-containing protein vab-3) (Protein male abnormal 18) (Variable abnormal morphology protein 3)	anatomical structure development [GO:0048856]; anterior/posterior pattern specification [GO:0009952]; cell fate commitment [GO:0045165]; negative regulation of distal tip cell migration [GO:1903355]; nematode male tail tip morphogenesis [GO:0045138]; positive regulation of glial cell differentiation [GO:0045687]; positive regulation of transcription by RNA polymerase II [GO:0045944]; regulation o…	FUNCTION: Transcription factor that binds a motif with the core sequence 5'-GCGTA-3' in the promoter of various genes (PubMed:11476572, PubMed:30890567). During development, required for cell fate specification probably by promoting or repressing expression of genes involved in specific cell fate (PubMed:30890567, PubMed:11476572, PubMed:7649393). Involved in head epidermal morphogenesis (PubMed:…	Q63934	POU domain, class 4, transcription factor 2 (Brain-specific homeobox/POU domain protein 3B) (Brain-3B) (Brn-3B) (Brn-3.2)	apoptotic process [GO:0006915]; axon extension [GO:0048675]; axon guidance [GO:0007411]; axonogenesis [GO:0007409]; cellular response to cytokine stimulus [GO:0071345]; cellular response to estradiol stimulus [GO:0071392]; cellular response to insulin stimulus [GO:0032869]; cellular response to oxygen levels [GO:0071453]; dorsal root ganglion development [GO:1990791]; heart development [GO:000750…	FUNCTION: Tissue-specific DNA-binding transcription factor involved in the development and differentiation of target cells (PubMed:7904822, PubMed:8995448, PubMed:8972215, PubMed:10357904, PubMed:10414983, PubMed:11163266, PubMed:17668438, PubMed:25775587). Functions either as activator or repressor by modulating the rate of target gene transcription through RNA polymerase II enzyme in a promoter…	250	392	1296	1908	44	167	57	57	229
MSTRG.3692	2383.28	5.66571	1.35335	4.18642	2.83e-05	0.00237355	ref|XP_024867835.1|	uncharacterized protein LOC112452053 [Temnothorax curvispinosus]	NA	uncharacterized protein LOC112452053	NA	NA	NA	NA	NA	NA	NA	NA	NA	NA	NA	NA	NA	NA	NA	NA	0	370	11354	10380	156	154	100	72	58
MSTRG.13954	1427.05	3.09461	0.741019	4.17615	2.96e-05	0.00244491	ref|XP_024868450.1|	esterase FE4-like isoform X1 [Temnothorax curvispinosus]	NA	esterase FE4	NA	NA	NA	NA	NA	NA	NA	NA	NA	NA	NA	NA	NA	NA	NA	NA	249	828	3967	6446	284	472	280	268	412
MSTRG.3183	7555.22	0.909046	0.218467	4.16103	3.17e-05	0.00258655	ref|XP_024882739.1|	muscle-specific protein 20, partial [Temnothorax curvispinosus]	NA	muscle-specific protein 20	NA	NA	NA	NA	O01367	Protein held out wings (KH domain protein KH93F) (Protein muscle-specific) (Protein struthio) (Protein wings held out) (Putative RNA-binding protein) (Quaking-related 93F)	apposition of dorsal and ventral imaginal disc-derived wing surfaces [GO:0007475]; axon ensheathment [GO:0008366]; cell adhesion [GO:0007155]; cell differentiation [GO:0030154]; cell migration [GO:0016477]; germ-line stem cell population maintenance [GO:0030718]; glial cell migration [GO:0008347]; mesodermal cell migration [GO:0008078]; mesoderm development [GO:0007498]; muscle attachment [GO:001…	FUNCTION: Required for integrin-mediated cell-adhesion in wing blade. Vital role in steroid regulation of muscle development and to control heart rate. Required during embryogenesis, in late stages of somatic muscle development, for myotube migration and during metamorphosis for muscle reorganization. {ECO:0000269|PubMed:9118803, ECO:0000269|PubMed:9169854, ECO:0000269|PubMed:9344542}.	G5EFF1	RNA-binding protein asd-2 (Alternative splicing defective protein 2)	mRNA processing [GO:0006397]; regulation of alternative mRNA splicing, via spliceosome [GO:0000381]; regulation of mRNA splicing, via spliceosome [GO:0048024]; RNA splicing [GO:0008380]	FUNCTION: RNA-binding protein that binds to the 5'-NACUAAY-N(1,20)-UAAY-3' consensus sequence in pre-mRNA introns to promote alternative splicing (PubMed:18230701, PubMed:20573244, PubMed:23071450). Required for mutually exclusive alternative splicing where it modulates the switch between mutually exclusive exons during pre-mRNA maturation (PubMed:18230701, PubMed:23071450). Involved in muscle-sp…	Q61006	Muscle, skeletal receptor tyrosine-protein kinase (EC 2.7.10.1) (Muscle-specific tyrosine-protein kinase receptor) (MuSK) (Muscle-specific kinase receptor)	cell differentiation [GO:0030154]; long-term synaptic potentiation [GO:0060291]; memory [GO:0007613]; multicellular organism development [GO:0007275]; negative regulation of gene expression [GO:0010629]; neuromuscular junction development [GO:0007528]; positive regulation of gene expression [GO:0010628]; positive regulation of kinase activity [GO:0033674]; positive regulation of neuron apoptotic …	FUNCTION: Receptor tyrosine kinase which plays a central role in the formation and the maintenance of the neuromuscular junction (NMJ), the synapse between the motor neuron and the skeletal muscle. Recruitment of AGRIN by LRP4 to the MUSK signaling complex induces phosphorylation and activation of MUSK, the kinase of the complex. The activation of MUSK in myotubes regulates the formation of NMJs …	7777	10461	11408	10333	3614	6717	6032	5052	7017
MSTRG.14946	629.618	2.30814	0.554874	4.15975	3.19e-05	0.00258655	ref|XP_024876410.1|	protein trapped in endoderm-1-like [Temnothorax curvispinosus]	NA	protein trapped in endoderm-1	NA	NA	NA	NA	Q9NDM2	Protein trapped in endoderm-1	ectopic germ cell programmed cell death [GO:0035234]; germ cell development [GO:0007281]; germ cell migration [GO:0008354]; G protein-coupled receptor signaling pathway [GO:0007186]; pole cell migration [GO:0007280]	FUNCTION: Essential for the first active step of germ cell migration: transepithelial migration of germ cells through the posterior midgut (PMG) epithelium. {ECO:0000269|PubMed:14691551}.	NA	NA	NA	NA	NA	NA	NA	NA	299	1423	881	1844	369	227	141	209	235
MSTRG.12147	3183.71	2.43762	0.58743	4.14963	3.33e-05	0.00268282	ref|XP_011049566.1|	PREDICTED: LOW QUALITY PROTEIN: superoxide dismutase [Cu-Zn]-like [Acromyrmex echinatior]	NA	superoxide dismutase	NA	NA	NA	NA	P61851	Superoxide dismutase [Cu-Zn] (EC 1.15.1.1) (Superoxide dismutase 1)	age-dependent response to oxidative stress [GO:0001306]; determination of adult lifespan [GO:0008340]; regulation of autophagy of mitochondrion [GO:1903146]; regulation of synaptic plasticity [GO:0048167]; regulation of terminal button organization [GO:2000331]; removal of superoxide radicals [GO:0019430]; response to oxidative stress [GO:0006979]	FUNCTION: Destroys radicals which are normally produced within the cells and which are toxic to biological systems.	P34697	Superoxide dismutase [Cu-Zn] (EC 1.15.1.1)	age-dependent response to oxidative stress [GO:0001306]; regulation of brood size [GO:0060378]; regulation of vulval development [GO:0040028]; removal of superoxide radicals [GO:0019430]; superoxide metabolic process [GO:0006801]	FUNCTION: Destroys radicals which are normally produced within the cells and which are toxic to biological systems (By similarity). Required for normal brood size (PubMed:18073424). May be involved in regulating mpk-1 phosphorylation downstream of phosphatase ptp-2 during oocyte maturation (PubMed:20380830). {ECO:0000250|UniProtKB:P00441, ECO:0000269|PubMed:18073424, ECO:0000269|PubMed:20380830}.	P24704	Superoxide dismutase [Cu-Zn] 1 (EC 1.15.1.1) (Copper/zinc superoxide dismutase 1)	cellular response to copper ion [GO:0071280]; cellular response to light intensity [GO:0071484]; cellular response to oxidative stress [GO:0034599]; cellular response to ozone [GO:0071457]; cellular response to salt stress [GO:0071472]; cellular response to sucrose stimulus [GO:0071329]; cellular response to UV-B [GO:0071493]; defense response to bacterium [GO:0042742]; gene silencing by miRNA [G…	FUNCTION: Destroys radicals which are normally produced within the cells and which are toxic to biological systems.	10288	2999	2408	5956	552	1826	1099	1765	469
MSTRG.5952	3041.7	0.917002	0.221333	4.14308	3.43e-05	0.00273951	ref|XP_024873173.1|	alkyldihydroxyacetonephosphate synthase [Temnothorax curvispinosus]	NA	alkyldihydroxyacetonephosphate synthase	NA	NA	NA	NA	Q9V778	Alkyldihydroxyacetonephosphate synthase (Alkyl-DHAP synthase) (EC 2.5.1.26) (Alkylglycerone-phosphate synthase)	ether lipid biosynthetic process [GO:0008611]; lipid biosynthetic process [GO:0008610]	FUNCTION: Catalyzes the exchange of an acyl for a long-chain alkyl group and the formation of the ether bond in the biosynthesis of ether phospholipids. {ECO:0000250}.	O45218	Alkyldihydroxyacetonephosphate synthase (Alkyl-DHAP synthase) (EC 2.5.1.26) (Alkylglycerone-phosphate synthase)	ether lipid biosynthetic process [GO:0008611]	FUNCTION: Catalyzes the exchange of an acyl for a long-chain alkyl group and the formation of the ether bond in the biosynthesis of ether phospholipids. {ECO:0000250}.	Q8C0I1	Alkyldihydroxyacetonephosphate synthase, peroxisomal (Alkyl-DHAP synthase) (EC 2.5.1.26) (Alkylglycerone-phosphate synthase)	ether lipid biosynthetic process [GO:0008611]; lipid biosynthetic process [GO:0008610]	FUNCTION: Catalyzes the exchange of the acyl chain in acyl-dihydroxyacetonephosphate (acyl-DHAP) for a long chain fatty alcohol, yielding the first ether linked intermediate, i.e. alkyl-dihydroxyacetonephosphate (alkyl-DHAP), in the pathway of ether lipid biosynthesis. {ECO:0000269|PubMed:6833249}.	2540	4114	4185	5334	2078	2515	1940	2376	2466
MSTRG.18560	3881.23	2.73359	0.661001	4.13552	3.54e-05	0.0027679	ref|XP_024879724.1|	protein mesh isoform X2 [Temnothorax curvispinosus]	NA	protein mesh	NA	NA	NA	NA	Q0KHY3	Protein mesh	cell-matrix adhesion [GO:0007160]; multicellular organism development [GO:0007275]; smooth septate junction assembly [GO:0090528]	FUNCTION: Required, together with Ssk and Tsp2A, for the proper organization of smooth septate junctions (sSJs), probably by mediating cell adhesion via its homophilic interaction (PubMed:22854041, PubMed:26848177). Also required for the correct subcellular localization of several sSJ components, such as Ssk, cora and l(2)gl, and for the barrier function of the midgut epithelium (PubMed:22854041)…	P17140	Collagen alpha-2(IV) chain (Lethal protein 2)	cellular component organization [GO:0016043]; collagen-activated tyrosine kinase receptor signaling pathway [GO:0038063]; embryo development ending in birth or egg hatching [GO:0009792]; extracellular matrix organization [GO:0030198]; gonad morphogenesis [GO:0035262]; protein localization [GO:0008104]; regulation of distal tip cell migration [GO:1903354]	FUNCTION: Collagen type IV is specific for basement membranes (Probable). Together with fbl-1 and downstream of metalloprotease mig-17, recruits nidogen nid-1 to the gonad basement membrane thereby probably inducing basement membrane remodeling required for the directional migration of distal tip cells (PubMed:19104038). Required to restrict presynaptic growth at the neuromuscular junctions in la…	Q9D114	Guanosine-3',5'-bis(diphosphate) 3'-pyrophosphohydrolase MESH1 (EC 3.1.7.2) (HD domain-containing protein 3) (Metazoan SpoT homolog 1) (MESH1) (Penta-phosphate guanosine-3'-pyrophosphohydrolase) ((ppGpp)ase)	NA	FUNCTION: ppGpp hydrolyzing enzyme involved in starvation response. {ECO:0000250}.	2236	1003	11255	15617	751	1495	889	1448	1215
MSTRG.19338	3006.64	1.05098	0.254766	4.12525	3.7e-05	0.00287291	ref|XP_024875418.1|	V-type proton ATPase subunit d [Temnothorax curvispinosus]	NA	V-type proton ATPase subunit d	NA	NA	NA	NA	Q27331	V-type proton ATPase catalytic subunit A isoform 2 (V-ATPase subunit A 2) (EC 7.1.2.2) (V-ATPase 69 kDa subunit 2) (Vacuolar proton pump subunit alpha 2)	endosomal lumen acidification [GO:0048388]; endosomal transport [GO:0016197]; imaginal disc growth [GO:0007446]; lumen formation, open tracheal system [GO:0035149]; proton transmembrane transport [GO:1902600]	FUNCTION: Catalytic subunit of the peripheral V1 complex of vacuolar ATPase. V-ATPase vacuolar ATPase is responsible for acidifying a variety of intracellular compartments in eukaryotic cells.	P30628	Probable V-type proton ATPase 116 kDa subunit a (V-ATPase 116 kDa isoform a) (Uncoordinated protein 32) (Vacuolar proton translocating ATPase 116 kDa subunit a)	ATP synthesis coupled proton transport [GO:0015986]; defense response to Gram-positive bacterium [GO:0050830]; embryo development ending in birth or egg hatching [GO:0009792]; locomotion [GO:0040011]; negative regulation of locomotion [GO:0040013]; nematode larval development [GO:0002119]; positive regulation of programmed cell death [GO:0043068]; response to hypoxia [GO:0001666]; synaptic transm…	FUNCTION: Required for assembly and activity of the vacuolar ATPase. Potential role in differential targeting and regulation of the enzyme for a specific organelle (Probable). Regulates the size of gut granules during embryonic development (PubMed:20148972). {ECO:0000269|PubMed:20148972, ECO:0000305}.	Q8RWZ7	V-type proton ATPase subunit a1 (V-ATPase subunit a1) (V-type proton ATPase 95 kDa subunit a isoform 1) (V-ATPase 95 kDa isoform a1) (Vacuolar H(+)-ATPase subunit a isoform 1) (Vacuolar proton pump subunit a1) (Vacuolar proton translocating ATPase 95 kDa subunit a isoform 1)	proton-transporting V-type ATPase complex assembly [GO:0070070]; vacuolar acidification [GO:0007035]	FUNCTION: Essential component of the vacuolar proton pump (V-ATPase), a multimeric enzyme that catalyzes the translocation of protons across the membranes. Required for assembly and activity of the V-ATPase. Required during cell expansion. {ECO:0000269|PubMed:18441211}.	3107	3931	5404	4214	2049	1458	1815	2779	2447
MSTRG.6065	574.19	2.83481	0.68907	4.11397	3.89e-05	0.00297225	ref|XP_024869462.1|	circadian clock-controlled protein-like [Temnothorax curvispinosus]	NA	circadian clock-controlled protein	NA	NA	NA	NA	O76879	Circadian clock-controlled protein daywake	circadian rhythm [GO:0007623]; multicellular organism reproduction [GO:0032504]; positive regulation of circadian sleep/wake cycle, wakefulness [GO:0010841]	FUNCTION: Component of the circadian clock or downstream effector of clock function (PubMed:2517256, PubMed:31080079). Required for suppressing daytime sleep (siesta) under ambient environmental temperatures. Part of a heat avoidance mechanism that modulates daytime sleep behavior under different environmental temperatures to minimize the risk of heat exposure. Under cooler ambient temperatures, …	NA	NA	NA	NA	O54943	Period circadian protein homolog 2 (mPER2) (Circadian clock protein PERIOD 2)	circadian regulation of gene expression [GO:0032922]; circadian regulation of translation [GO:0097167]; circadian rhythm [GO:0007623]; entrainment of circadian clock by photoperiod [GO:0043153]; fatty acid metabolic process [GO:0006631]; gluconeogenesis [GO:0006094]; glycogen biosynthetic process [GO:0005978]; histone H3 deacetylation [GO:0070932]; lactate biosynthetic process [GO:0019249]; negat…	FUNCTION: Transcriptional repressor which forms a core component of the circadian clock. The circadian clock, an internal time-keeping system, regulates various physiological processes through the generation of approximately 24 hour circadian rhythms in gene expression, which are translated into rhythms in metabolism and behavior. It is derived from the Latin roots 'circa' (about) and 'diem' (day…	587	1312	629	1728	74	131	179	387	41
MSTRG.10585	251.032	3.06031	0.744175	4.11235	3.92e-05	0.00297225	ref|XP_018310837.1|	PREDICTED: BRCA1-associated RING domain protein 1-like isoform X1 [Trachymyrmex zeteki]	NA	BRCA1-associated RING domain protein 1	NA	NA	NA	NA	NA	NA	NA	NA	Q21209	BRCA1-associated RING domain protein 1 (BARD1) (Ce-BRD-1) (Cebrd-1) (EC 2.3.2.27) (RING-type E3 ubiquitin transferase BARD1)	cellular response to DNA damage stimulus [GO:0006974]; DNA repair [GO:0006281]; protein ubiquitination [GO:0016567]	FUNCTION: Constituent of the CeBCD complex that possesses E3 ubiquitin-protein ligase activity (PubMed:16628214). When bound to chromatin, the brc-1-brd-1 heterodimer within the CeBCD complex is inactive during normal conditions, but in response to DNA damage, the brc-1-brd-1 heterodimer associates with other proteins such as the recombinase rad-51 or the E2-ubiquitin-conjugating enzyme let-70, w…	F4I443	BRCA1-associated RING domain protein 1 (AtBARD1) (Protein REPRESSOR OF WUSCHEL 1)	DNA repair [GO:0006281]; double-strand break repair via homologous recombination [GO:0000724]; histone H3-K4 trimethylation [GO:0080182]; leaf development [GO:0048366]; maintenance of root meristem identity [GO:0010078]; maintenance of shoot apical meristem identity [GO:0010492]; negative regulation of fatty acid biosynthetic process [GO:0045717]; negative regulation of histone acetylation [GO:00…	FUNCTION: Binds specifically to H3K4me3 regions of target genes (e.g. WUS and WOX5) promoters to repress their transcription via chromatin remodeling. Required for the shoot apical meristem (SAM) organization and maintenance, by confining WUS expression to the organizing center, and for the quiescent center (QC) development in the root apical meristem (RAM), by repressing WOX5 expression in the r…	560	817	130	317	26	48	131	33	70
MSTRG.13945	17540.9	3.23006	0.787337	4.10251	4.09e-05	0.0030793	ref|XP_011861437.1|	PREDICTED: titin [Vollenhovia emeryi]	NA	titin	NA	NA	NA	NA	Q9I7U4	Titin (D-Titin) (Kettin)	cell division [GO:0051301]; locomotion [GO:0040011]; mesoderm development [GO:0007498]; mitotic chromosome condensation [GO:0007076]; muscle attachment [GO:0016203]; myoblast fusion [GO:0007520]; regulation of hemocyte proliferation [GO:0035206]; sarcomere organization [GO:0045214]; sister chromatid cohesion [GO:0007062]; somatic muscle development [GO:0007525]; visceral muscle development [GO:00…	FUNCTION: Key component in the assembly and functioning of adult and embryonic striated muscles and muscle tendons. By providing connections at the level of individual microfilaments, it contributes to the fine balance of forces between the two halves of the sarcomere. The size and extensibility of the cross-links are the main determinants of sarcomere extensibility properties of muscle. In non-m…	G4SLH0	Titin homolog (EC 2.7.11.1)	NA	FUNCTION: Serine/threonine-protein kinase (PubMed:18390597, PubMed:20346955). Key component in the assembly and functioning of muscles. By providing connections at the level of individual microfilaments, it contributes to the fine balance of forces between the two halves of the sarcomere. The size and extensibility of the cross-links are the main determinants of sarcomere extensibility properties…	A2ASS6	Titin (EC 2.7.11.1) (Connectin)	adult heart development [GO:0007512]; cardiac muscle contraction [GO:0060048]; cardiac muscle fiber development [GO:0048739]; cardiac muscle hypertrophy [GO:0003300]; cardiac muscle tissue morphogenesis [GO:0055008]; cardiac myofibril assembly [GO:0055003]; detection of muscle stretch [GO:0035995]; forward locomotion [GO:0043056]; heart development [GO:0007507]; heart growth [GO:0060419]; heart m…	FUNCTION: Key component in the assembly and functioning of vertebrate striated muscles. By providing connections at the level of individual microfilaments, it contributes to the fine balance of forces between the two halves of the sarcomere. The size and extensibility of the cross-links are the main determinants of sarcomere extensibility properties of muscle. In non-muscle cells, seems to play a…	95688	11173	4084	12851	2761	4173	2551	5382	4506
MSTRG.119	1051.11	2.5611	0.626288	4.08933	4.33e-05	0.00323632	ref|XP_024880961.1|	facilitated trehalose transporter Tret1-like [Temnothorax curvispinosus]	NA	facilitated trehalose transporter Tret1	NA	NA	NA	NA	A1Z8N1	Facilitated trehalose transporter Tret1-1 (DmTret1-1)	trehalose transport [GO:0015771]	FUNCTION: Low-capacity facilitative transporter for trehalose. Does not transport maltose, sucrose or lactose. Mediates the bidirectional transfer of trehalose. Responsible for the transport of trehalose synthesized in the fat body and the incorporation of trehalose into other tissues that require a carbon source, thereby regulating trehalose levels in the hemolymph. {ECO:0000269|PubMed:20035867}.	NA	NA	NA	NA	NA	NA	NA	NA	903	892	3920	2306	148	140	471	692	274
MSTRG.29135	37.1165	4.61034	1.13439	4.06417	4.82e-05	0.00350585	ref|XP_024888585.1|	uncharacterized protein PFB0145c-like [Temnothorax curvispinosus]	NA	uncharacterized protein PFB0145c	NA	NA	NA	NA	NA	NA	NA	NA	NA	NA	NA	NA	NA	NA	NA	NA	130	62	28	75	0	1	6	7	3
MSTRG.13654	1587.41	7.18335	1.77791	4.04035	5.34e-05	0.00377682	ref|XP_028044995.1|	transmembrane protease serine 9 [Monomorium pharaonis]	NA	transmembrane protease serine 9	NA	NA	NA	NA	Q9VFJ3	Serine protease HTRA2, mitochondrial (EC 3.4.21.108) (High temperature requirement protein A2) (DmHtrA2) (HtrA2) (Omi stress-regulated endoprotease) (dOmi) [Cleaved into: Serine protease HTRA2, mitochondrial, long; Serine protease HTRA2, mitochondrial, short]	apoptotic process [GO:0006915]; ectopic germ cell programmed cell death [GO:0035234]; mitochondrion organization [GO:0007005]; positive regulation of apoptotic process [GO:0043065]; positive regulation of cysteine-type endopeptidase activity [GO:2001056]; regulation of apoptotic process [GO:0042981]; spermatogenesis [GO:0007283]	FUNCTION: Serine protease that shows proteolytic activity against a non-specific substrate beta-casein. Promotes or induces cell death either by direct binding to and inhibition of BIRC proteins (also called inhibitor of apoptosis proteins, IAPs), leading to an increase in caspase activity, or by a BIRC inhibition-independent, caspase-independent and serine protease activity-dependent mechanism. …	P51559	Endoprotease bli-4 (EC 3.4.21.-) (Blisterase) (Blistered cuticle protein 4)	cellular response to salt [GO:1902075]; chemosensory behavior [GO:0007635]; collagen and cuticulin-based cuticle development [GO:0040002]; peptide hormone processing [GO:0016486]; positive regulation of synaptic growth at neuromuscular junction [GO:0045887]; protein processing [GO:0016485]	FUNCTION: Serine endoprotease which cleaves proproteins at paired basic amino acids (Probable). Involved in cuticle biosynthesis probably by cleaving pro-collagen into its mature form. Acts in ASEL sensory neurons to regulate high salt chemotaxis responses probably by cleaving insulin-like protein ins-6 into its mature and active form (PubMed:24013594). Essential for embryonic and larval developm…	Q9JIQ8	Transmembrane protease serine 2 (EC 3.4.21.-) (Epitheliasin) (Plasmic transmembrane protein X) [Cleaved into: Transmembrane protease serine 2 non-catalytic chain; Transmembrane protease serine 2 catalytic chain]	positive regulation of viral entry into host cell [GO:0046598]; protein autoprocessing [GO:0016540]; proteolysis [GO:0006508]	FUNCTION: Plasma membrane-anchored serine protease that participates in proteolytic cascades of relevance for the normal physiologic function of the prostate. Androgen-induced TMPRSS2 activates several substrates that include pro-hepatocyte growth factor/HGF, the protease activated receptor-2/F2RL1 or matriptase/ST14 leading to extracellular matrix disruption (By similarity). In addition, activat…	0	4	8658	6432	19	30	35	45	0
MSTRG.13391	6201.38	8.29194	2.05199	4.04092	5.32e-05	0.00377682	ref|XP_024888122.1|	transferrin-like [Temnothorax curvispinosus]	NA	transferrin	NA	NA	NA	NA	Q27331	V-type proton ATPase catalytic subunit A isoform 2 (V-ATPase subunit A 2) (EC 7.1.2.2) (V-ATPase 69 kDa subunit 2) (Vacuolar proton pump subunit alpha 2)	endosomal lumen acidification [GO:0048388]; endosomal transport [GO:0016197]; imaginal disc growth [GO:0007446]; lumen formation, open tracheal system [GO:0035149]; proton transmembrane transport [GO:1902600]	FUNCTION: Catalytic subunit of the peripheral V1 complex of vacuolar ATPase. V-ATPase vacuolar ATPase is responsible for acidifying a variety of intracellular compartments in eukaryotic cells.	P30628	Probable V-type proton ATPase 116 kDa subunit a (V-ATPase 116 kDa isoform a) (Uncoordinated protein 32) (Vacuolar proton translocating ATPase 116 kDa subunit a)	ATP synthesis coupled proton transport [GO:0015986]; defense response to Gram-positive bacterium [GO:0050830]; embryo development ending in birth or egg hatching [GO:0009792]; locomotion [GO:0040011]; negative regulation of locomotion [GO:0040013]; nematode larval development [GO:0002119]; positive regulation of programmed cell death [GO:0043068]; response to hypoxia [GO:0001666]; synaptic transm…	FUNCTION: Required for assembly and activity of the vacuolar ATPase. Potential role in differential targeting and regulation of the enzyme for a specific organelle (Probable). Regulates the size of gut granules during embryonic development (PubMed:20148972). {ECO:0000269|PubMed:20148972, ECO:0000305}.	Q921I1	Serotransferrin (Transferrin) (Beta-1 metal-binding globulin) (Siderophilin)	actin filament organization [GO:0007015]; activation of JUN kinase activity [GO:0007257]; antibacterial humoral response [GO:0019731]; cellular iron ion homeostasis [GO:0006879]; cellular response to iron ion [GO:0071281]; ERK1 and ERK2 cascade [GO:0070371]; iron ion transport [GO:0006826]; osteoclast differentiation [GO:0030316]; positive regulation of bone resorption [GO:0045780]; positive regu…	FUNCTION: Transferrins are iron binding transport proteins which can bind two Fe(3+) ions in association with the binding of an anion, usually bicarbonate. It is responsible for the transport of iron from sites of absorption and heme degradation to those of storage and utilization. Serum transferrin may also have a further role in stimulating cell proliferation.	0	864	24347	32778	27	12	133	61	0
MSTRG.13967	157.47	8.86423	2.19361	4.04094	5.32e-05	0.00377682	ref|XP_024868468.1|	uncharacterized protein LOC112452470 isoform X3 [Temnothorax curvispinosus]	PREDICTED: box A-binding factor-like isoform X2 [Cyphomyrmex costatus]	uncharacterized protein LOC112452470	NA	NA	NA	NA	NA	NA	NA	NA	NA	NA	NA	NA	NA	NA	NA	NA	0	360	513	565	0	0	4	0	0
MSTRG.20480	7528.41	0.854051	0.212164	4.02543	5.69e-05	0.00395954	ref|XP_024871820.1|	V-type proton ATPase subunit G [Temnothorax curvispinosus]	NA	V-type proton ATPase subunit G	NA	NA	NA	NA	Q27331	V-type proton ATPase catalytic subunit A isoform 2 (V-ATPase subunit A 2) (EC 7.1.2.2) (V-ATPase 69 kDa subunit 2) (Vacuolar proton pump subunit alpha 2)	endosomal lumen acidification [GO:0048388]; endosomal transport [GO:0016197]; imaginal disc growth [GO:0007446]; lumen formation, open tracheal system [GO:0035149]; proton transmembrane transport [GO:1902600]	FUNCTION: Catalytic subunit of the peripheral V1 complex of vacuolar ATPase. V-ATPase vacuolar ATPase is responsible for acidifying a variety of intracellular compartments in eukaryotic cells.	P30628	Probable V-type proton ATPase 116 kDa subunit a (V-ATPase 116 kDa isoform a) (Uncoordinated protein 32) (Vacuolar proton translocating ATPase 116 kDa subunit a)	ATP synthesis coupled proton transport [GO:0015986]; defense response to Gram-positive bacterium [GO:0050830]; embryo development ending in birth or egg hatching [GO:0009792]; locomotion [GO:0040011]; negative regulation of locomotion [GO:0040013]; nematode larval development [GO:0002119]; positive regulation of programmed cell death [GO:0043068]; response to hypoxia [GO:0001666]; synaptic transm…	FUNCTION: Required for assembly and activity of the vacuolar ATPase. Potential role in differential targeting and regulation of the enzyme for a specific organelle (Probable). Regulates the size of gut granules during embryonic development (PubMed:20148972). {ECO:0000269|PubMed:20148972, ECO:0000305}.	Q8W4S4	V-type proton ATPase subunit a3 (V-ATPase subunit a3) (V-type proton ATPase 95 kDa subunit a isoform 3) (V-ATPase 95 kDa isoform a3) (Vacuolar H(+)-ATPase subunit a isoform 3) (Vacuolar proton pump subunit a3) (Vacuolar proton translocating ATPase 95 kDa subunit a isoform 3)	ATP synthesis coupled proton transport [GO:0015986]; sequestering of zinc ion [GO:0032119]; vacuolar acidification [GO:0007035]; vacuolar proton-transporting V-type ATPase complex assembly [GO:0070072]; vacuolar sequestering [GO:0043181]	FUNCTION: Essential component of the vacuolar proton pump (V-ATPase), a multimeric enzyme that catalyzes the translocation of protons across the membranes. Required for assembly and activity of the V-ATPase. Involved in vacuolar nutrient storage (e.g. accumulation and storage of nitrate) and in tolerance to some toxic ions (e.g. zinc ions sequestration in vacuoles). {ECO:0000269|PubMed:20133698}.	6014	9839	14188	9820	5233	6882	4914	6750	5209
MSTRG.867	1008.84	1.94393	0.48327	4.02245	5.76e-05	0.00396847	ref|XP_012060761.1|	PREDICTED: uncharacterized protein LOC105624000 [Atta cephalotes]	probable cytochrome P450 6a13 [Temnothorax curvispinosus]	uncharacterized protein LOC105624000	NA	NA	NA	NA	NA	NA	NA	NA	NA	NA	NA	NA	NA	NA	NA	NA	703	1501	1695	2890	775	268	377	401	467
MSTRG.13970	837.33	5.79486	1.44133	4.02051	5.81e-05	0.0039751	ref|XP_024868442.1|	box A-binding factor-like isoform X5 [Temnothorax curvispinosus]	NA	box A-binding factor	NA	NA	NA	NA	P52172	Box A-binding factor (ABF) (GATA-binding factor B) (Protein serpent) (Transcription factor GATA-B) (dGATA-B)	amnioserosa maintenance [GO:0046665]; autophagy [GO:0006914]; cell fate commitment [GO:0045165]; crystal cell differentiation [GO:0042688]; dorsal closure [GO:0007391]; embryonic heart tube development [GO:0035050]; embryonic hemopoiesis [GO:0035162]; endoderm development [GO:0007492]; endoderm formation [GO:0001706]; fat body development [GO:0007503]; germ-band shortening [GO:0007390]; germ cell…	FUNCTION: May function as a transcriptional activator protein and may play a key role in the organogenesis of the fat body. Binds a sequence element (5'-[TA]GATAA-3') found in the larval promoters of all known alcohol dehydrogenase (ADH) genes. Acts as a homeotic gene downstream of the terminal gap gene HKB to promote morphogenesis and differentiation of anterior and posterior midgut.	NA	NA	NA	NA	Q8R316	HMG box-containing protein 1 (HMG box transcription factor 1) (High mobility group box transcription factor 1)	negative regulation of lipid transport [GO:0032369]; negative regulation of macrophage derived foam cell differentiation [GO:0010745]; negative regulation of reactive oxygen species biosynthetic process [GO:1903427]; negative regulation of transcription by RNA polymerase II [GO:0000122]; positive regulation of potassium ion transport [GO:0043268]; regulation of transcription by RNA polymerase II …	FUNCTION: Transcriptional repressor that binds to the promoter region of target genes. Plays a role in the regulation of the cell cycle and of the Wnt pathway. Binds preferentially to the sequence 5'-TTCATTCATTCA-3'. Binding to the histone H1.0 promoter is enhanced by interaction with RB1. Disrupts the interaction between DNA and TCF4 (By similarity). {ECO:0000250|UniProtKB:O60381, ECO:0000269|Pu…	0	39	2627	4953	37	51	12	26	47
MSTRG.30528	1333.61	1.48981	0.372786	3.99643	6.43e-05	0.00434499	ref|XP_024882526.1|	transport and Golgi organization protein 2 [Temnothorax curvispinosus]	NA	transport and Golgi organization protein 2	NA	NA	NA	NA	Q9VMA7	Transport and Golgi organization protein 1	exocytosis [GO:0006887]; Golgi organization [GO:0007030]; positive regulation of secretion [GO:0051047]; protein secretion [GO:0009306]; secretory granule organization [GO:0033363]	FUNCTION: Required for protein secretion (PubMed:16452979, PubMed:23369713). May participate in cargo loading by binding to COPII coat subunits and guiding SH3-bound proteins into a growing carrier (PubMed:16452979). At basal transitional ER sites in follicle epithelial cells, mediates the exit of basal membrane protein such as vkg, LanB1 and Trol, from the endoplasmic reticulum (ER) to basal Gol…	G5EGS5	Golgi-specific brefeldin A-resistance guanine nucleotide exchange factor 1 homolog (BFA-resistant GEF 1)	endoplasmic reticulum organization [GO:0007029]; endosomal transport [GO:0016197]; mitochondrion organization [GO:0007005]; regulation of ARF protein signal transduction [GO:0032012]; secretion [GO:0046903]	FUNCTION: Guanine-nucleotide exchange factor (GEF) for members of the Arf family of small GTPases involved in trafficking in the early secretory pathway; its GEF activity initiates the coating of nascent vesicles via the localized generation of activated ARFs through replacement of GDP with GTP (By similarity). Also, plays a role in receptor-mediated endocytosis in oocytes and endosomal trafficki…	Q8BI84	Transport and Golgi organization protein 1 homolog (TANGO1) (Melanoma inhibitory activity protein 3)	cell migration involved in sprouting angiogenesis [GO:0002042]; cellular response to oxidised low-density lipoprotein particle stimulus [GO:0140052]; chondrocyte development [GO:0002063]; collagen fibril organization [GO:0030199]; COPII-coated vesicle cargo loading [GO:0090110]; endoplasmic reticulum organization [GO:0007029]; endoplasmic reticulum to Golgi vesicle-mediated transport [GO:0006888]…	FUNCTION: Plays a role in the transport of cargos that are too large to fit into COPII-coated vesicles and require specific mechanisms to be incorporated into membrane-bound carriers and exported from the endoplasmic reticulum. This protein is required for collagen VII (COL7A1) secretion by loading COL7A1 into transport carriers. It may participate in cargo loading of COL7A1 at endoplasmic reticu…	1779	1975	2824	1600	881	429	952	493	1054
MSTRG.17723	1555.99	2.68984	0.675087	3.98443	6.76e-05	0.00448469	ref|XP_024893257.1|	putative fatty acyl-CoA reductase CG5065 [Temnothorax curvispinosus]	NA	putative fatty acyl-CoA reductase CG5065	NA	NA	NA	NA	A1ZAI5	Putative fatty acyl-CoA reductase CG5065 (EC 1.2.1.84)	ether lipid biosynthetic process [GO:0008611]; long-chain fatty-acyl-CoA metabolic process [GO:0035336]; wax biosynthetic process [GO:0010025]	FUNCTION: Catalyzes the reduction of C16 or C18 fatty acyl-CoA to fatty alcohols. {ECO:0000250|UniProtKB:Q8WVX9}.	NA	NA	NA	NA	NA	NA	NA	NA	572	1356	3799	6181	191	417	346	475	926
MSTRG.5661	11172.9	3.95421	0.995063	3.97383	7.07e-05	0.00462956	ref|XP_024875398.1|	alpha-glucosidase-like [Temnothorax curvispinosus]	NA	alpha-glucosidase	Q17058	Alpha-glucosidase (EC 3.2.1.20) (Maltase)	NA	FUNCTION: Converts sucrose in nectar to glucose and fructose.	P07191	Maltase A2 (EC 3.2.1.20) (Larval visceral protein D)	NA	NA	Q19426	Mannosyl-oligosaccharide glucosidase (EC 3.2.1.106) (Processing A-glucosidase I)	oligosaccharide metabolic process [GO:0009311]; protein N-linked glycosylation [GO:0006487]	FUNCTION: Cleaves the distal alpha 1,2-linked glucose residue from the Glc(3)Man(9)GlcNAc(2) oligosaccharide precursor highly specifically. {ECO:0000250|UniProtKB:Q13724, ECO:0000269|PubMed:23836288}.	Q8BHN3	Neutral alpha-glucosidase AB (EC 3.2.1.207) (Alpha-glucosidase 2) (Glucosidase II subunit alpha)	carbohydrate metabolic process [GO:0005975]; N-glycan processing [GO:0006491]	FUNCTION: Catalytic subunit of glucosidase II that cleaves sequentially the 2 innermost alpha-1,3-linked glucose residues from the Glc(2)Man(9)GlcNAc(2) oligosaccharide precursor of immature glycoproteins (PubMed:27462106). Required for PKD1/Polycystin-1 and PKD2/Polycystin-2 maturation and localization to the cell surface and cilia (PubMed:28375157). {ECO:0000269|PubMed:27462106, ECO:0000269|Pub…	1331	679	66799	31334	405	1972	3244	1326	1010
MSTRG.5201	95.361	10.2485	2.58365	3.96666	7.29e-05	0.00474118	NA	NA	NA	NA	NA	NA	NA	NA	NA	NA	NA	NA	NA	NA	NA	NA	NA	NA	NA	NA	111	575	0	108	0	0	0	0	0
MSTRG.27644	720.326	5.62816	1.42424	3.95169	7.76e-05	0.00498599	ref|XP_024884350.1|	uncharacterized protein LOC112462678 isoform X1 [Temnothorax curvispinosus]	NA	uncharacterized protein LOC112462678	NA	NA	NA	NA	NA	NA	NA	NA	NA	NA	NA	NA	NA	NA	NA	NA	193	0	1857	4412	50	10	24	8	70
MSTRG.14132	3208.34	0.731025	0.185855	3.9333	8.38e-05	0.00528629	ref|XP_024877178.1|	rap1 GTPase-activating protein 1-like isoform X4 [Temnothorax curvispinosus]	NA	rap1 GTPase-activating protein 1	NA	NA	NA	NA	P08645	Ras-related protein Rap1 (EC 3.6.5.2) (Rap1 GTPase) (Ras-like protein 3)	adherens junction assembly [GO:0034333]; border follicle cell migration [GO:0007298]; cellular response to cAMP [GO:0071320]; dorsal closure [GO:0007391]; germ-line stem cell population maintenance [GO:0030718]; hemocyte migration [GO:0035099]; imaginal disc-derived wing hair organization [GO:0035317]; negative regulation of hippo signaling [GO:0035331]; negative regulation of synaptic vesicle ex…	FUNCTION: Ras proteins bind GDP/GTP and possess intrinsic GTPase activity. Plays a role in photoreceptor cell determination. {ECO:0000269|PubMed:1934069}.	NA	NA	NA	NA	A2ALS5	Rap1 GTPase-activating protein 1 (Rap1GAP) (Rap1GAP1) (ARPP-90)	activation of GTPase activity [GO:0090630]; cellular response to glial cell derived neurotrophic factor [GO:1990792]; negative regulation of GTP binding [GO:1904425]; negative regulation of microvillus assembly [GO:1903697]; negative regulation of neuron differentiation [GO:0045665]; negative regulation of thyroid gland epithelial cell proliferation [GO:1904442]; positive regulation of cell-cell …	FUNCTION: GTPase activator for the nuclear Ras-related regulatory protein RAP-1A (KREV-1), converting it to the putatively inactive GDP-bound state. {ECO:0000250}.	2814	3631	5447	4430	2426	3433	2344	2354	2439
MSTRG.6330	8279.64	1.54454	0.39554	3.90488	9.43e-05	0.00587693	ref|XP_024872837.1|	uncharacterized protein LOC112455263 [Temnothorax curvispinosus]	PREDICTED: lactosylceramide 4-alpha-galactosyltransferase-like [Vollenhovia emeryi]	uncharacterized protein LOC112455263	NA	NA	NA	NA	NA	NA	NA	NA	NA	NA	NA	NA	NA	NA	NA	NA	3866	12999	16388	18962	5558	3764	4070	5573	4229
MSTRG.8391	545.145	3.42931	0.878905	3.90179	9.55e-05	0.0059043	ref|XP_024872647.1|	uncharacterized protein LOC112455139 [Temnothorax curvispinosus]	NA	uncharacterized protein LOC112455139	NA	NA	NA	NA	NA	NA	NA	NA	NA	NA	NA	NA	NA	NA	NA	NA	621	3042	333	98	65	164	67	109	131
MSTRG.17161	334.43	4.27399	1.09564	3.90089	9.58e-05	0.0059043	NA	NA	NA	NA	NA	NA	NA	NA	NA	NA	NA	NA	NA	NA	NA	NA	NA	NA	NA	NA	436	1118	568	607	0	13	17	50	107
MSTRG.861	1274.44	5.18333	1.33266	3.88946	0.000100469	0.00615329	ref|XP_024880201.1|	solute carrier organic anion transporter family member 4C1 [Temnothorax curvispinosus]	NA	solute carrier organic anion transporter family member 4C1	NA	NA	NA	NA	NA	NA	NA	NA	NA	NA	NA	NA	Q8BGD4	Solute carrier organic anion transporter family member 4C1 (Oatp-R) (Solute carrier family 21 member 20)	cell differentiation [GO:0030154]; multicellular organism development [GO:0007275]; organic anion transport [GO:0015711]; sodium-independent organic anion transport [GO:0043252]; spermatogenesis [GO:0007283]	FUNCTION: Organic anion transporter, capable of transporting pharmacological substances such as digoxin, ouabain, thyroxine, methotrexate and cAMP. May participate in the regulation of membrane transport of ouabain. Involved in the uptake of the dipeptidyl peptidase-4 inhibitor sitagliptin and hence may play a role in its transport into and out of renal proximal tubule cells. May be involved in t…	0	847	8450	2667	58	41	26	100	166
MSTRG.2324	757.565	1.14036	0.294865	3.86738	0.00011001	0.00665973	ref|XP_024871060.1|	ankyrin repeat domain-containing protein 49-like isoform X1 [Temnothorax curvispinosus]	NA	ankyrin repeat domain-containing protein 49	NA	NA	NA	NA	Q9VCA8	Ankyrin repeat and KH domain-containing protein mask (Multiple ankyrin repeat single KH domain-containing protein)	compound eye photoreceptor cell differentiation [GO:0001751]; dorsal appendage formation [GO:0046843]; flight [GO:0060361]; mitochondrion organization [GO:0007005]; negative regulation of autophagy of mitochondrion [GO:1903147]; negative regulation of establishment of blood-brain barrier [GO:0090212]; positive regulation of receptor signaling pathway via JAK-STAT [GO:0046427]; positive regulation…	FUNCTION: Mediator of receptor tyrosine kinase (RTK) signaling, and may act either downstream of MAPK or transduce signaling through a parallel branch of the RTK pathway (PubMed:11782402). Required for the development and organization of indirect flight muscle sarcomeres by regulating the formation of M line and H zone and the correct assembly of thick and thin filaments in the sarcomere (PubMed:…	NA	NA	NA	NA	Q52T38	Protein S-acyltransferase 24 (EC 2.3.1.225) (Ankyrin repeat-containing S-palmitoyltransferase) (Palmitoyltransferase TIP1) (Protein TIP GROWTH DEFECTIVE 1) (AtTIP1) (Zinc finger DHHC domain-containing protein TIP1)	cell tip growth [GO:0009932]; protein palmitoylation [GO:0018345]	FUNCTION: Palmitoyltransferase involved in cell growth regulation. {ECO:0000269|Ref.7}.	1433	858	984	888	429	617	555	583	404
MSTRG.325	906.752	3.2569	0.84294	3.86374	0.000111665	0.00672106	ref|XP_024890111.1|	protein shifted [Temnothorax curvispinosus]	NA	protein shifted	NA	NA	NA	NA	Q9W3W5	Protein shifted (WIF-1-like protein)	positive regulation of smoothened signaling pathway [GO:0045880]; protein localization to extracellular region [GO:0071692]; protein stabilization [GO:0050821]; smoothened signaling pathway [GO:0007224]; synaptic target recognition [GO:0008039]	FUNCTION: Required for normal accumulation and movement of lipid-modified hedgehog (hh) morphogen. May act by stabilizing the interaction between heparan sulfate proteoglycans (HSPGs) and hh, HSPGs being required for diffusion of hh morphogen. Not involved in wingless (wg) morphogen movement, suggesting that it may provide HSPG specificity for Hh. {ECO:0000269|PubMed:15691765, ECO:0000269|PubMed:…	Q95ZK7	Defective in germ line development protein 3 (Germline development defective 3)	embryo development ending in birth or egg hatching [GO:0009792]; germ-line sex determination [GO:0018992]; germ-line stem cell division [GO:0042078]; masculinization of hermaphroditic germ-line [GO:0042006]; meiotic cell cycle [GO:0051321]; mitotic cytokinesis [GO:0000281]; negative regulation of binding [GO:0051100]; nematode larval development [GO:0002119]; nuclear division [GO:0000280]; positi…	FUNCTION: Required maternally for germline survival and embryogenesis. Forms a complex with gls-1 which promotes the oogenic cell fate by freeing the translational repressor fbf to repress sperm promoting factors. Promotes maturation of primary spermatocytes to mature sperm. Required during hermaphrodite development to promote sperm fate, which is critical for determining the normal number of spe…	Q63739	Protein tyrosine phosphatase type IVA 1 (EC 3.1.3.48) (Protein-tyrosine phosphatase 4a1) (Protein-tyrosine phosphatase of regenerating liver 1) (PRL-1)	cell cycle [GO:0007049]; multicellular organism development [GO:0007275]; positive regulation of cell migration [GO:0030335]	FUNCTION: Protein tyrosine phosphatase which stimulates progression from G1 into S phase during mitosis. May play a role in the development and maintenance of differentiating epithelial tissues (By similarity). {ECO:0000250}.	102	477	3474	3474	287	152	86	250	199
MSTRG.18586	2589.29	0.959917	0.249428	3.84847	0.000118856	0.00711302	ref|XP_024880282.1|	putative ATPase N2B [Temnothorax curvispinosus]	NA	putative ATPase N2B	NA	NA	NA	NA	NA	NA	NA	NA	NA	NA	NA	NA	NA	NA	NA	NA	2836	3749	3111	4065	2161	1562	1759	1572	2380
MSTRG.13450	921.186	7.14116	1.85877	3.84187	0.000122102	0.00722473	ref|XP_024889813.1|	feline leukemia virus subgroup C receptor-related protein 2-like [Temnothorax curvispinosus]	NA	feline leukemia virus subgroup C receptor-related protein 2	NA	NA	NA	NA	NA	NA	NA	NA	NA	NA	NA	NA	B2RXV4	Feline leukemia virus subgroup C receptor-related protein 1 (Feline leukemia virus subgroup C receptor) (Major facilitator superfamily domain containing 7B) (Mfsd7b)	blood vessel development [GO:0001568]; embryonic digit morphogenesis [GO:0042733]; embryonic skeletal system morphogenesis [GO:0048704]; erythrocyte differentiation [GO:0030218]; erythrocyte maturation [GO:0043249]; head morphogenesis [GO:0060323]; heme export [GO:0097037]; heme transport [GO:0015886]; in utero embryonic development [GO:0001701]; limb morphogenesis [GO:0035108]; mitochondrial tra…	FUNCTION: [Isoform 1]: Heme transporter that exports cytoplasmic heme. It can also export coproporphyrin and protoporphyrin IX, which are both intermediate products in the heme biosynthetic pathway. Does not export bilirubin. Heme export depends on the presence of HPX and is required to maintain intracellular free heme balance, protecting cells from heme toxicity. Heme export provides protection …	0	310	6378	2215	14	0	52	10	0
MSTRG.2436	977.376	7.05923	1.84027	3.83597	0.000125071	0.00732612	ref|XP_024873961.1|	venom acid phosphatase Acph-1-like [Temnothorax curvispinosus]	NA	venom acid phosphatase Acph-1	Q5BLY5	Venom acid phosphatase Acph-1 (EC 3.1.3.2) (allergen Api m 3)	NA	NA	NA	NA	NA	NA	NA	NA	NA	NA	NA	NA	NA	NA	312	0	4021	4747	45	28	0	12	0
MSTRG.7511	14430.5	11.4475	2.98453	3.83563	0.000125244	0.00732612	ref|XP_011868437.1|	PREDICTED: chymotrypsin-2 [Vollenhovia emeryi]	NA	chymotrypsin-2	NA	NA	NA	NA	NA	NA	NA	NA	NA	NA	NA	NA	NA	NA	NA	NA	0	698	125275	17984	0	0	9	52	0
MSTRG.14822	1932.66	0.46399	0.121271	3.82606	0.00013021	0.00748966	ref|XP_024879126.1|	cation-independent mannose-6-phosphate receptor [Temnothorax curvispinosus]	NA	cation-independent mannose-6-phosphate receptor	NA	NA	NA	NA	NA	NA	NA	NA	NA	NA	NA	NA	Q07113	Cation-independent mannose-6-phosphate receptor (CI Man-6-P receptor) (CI-MPR) (M6PR) (300 kDa mannose 6-phosphate receptor) (MPR 300) (Insulin-like growth factor 2 receptor) (Insulin-like growth factor II receptor) (IGF-II receptor) (M6P/IGF2 receptor) (M6P/IGF2R) (CD antigen CD222)	animal organ regeneration [GO:0031100]; G protein-coupled receptor signaling pathway [GO:0007186]; liver development [GO:0001889]; lysosomal transport [GO:0007041]; positive regulation by host of viral process [GO:0044794]; positive regulation of apoptotic process [GO:0043065]; post-embryonic development [GO:0009791]; regulation of apoptotic process [GO:0042981]; response to retinoic acid [GO:003…	FUNCTION: Mediates the transport of phosphorylated lysosomal enzymes from the Golgi complex and the cell surface to lysosomes. Lysosomal enzymes bearing phosphomannosyl residues bind specifically to mannose-6-phosphate receptors in the Golgi apparatus and the resulting receptor-ligand complex is transported to an acidic prelysosomal compartment where the low pH mediates the dissociation of the co…	1959	2254	2219	2438	1566	1865	1838	1758	1613
MSTRG.6003	352.831	2.15133	0.562441	3.82499	0.000130779	0.00748966	ref|XP_024867083.1|	acetylcholinesterase-like isoform X1 [Temnothorax curvispinosus]	NA	acetylcholinesterase	NA	NA	NA	NA	P07140	Acetylcholinesterase (AChE) (EC 3.1.1.7) [Cleaved into: Acetylcholinesterase 16 kDa subunit; Acetylcholinesterase 55 kDa subunit]	acetylcholine catabolic process [GO:0006581]; acetylcholine catabolic process in synaptic cleft [GO:0001507]; chemical synaptic transmission [GO:0007268]; choline catabolic process [GO:0042426]	FUNCTION: Rapidly hydrolyzes choline released into the synapse. It can hydrolyze butyrylthiocholine.	P38433	Acetylcholinesterase 1 (AChE 1) (EC 3.1.1.7)	acetylcholine catabolic process [GO:0006581]; acetylcholine catabolic process in synaptic cleft [GO:0001507]; regulation of locomotion [GO:0040012]	FUNCTION: Rapidly hydrolyzes choline released into the synapse. It can hydrolyze butyrylthiocholine.	P21836	Acetylcholinesterase (AChE) (EC 3.1.1.7)	acetylcholine catabolic process [GO:0006581]; acetylcholine metabolic process [GO:0008291]; acetylcholine receptor signaling pathway [GO:0095500]; cell adhesion [GO:0007155]; choline metabolic process [GO:0019695]; neuron death [GO:0070997]; osteoblast development [GO:0002076]; positive regulation of axonogenesis [GO:0050772]; positive regulation of cold-induced thermogenesis [GO:0120162]; positi…	FUNCTION: Terminates signal transduction at the neuromuscular junction by rapid hydrolysis of the acetylcholine released into the synaptic cleft.	1022	649	341	291	173	197	134	75	149
MSTRG.32735	140.499	4.28413	1.12537	3.80687	0.000140735	0.0079671	ref|XP_011858733.1|	PREDICTED: uncharacterized protein LOC105556257, partial [Vollenhovia emeryi]	NA	uncharacterized protein LOC105556257	NA	NA	NA	NA	NA	NA	NA	NA	NA	NA	NA	NA	NA	NA	NA	NA	492	155	77	380	9	9	0	41	20
MSTRG.2036	7099.91	0.756203	0.19947	3.79106	0.000150008	0.00840124	ref|XP_003708097.1|	PREDICTED: histone H3.3 [Megachile rotundata]	NA	histone H3.3	NA	NA	NA	NA	C0HL67	Histone H3.3B (H3.B)	DNA replication-independent nucleosome assembly [GO:0006336]; male meiotic nuclear division [GO:0007140]; nucleosome assembly [GO:0006334]	FUNCTION: Variant histone H3 which replaces conventional H3 in a wide range of nucleosomes in active genes and is specifically enriched in modifications associated with active chromatin. Constitutes the predominant form of histone H3 in non-dividing cells and is incorporated into chromatin independently of DNA synthesis. Deposited at sites of nucleosomal displacement throughout transcribed genes,…	Q9U281	Histone H3.3 type 2	NA	FUNCTION: Variant histone H3 which replaces conventional H3 in a wide range of nucleosomes in active genes. Constitutes the predominant form of histone H3 in non-dividing cells and is incorporated into chromatin independently of DNA synthesis. Deposited at sites of nucleosomal displacement throughout transcribed genes, suggesting that it represents an epigenetic imprint of transcriptionally activ…	P84244	Histone H3.3	cell population proliferation [GO:0008283]; DNA replication-independent nucleosome assembly [GO:0006336]; embryo implantation [GO:0007566]; male gonad development [GO:0008584]; multicellular organism growth [GO:0035264]; muscle cell differentiation [GO:0042692]; negative regulation of chromosome condensation [GO:1902340]; nucleus organization [GO:0006997]; oogenesis [GO:0048477]; osteoblast diffe…	FUNCTION: Variant histone H3 which replaces conventional H3 in a wide range of nucleosomes in active genes. Constitutes the predominant form of histone H3 in non-dividing cells and is incorporated into chromatin independently of DNA synthesis. Deposited at sites of nucleosomal displacement throughout transcribed genes, suggesting that it represents an epigenetic imprint of transcriptionally activ…	5721	8070	10341	12118	5347	6157	5210	5717	5918
MSTRG.6857	432.005	1.51495	0.400679	3.78096	0.000156223	0.00865673	ref|XP_018050617.1|	PREDICTED: probable nuclear hormone receptor HR3 isoform X3 [Atta colombica]	NA	probable nuclear hormone receptor HR3	NA	NA	NA	NA	P31396	Probable nuclear hormone receptor HR3 (dHR3) (Nuclear receptor subfamily 1 group F member 4)	metamorphosis [GO:0007552]; mushroom body development [GO:0016319]; negative regulation of transcription by RNA polymerase II [GO:0000122]; positive regulation of transcription by RNA polymerase II [GO:0045944]; regulation of development, heterochronic [GO:0040034]; regulation of transcription by RNA polymerase II [GO:0006357]	FUNCTION: Putative receptor whose ligand is not yet known.	NA	NA	NA	NA	NA	NA	NA	NA	614	1035	453	472	188	325	253	207	267
MSTRG.11615	2959.43	3.43677	0.908724	3.78197	0.000155593	0.00865673	ref|XP_024888263.1|	uncharacterized protein LOC112465104 [Temnothorax curvispinosus]	NA	uncharacterized protein LOC112465104	NA	NA	NA	NA	NA	NA	NA	NA	NA	NA	NA	NA	NA	NA	NA	NA	200	1672	11448	11592	605	159	468	1295	327
MSTRG.10067	1239.52	2.53494	0.67072	3.77943	0.000157189	0.00866441	ref|XP_024869222.1|	uncharacterized protein LOC112452967 [Temnothorax curvispinosus]	NA	uncharacterized protein LOC112452967	NA	NA	NA	NA	NA	NA	NA	NA	NA	NA	NA	NA	NA	NA	NA	NA	464	886	2345	5552	502	346	460	572	185
MSTRG.546	332.095	6.69327	1.77406	3.77284	0.000161397	0.0088498	ref|XP_024885974.1|	B-cell lymphoma/leukemia 11A isoform X2 [Temnothorax curvispinosus]	NA	B-cell lymphoma/leukemia 11A	NA	NA	NA	NA	NA	NA	NA	NA	NA	NA	NA	NA	Q9QYE3	B-cell lymphoma/leukemia 11A (BCL-11A) (B-cell CLL/lymphoma 11A) (COUP-TF-interacting protein 1) (Ecotropic viral integration site 9 protein) (EVI-9)	B cell differentiation [GO:0030183]; negative regulation of branching morphogenesis of a nerve [GO:2000173]; negative regulation of collateral sprouting [GO:0048671]; negative regulation of dendrite development [GO:2000171]; negative regulation of dendrite extension [GO:1903860]; negative regulation of gene expression [GO:0010629]; negative regulation of neuron projection development [GO:0010977]…	FUNCTION: May play a role in hematopoiesis. Essential factor in lymphopoiesis, required for B-cell formation in fetal liver. May function as a modulator of the transcriptional repression activity of ARP1. {ECO:0000269|PubMed:12717432}.	0	1227	718	983	0	11	0	4	22
MSTRG.4751	3226.63	0.742648	0.196914	3.77144	0.00016231	0.00885349	ref|XP_018051973.1|	PREDICTED: EH domain-containing protein 3 [Atta colombica]	NA	EH domain-containing protein 3	NA	NA	NA	NA	NA	NA	NA	NA	NA	NA	NA	NA	Q9QXY6	EH domain-containing protein 3	cilium assembly [GO:0060271]; early endosome to Golgi transport [GO:0034498]; endocytic recycling [GO:0032456]; endocytosis [GO:0006897]; endosomal transport [GO:0016197]; Golgi to lysosome transport [GO:0090160]; positive regulation of voltage-gated calcium channel activity [GO:1901387]; protein homooligomerization [GO:0051260]; protein localization to plasma membrane [GO:0072659]; protein trans…	FUNCTION: ATP- and membrane-binding protein that controls membrane reorganization/tubulation upon ATP hydrolysis. In vitro causes tubulation of endocytic membranes (By similarity). Binding to phosphatidic acid induces its membrane tubulation activity (PubMed:26896729). Plays a role in endocytic transport. Involved in early endosome to recycling endosome compartment (ERC), retrograde early endosom…	4438	3466	4729	3527	2468	3265	2582	2831	1881
MSTRG.28136	571.809	2.22763	0.592654	3.75873	0.000170779	0.00922945	ref|XP_024884506.1|	testis-expressed protein 9-like [Temnothorax curvispinosus]	NA	testis-expressed protein 9	NA	NA	NA	NA	Q7K4M4	Protein teflon	male meiosis chromosome segregation [GO:0007060]; male meiosis chromosome separation [GO:0051308]; male meiosis I [GO:0007141]	FUNCTION: Specifically required in males for proper segregation of autosomal bivalents at meiosis I. Expression is required in the male germ line prior to spermatocyte stage S4. May have a role as a bridging molecule maintaining adhesion to hold autosome bivalents together via heterochromatic connections. {ECO:0000269|PubMed:11139508, ECO:0000269|PubMed:16816414}.	NA	NA	NA	NA	Q99MV2	Testis-expressed protein 19.1 (mTex19.1) (Testis-expressed protein 19A)	cell differentiation [GO:0030154]; cell proliferation involved in embryonic placenta development [GO:0060722]; homologous chromosome pairing at meiosis [GO:0007129]; in utero embryonic development [GO:0001701]; male gonad development [GO:0008584]; male meiotic nuclear division [GO:0007140]; negative regulation of transposition [GO:0010529]; placenta development [GO:0001890]; posttranscriptional r…	FUNCTION: Required during spermatogenesis and placenta development, participating in the repression of retrotransposable elements and preventing their mobilization (PubMed:18802469, PubMed:21103378, PubMed:23364048, PubMed:23674551, PubMed:28254886). With its paralog, Tex19.2, collaborates with the Piwi-interacting RNA (piRNA) pathway, which mediates the repression of transposable elements during…	1530	868	207	1161	300	263	204	184	179
MSTRG.9029	684.301	4.89905	1.3042	3.75637	0.000172396	0.00922945	ref|XP_024870531.1|	sodium/potassium/calcium exchanger 4-like [Temnothorax curvispinosus]	NA	sodium/potassium/calcium exchanger 4	NA	NA	NA	NA	Q9U6A0	Sodium/potassium/calcium exchanger Nckx30C (Na(+)/K(+)/Ca(2+)-exchange protein Nckx30C)	calcium ion transmembrane transport [GO:0070588]; calcium ion transport [GO:0006816]; cellular calcium ion homeostasis [GO:0006874]; compound eye development [GO:0048749]; sodium ion transport [GO:0006814]	FUNCTION: May function in the removal and maintenance of calcium homeostasis during signaling in the adult and in signaling events during embryogenesis and patterning of imaginal disks. Transports one Ca(2+) and 1 K(+) in exchange for 4 Na(+). {ECO:0000269|PubMed:10545508}.	NA	NA	NA	NA	Q8CGQ8	Sodium/potassium/calcium exchanger 4 (Na(+)/K(+)/Ca(2+)-exchange protein 4) (Solute carrier family 24 member 4)	amelogenesis [GO:0097186]; calcium ion transmembrane transport [GO:0070588]; cellular calcium ion homeostasis [GO:0006874]; potassium ion transmembrane transport [GO:0071805]; response to stimulus [GO:0050896]; sensory perception of smell [GO:0007608]; sodium ion transmembrane transport [GO:0035725]	FUNCTION: Transports 1 Ca(2+) and 1 K(+) in exchange for 4 Na(+). Controls the rapid response termination and proper regulation of adaptation in olfactory sensory neurons (OSNs) which subsequently influences how odor information is encoded and perceived. May play a role in calcium transport during amelogenesis. {ECO:0000269|PubMed:22057188, ECO:0000269|PubMed:23375655}.	405	0	1093	4431	27	56	64	45	67
MSTRG.2878	207.111	2.95938	0.791368	3.73958	0.000184331	0.009701	NA	NA	NA	NA	NA	NA	NA	NA	NA	NA	NA	NA	NA	NA	NA	NA	NA	NA	NA	NA	250	335	268	711	12	164	31	31	41
MSTRG.27643	5793.34	8.15808	2.18775	3.72898	0.000192256	0.0100675	ref|XP_024887052.1|	uncharacterized protein LOC112464344, partial [Temnothorax curvispinosus]	NA	uncharacterized protein LOC112464344	NA	NA	NA	NA	NA	NA	NA	NA	NA	NA	NA	NA	NA	NA	NA	NA	0	0	17884	35725	57	18	53	55	51
MSTRG.19984	910.538	1.39917	0.377024	3.7111	0.00020636	0.0106991	ref|XP_024879054.1|	protein bark beetle [Temnothorax curvispinosus]	NA	protein bark beetle	NA	NA	NA	NA	M9NDE3	Protein bark beetle (Protein anakonda)	cell-cell junction maintenance [GO:0045217]; liquid clearance, open tracheal system [GO:0035002]; regulation of tube length, open tracheal system [GO:0035159]; response to endoplasmic reticulum stress [GO:0034976]; tricellular tight junction assembly [GO:1904274]	FUNCTION: Required for the maturation but not the establishment of septate junctions in developing epithelial cells and is involved in epithelial cell adhesion during septate junction maturation (PubMed:25704509). Plays a role in the proper localization of the septate junction core components pck/mega, kune, Nrx-IV and Nrg during late embryogenesis (PubMed:25704509). Involved in the formation of …	NA	NA	NA	NA	NA	NA	NA	NA	1965	860	1116	1358	445	827	529	609	369
MSTRG.7202	5959.97	2.86679	0.774033	3.7037	0.000212478	0.0109026	ref|XP_024892390.1|	alpha-N-acetylgalactosaminidase [Temnothorax curvispinosus]	NA	alpha-N-acetylgalactosaminidase	NA	NA	NA	NA	NA	NA	NA	NA	NA	NA	NA	NA	Q9QWR8	Alpha-N-acetylgalactosaminidase (EC 3.2.1.49) (Alpha-galactosidase B)	carbohydrate catabolic process [GO:0016052]; glycolipid catabolic process [GO:0019377]; glycoside catabolic process [GO:0016139]; glycosylceramide catabolic process [GO:0046477]; oligosaccharide metabolic process [GO:0009311]	FUNCTION: Removes terminal alpha-N-acetylgalactosamine residues from glycolipids and glycopeptides. Required for the breakdown of glycolipids. {ECO:0000250|UniProtKB:P17050}.	1028	2213	33804	12168	1714	1126	1232	2745	1332
MSTRG.17477	549.417	3.8683	1.04446	3.70365	0.000212518	0.0109026	ref|XP_024891852.1|	uncharacterized protein LOC112467450 [Temnothorax curvispinosus]	NA	uncharacterized protein LOC112467450	NA	NA	NA	NA	NA	NA	NA	NA	NA	NA	NA	NA	NA	NA	NA	NA	3157	718	83	55	96	85	120	65	42
MSTRG.23654	140.032	4.57497	1.23611	3.7011	0.000214669	0.0109137	ref|XP_011858733.1|	PREDICTED: uncharacterized protein LOC105556257, partial [Vollenhovia emeryi]	NA	uncharacterized protein LOC105556257	NA	NA	NA	NA	NA	NA	NA	NA	NA	NA	NA	NA	NA	NA	NA	NA	705	82	58	240	9	14	0	38	5
MSTRG.13745	1280.46	0.884385	0.239752	3.68875	0.000225356	0.0114017	ref|XP_024886581.1|	fibroblast growth factor receptor homolog 1-like isoform X1 [Temnothorax curvispinosus]	NA	fibroblast growth factor receptor homolog 1	NA	NA	NA	NA	Q09147	Fibroblast growth factor receptor homolog 2 (EC 2.7.10.1) (Protein breathless) (Tyrosine kinase 2) (dTk2) (Tyrosine kinase receptor HD-311) (dFGF-R1)	border follicle cell migration [GO:0007298]; branch fusion, open tracheal system [GO:0035147]; branching involved in open tracheal system development [GO:0060446]; compound eye morphogenesis [GO:0001745]; epithelial cell migration, open tracheal system [GO:0007427]; epithelial cell type specification, open tracheal system [GO:0035153]; fibroblast growth factor receptor signaling pathway [GO:00085…	FUNCTION: May be required for patterning of muscle precursor cells: generation of mesodermal and endodermal layers, invaginations of various types of cells, and CNS formation. Essential for the ability of the migrating tracheal and midline cells to recognize external guiding cues. {ECO:0000269|PubMed:1325393, ECO:0000269|PubMed:1849109, ECO:0000269|PubMed:8330538}.	P39745	Mitogen-activated protein kinase mpk-1 (EC 2.7.11.24) (MAP kinase sur-1)	cell surface receptor signaling pathway [GO:0007166]; defense response to Gram-positive bacterium [GO:0050830]; determination of adult lifespan [GO:0008340]; intracellular signal transduction [GO:0035556]; MAPK cascade [GO:0000165]; meiotic cell cycle [GO:0051321]; oocyte maturation [GO:0001556]; peptidyl-serine phosphorylation [GO:0018105]; positive regulation of gene expression [GO:0010628]; po…	FUNCTION: Function in let-60 Ras signaling pathway; acts downstream of lin-45 raf kinase, but before the lin-1 gene product in controlling vulval cell differentiation (PubMed:8299935, PubMed:8299936). Plays a negative role in proximal germline proliferation in the mitotic zone (PubMed:16319922). Required for progression of developing oocytes through the pachytene stage (PubMed:16319922, PubMed:19…	P11403	Fibroblast growth factor 4 (FGF-4) (Heparin-binding growth factor 4) (HBGF-4) (K-fibroblast growth factor)	animal organ morphogenesis [GO:0009887]; apoptotic process involved in morphogenesis [GO:0060561]; cartilage condensation [GO:0001502]; cell differentiation [GO:0030154]; cellular response to leukemia inhibitory factor [GO:1990830]; chondroblast differentiation [GO:0060591]; cranial suture morphogenesis [GO:0060363]; embryonic hindlimb morphogenesis [GO:0035116]; embryonic limb morphogenesis [GO:…	FUNCTION: Plays an important role in the regulation of embryonic development, cell proliferation, and cell differentiation. Is essential for survival of the postimplantation mouse embryo. Required for normal limb and cardiac valve development during embryogenesis.	1078	1401	2063	2263	971	1173	934	1026	768
MSTRG.12161	1961.61	1.4995	0.407394	3.68072	0.000232576	0.0116563	ref|XP_024883299.1|	uncharacterized protein LOC112462023 [Temnothorax curvispinosus]	NA	uncharacterized protein LOC112462023	NA	NA	NA	NA	NA	NA	NA	NA	NA	NA	NA	NA	NA	NA	NA	NA	1725	1381	4365	4844	921	1731	856	1131	1054
MSTRG.16601	1819.62	3.04707	0.827856	3.68068	0.000232615	0.0116563	ref|XP_024879376.1|	uncharacterized ABC transporter ATP-binding protein/permease YOL075C-like [Temnothorax curvispinosus]	NA	uncharacterized ABC transporter ATP-binding protein/permease YOL075C	NA	NA	NA	NA	NA	NA	NA	NA	NA	NA	NA	NA	NA	NA	NA	NA	393	621	5426	8215	590	390	180	839	239
MSTRG.7022	3434.6	1.49132	0.406667	3.66717	0.000245255	0.0121138	ref|XP_024874093.1|	39S ribosomal protein L51, mitochondrial [Temnothorax curvispinosus]	NA	39S ribosomal protein L51	NA	NA	NA	NA	Q9VLJ9	39S ribosomal protein L51, mitochondrial (L51mt) (MRP-L51)	mitochondrial translation [GO:0032543]; translation [GO:0006412]	NA	Q22438	39S ribosomal protein L51, mitochondrial (L51mt) (MRP-L51)	mitochondrial translation [GO:0032543]; translation [GO:0006412]	NA	Q9CPY1	39S ribosomal protein L51, mitochondrial (L51mt) (MRP-L51) (bMRP-64) (bMRP64)	mitochondrial translation [GO:0032543]; translation [GO:0006412]	NA	2690	2269	8003	8666	2234	2118	1721	2274	1579
MSTRG.6547	682.641	1.72364	0.470169	3.666	0.000246371	0.0121138	ref|XP_024887710.1|	glutamate receptor-interacting protein 2-like [Temnothorax curvispinosus]	NA	glutamate receptor-interacting protein 2	NA	NA	NA	NA	NA	NA	NA	NA	NA	NA	NA	NA	Q925T6	Glutamate receptor-interacting protein 1 (GRIP-1)	dendrite development [GO:0016358]; nervous system development [GO:0007399]; neurotransmitter receptor transport, endosome to postsynaptic membrane [GO:0098887]; positive regulation of neuron projection arborization [GO:0150012]; protein localization [GO:0008104]; protein transport [GO:0015031]; vesicle-mediated transport in synapse [GO:0099003]	FUNCTION: May play a role as a localized scaffold for the assembly of a multiprotein signaling complex and as mediator of the trafficking of its binding partners at specific subcellular location in neurons (By similarity). Through complex formation with NSG1, GRIA2 and STX12 controls the intracellular fate of AMPAR and the endosomal sorting of the GRIA2 subunit toward recycling and membrane targe…	1563	1369	753	500	355	406	377	211	409
MSTRG.15672	4956.27	0.902288	0.246651	3.65817	0.000254027	0.0123741	ref|XP_024875220.1|	glycoprotein-N-acetylgalactosamine 3-beta-galactosyltransferase 1-like isoform X2 [Temnothorax curvispinosus]	NA	glycoprotein-N-acetylgalactosamine 3-beta-galactosyltransferase 1	NA	NA	NA	NA	Q7K237	Glycoprotein-N-acetylgalactosamine 3-beta-galactosyltransferase 1 (EC 2.4.1.122) (Core 1 O-glycan T-synthase) (Core 1 UDP-galactose:N-acetylgalactosamine-alpha-R beta 1,3-galactosyltransferase 1) (Core 1 beta1,3-galactosyltransferase 1) (C1GalT1) (Core 1 beta3-Gal-T1)	central nervous system morphogenesis [GO:0021551]; glycolipid biosynthetic process [GO:0009247]; muscle cell development [GO:0055001]; negative regulation of hematopoietic stem cell differentiation [GO:1902037]; neuromuscular junction development [GO:0007528]; O-glycan processing, core 1 [GO:0016267]; protein glycosylation [GO:0006486]; regulation of filopodium assembly [GO:0051489]	FUNCTION: Glycosyltransferase that generates the core 1 O-glycan Gal-beta1-3GalNAc-alpha1-Ser/Thr (T antigen), which is a precursor for many extended O-glycans in glycoproteins. {ECO:0000269|PubMed:18985719}.	Q18515	Glycoprotein-N-acetylgalactosamine 3-beta-galactosyltransferase 1 (EC 2.4.1.122) (Core 1 O-glycan T-synthase) (Ce-T-synthase) (Core 1 UDP-galactose:N-acetylgalactosamine-alpha-R beta 1,3-galactosyltransferase 1) (Core 1 beta1,3-galactosyltransferase 1) (C1GalT1) (Core 1 beta3-Gal-T1)	O-glycan processing, core 1 [GO:0016267]	FUNCTION: Glycosyltransferase that generates the core 1 O-glycan Gal-beta1-3GalNAc-alpha1-Ser/Thr (T antigen), which is a precursor for many extended O-glycans in glycoproteins. {ECO:0000269|PubMed:16762980}.	Q9JJ06	Glycoprotein-N-acetylgalactosamine 3-beta-galactosyltransferase 1 (EC 2.4.1.122) (Core 1 O-glycan T-synthase) (T-syn) (Core 1 UDP-galactose:N-acetylgalactosamine-alpha-R beta 1,3-galactosyltransferase 1) (Core 1 beta1,3-galactosyltransferase 1) (C1GalT1) (Core 1 beta3-Gal-T1)	angiogenesis [GO:0001525]; intestinal epithelial cell development [GO:0060576]; kidney development [GO:0001822]; O-glycan processing, core 1 [GO:0016267]; protein O-linked glycosylation [GO:0006493]	FUNCTION: Glycosyltransferase that generates the core 1 O-glycan Gal-beta1-3GalNAc-alpha1-Ser/Thr (T antigen), which is a precursor for many extended O-glycans in glycoproteins. Plays a central role in many processes, such as angiogenesis, thrombopoiesis and kidney homeostasis development. {ECO:0000269|PubMed:14745002, ECO:0000269|PubMed:17062753}.	4127	4831	10481	7389	3110	4798	3959	3547	3342
MSTRG.4828	205.385	3.28147	0.9015	3.64001	0.000272631	0.0131232	ref|XP_025987744.1|	uncharacterized protein LOC105196114 [Solenopsis invicta]	NA	uncharacterized protein LOC105196114	NA	NA	NA	NA	NA	NA	NA	NA	NA	NA	NA	NA	NA	NA	NA	NA	405	714	261	166	3	32	93	23	69
MSTRG.5752	2514.73	9.52768	2.62004	3.63646	0.000276406	0.0132183	ref|XP_011868926.1|	PREDICTED: inositol monophosphatase 3-like [Vollenhovia emeryi]	NA	inositol monophosphatase 3	NA	NA	NA	NA	Q9VYF2	Putative inositol monophosphatase 3 (IMP 3) (IMPase 3) (EC 3.1.3.25) (Inositol-1(or 4)-monophosphatase 3) (Myo-inositol monophosphatase A3)	dephosphorylation [GO:0016311]; inositol biosynthetic process [GO:0006021]; inositol phosphate dephosphorylation [GO:0046855]; phosphate-containing compound metabolic process [GO:0006796]; phosphatidylinositol biosynthetic process [GO:0006661]; phosphatidylinositol phosphorylation [GO:0046854]; signal transduction [GO:0007165]	NA	Q19420	Inositol monophosphatase ttx-7 (IMP) (IMPase) (EC 3.1.3.25) (Abnormal thermotaxis protein 7) (D-galactose 1-phosphate phosphatase) (EC 3.1.3.94) (Inositol-1(or 4)-monophosphatase)	chemotaxis [GO:0006935]; inositol biosynthetic process [GO:0006021]; inositol metabolic process [GO:0006020]; inositol phosphate dephosphorylation [GO:0046855]; phosphatidylinositol phosphorylation [GO:0046854]; protein localization [GO:0008104]; protein localization to synapse [GO:0035418]; signal transduction [GO:0007165]; thermotaxis [GO:0043052]	FUNCTION: Responsible for the provision of inositol required for synthesis of phosphatidylinositol and polyphosphoinositides. Has broad substrate specificity and can use myo-inositol monophosphates, myo-inositol 1,3-diphosphate, myo-inositol 1,4-diphosphate, scyllo-inositol-phosphate, D-galactose 1-phosphate, glucose-1-phosphate, glucose-6-phosphate, fructose-1-phosphate, beta-glycerophosphate, a…	Q80V26	Golgi-resident adenosine 3',5'-bisphosphate 3'-phosphatase (Golgi-resident PAP phosphatase) (gPAPP) (EC 3.1.3.7) (3'(2'), 5'-bisphosphate nucleotidase 2) (Inositol monophosphatase domain-containing protein 1) (Myo-inositol monophosphatase A3) (Phosphoadenosine phosphate 3'-nucleotidase)	chondrocyte development [GO:0002063]; chondroitin sulfate metabolic process [GO:0030204]; embryonic digit morphogenesis [GO:0042733]; endochondral ossification [GO:0001958]; inositol phosphate dephosphorylation [GO:0046855]; phosphatidylinositol phosphorylation [GO:0046854]; post-embryonic development [GO:0009791]; skeletal system development [GO:0001501]	FUNCTION: Exhibits 3'-nucleotidase activity toward adenosine 3',5'-bisphosphate (PAP), namely hydrolyzes adenosine 3',5'-bisphosphate into adenosine 5'-monophosphate (AMP) and a phosphate (PubMed:18695242). May play a role in the formation of skeletal elements derived through endochondral ossification, possibly by clearing adenosine 3',5'-bisphosphate produced by Golgi sulfotransferases during gl…	0	1736	16759	5826	20	0	0	19	0
MSTRG.451	669.864	2.0115	0.556796	3.61264	0.000303093	0.0142345	ref|XP_024893812.1|	uncharacterized protein LOC112468729 [Temnothorax curvispinosus]	monocarboxylate transporter 12 [Monomorium pharaonis]	uncharacterized protein LOC112468729	NA	NA	NA	NA	NA	NA	NA	NA	NA	NA	NA	NA	NA	NA	NA	NA	675	757	864	2217	461	113	258	266	363
MSTRG.15537	24909.9	1.22575	0.344475	3.55831	0.000373243	0.016705	ref|XP_024867986.1|	fatty acid-binding protein, muscle isoform X2 [Temnothorax curvispinosus]	NA	fatty acid-binding protein	NA	NA	NA	NA	Q9V496	Apolipophorins (Retinoid- and fatty acid-binding glycoprotein) [Cleaved into: Apolipophorin-2 (ApoL2) (Apolipophorin II) (ApoLII); Apolipophorin-1 (ApoL1) (Apolipophorin I) (ApoLI)]	lipid transport [GO:0006869]; lipid transport involved in lipid storage [GO:0010877]; lipoprotein transport [GO:0042953]; positive regulation of canonical Wnt signaling pathway [GO:0090263]; positive regulation of smoothened signaling pathway [GO:0045880]; Wnt signaling pathway [GO:0016055]	FUNCTION: Constitutes the major component of lipophorin, which mediates transport for various types of lipids in hemolymph. Acts by forming lipoprotein particles that bind lipoproteins and lipids. Also involved in the transport of hydrophobic ligands like juvenile hormones, pheromone hydrocarbons and carotenoids. Required for morphogens wingless (wg) and hedgehog (hh) function, probably by acting…	O02324	Fatty acid-binding protein homolog 8	lipid transport [GO:0006869]; long-chain fatty acid transport [GO:0015909]	FUNCTION: Lysosomal lipid chaperone which binds to a wide range of unsaturated fatty acids, including high affinity binding to oleic acid and oleoylethanolamide, to transport them into the nucleus (PubMed:31292465, PubMed:25554789). As part of a lysosome-to-nucleus retrograde lipid signaling pathway, translocates into the nucleus where it activates the transcription of genes promoting longevity a…	Q05816	Fatty acid-binding protein 5 (Epidermal-type fatty acid-binding protein) (E-FABP) (Fatty acid-binding protein, epidermal) (Keratinocyte lipid-binding protein) (Psoriasis-associated fatty acid-binding protein homolog) (PA-FABP)	glucose homeostasis [GO:0042593]; glucose metabolic process [GO:0006006]; lipid metabolic process [GO:0006629]; lipid transport across blood-brain barrier [GO:1990379]; long-chain fatty acid transport [GO:0015909]; negative regulation of glucose transmembrane transport [GO:0010829]; phosphatidylcholine biosynthetic process [GO:0006656]; positive regulation of cold-induced thermogenesis [GO:012016…	FUNCTION: Intracellular carrier for long-chain fatty acids and related active lipids, such as the endocannabinoid, that regulates the metabolism and actions of the ligands they bind (PubMed:8608126, PubMed:12540600). In addition to the cytosolic transport, selectively delivers specific fatty acids from the cytosol to the nucleus, wherein they activate nuclear receptors (By similarity). Delivers r…	23060	29345	43723	48563	18748	8825	23960	18173	11337
MSTRG.2342	5912.85	2.29184	0.645063	3.5529	0.00038101	0.0169111	ref|XP_024870916.1|	protein FAM151B isoform X1 [Temnothorax curvispinosus]	NA	protein FAM151B	NA	NA	NA	NA	NA	NA	NA	NA	NA	NA	NA	NA	NA	NA	NA	NA	3403	1406	15977	22572	2417	2410	2908	1623	1941
MSTRG.2877	1493.43	4.73135	1.3317	3.55285	0.000381076	0.0169111	ref|XP_024893747.1|	caspase-1-like isoform X1 [Temnothorax curvispinosus]	NA	caspase-1	NA	NA	NA	NA	O02002	Caspase-1 (EC 3.4.22.-) [Cleaved into: Caspase-1 subunit p22; Caspase-1 subunit p13]	apoptotic process [GO:0006915]; cellular response to starvation [GO:0009267]; cytoplasmic transport, nurse cell to oocyte [GO:0007303]; execution phase of apoptosis [GO:0097194]; multicellular organism development [GO:0007275]; negative regulation of apoptotic process [GO:0043066]; negative regulation of neuromuscular synaptic transmission [GO:1900074]; neuron remodeling [GO:0016322]; nurse cell …	FUNCTION: Involved in the activation cascade of caspases responsible for apoptosis execution (By similarity). Proteolytically cleaves poly(ADP-ribose) polymerase (PARP). Loss of zygotic DCP-1 function causes larval lethality and melanotic tumors. {ECO:0000250}.	G5EBM1	Caspase A (EC 3.4.22.36) [Cleaved into: Caspase A subunit p16; Caspase A subunit p14]	activation of cysteine-type endopeptidase activity [GO:0097202]; activation of cysteine-type endopeptidase activity involved in apoptotic process [GO:0006919]; apoptotic process [GO:0006915]; execution phase of apoptosis [GO:0097194]; negative regulation of cellular response to manganese ion [GO:1905803]; positive regulation of apoptotic process involved in development [GO:1904747]; positive regu…	FUNCTION: Cysteine protease which, in vitro, cleaves itself and caspase ced-3 into their mature active forms (PubMed:9857046). Also cleaves, in vitro, inactive caspase csp-2 isoform b (PubMed:9857046). Required maternally to induce apoptosis in a subset of cells fated to die during embryogenesis, mostly independently of the ced-9, ced-4 and ced-3 canonical apoptosis pathway (PubMed:23505386). Inv…	P29452	Caspase-1 (CASP-1) (EC 3.4.22.36) (Interleukin-1 beta convertase) (IL-1BC) (Interleukin-1 beta-converting enzyme) (ICE) (IL-1 beta-converting enzyme) (p45) [Cleaved into: Caspase-1 subunit p20; Caspase-1 subunit p10]	cellular response to interferon-gamma [GO:0071346]; cellular response to lipopolysaccharide [GO:0071222]; cellular response to mechanical stimulus [GO:0071260]; cellular response to organic substance [GO:0071310]; execution phase of apoptosis [GO:0097194]; membrane hyperpolarization [GO:0060081]; memory [GO:0007613]; microglial cell activation [GO:0001774]; mitochondrial depolarization [GO:005188…	FUNCTION: Thiol protease involved in a variety of inflammatory processes by proteolytically cleaving other proteins, such as the precursors of the inflammatory cytokines interleukin-1 beta (IL1B) and interleukin 18 (IL18) as well as the pyroptosis inducer Gasdermin-D (GSDMD), into active mature peptides (PubMed:32109412). Plays a key role in cell immunity as an inflammatory response initiator: on…	0	311	4983	8010	148	105	69	135	167
MSTRG.15412	6145.39	3.16233	0.892059	3.54498	0.000392643	0.0173509	ref|XP_024885506.1|	facilitated trehalose transporter Tret1-2 homolog [Temnothorax curvispinosus]	NA	facilitated trehalose transporter Tret1-2 homolog	NA	NA	NA	NA	Q8MKK4	Facilitated trehalose transporter Tret1-2 homolog (DmTret1-2)	trehalose transport [GO:0015771]	FUNCTION: Fails to transport trehalose. {ECO:0000269|PubMed:20035867}.	NA	NA	NA	NA	NA	NA	NA	NA	583	2571	29992	18349	1910	767	2965	1076	341
MSTRG.20002	1012.4	0.623761	0.176802	3.52802	0.000418684	0.0183468	ref|XP_024892691.1|	uncharacterized protein LOC112467956 isoform X2 [Temnothorax curvispinosus]	transmembrane protein 170B-like [Temnothorax curvispinosus]	uncharacterized protein LOC112467956	NA	NA	NA	NA	NA	NA	NA	NA	NA	NA	NA	NA	NA	NA	NA	NA	1045	1250	1499	1134	800	913	771	755	1011
MSTRG.18977	403.624	1.09228	0.310554	3.51719	0.000436138	0.0188747	ref|XP_011877481.1|	PREDICTED: glycosyltransferase 25 family member isoform X1 [Vollenhovia emeryi]	NA	glycosyltransferase 25 family member	NA	NA	NA	NA	Q8IPK4	Glycosyltransferase 25 family member (EC 2.-.-.-)	positive regulation of collagen fibril organization [GO:1904028]	NA	O16374	Beta-1,4-galactosyltransferase galt-1 (EC 2.4.1.-)	N-glycan processing [GO:0006491]; protein galactosylation [GO:0042125]	FUNCTION: Catalyzes the transfer of beta-galactose from UDP-galactose to position 4 of alpha-1,6-linked fucose at the reducing end GlcNAc in N-glycan cores (PubMed:19858195). Involved in susceptibility to the nematotoxic C.cinerea galectin Cgl2, likely by contributing to the synthesis of core alpha-1,6-fucosylated N-glycans to which Cgl2 binds (PubMed:20062796). {ECO:0000269|PubMed:19858195, ECO:…	Q8K297	Procollagen galactosyltransferase 1 (EC 2.4.1.50) (Collagen beta(1-O)galactosyltransferase 1) (Glycosyltransferase 25 family member 1) (Hydroxylysine galactosyltransferase 1)	positive regulation of collagen fibril organization [GO:1904028]	FUNCTION: Beta-galactosyltransferase that transfers beta-galactose to hydroxylysine residues of type I collagen. By acting on collagen glycosylation, facilitates the formation of collagen triple helix. Also involved in the biosynthesis of collagen type IV. {ECO:0000250|UniProtKB:Q8NBJ5}.	623	531	449	593	303	275	250	214	351
MSTRG.15614	998.814	1.21964	0.347694	3.50779	0.000451848	0.0192496	ref|XP_024881406.1|	uncharacterized protein LOC112460788 [Temnothorax curvispinosus]	NA	uncharacterized protein LOC112460788	NA	NA	NA	NA	NA	NA	NA	NA	NA	NA	NA	NA	NA	NA	NA	NA	1878	1221	1387	1121	382	945	560	622	789
MSTRG.10297	217.164	3.63675	1.03678	3.50772	0.000451965	0.0192496	ref|XP_024873105.1|	discoidin domain-containing receptor tyrosine kinase B-like isoform X1 [Temnothorax curvispinosus]	NA	discoidin domain-containing receptor tyrosine kinase B	NA	NA	NA	NA	NA	NA	NA	NA	Q95ZV7	Discoidin domain-containing receptor tyrosine kinase B (EC 2.7.10.1) (Discoidin domain-containing receptor B)	interneuron axon guidance [GO:0097376]; motor neuron axon guidance [GO:0008045]; multicellular organism development [GO:0007275]; peptidyl-tyrosine phosphorylation [GO:0018108]; positive regulation of axon regeneration [GO:0048680]; positive regulation of kinase activity [GO:0033674]; transmembrane receptor protein tyrosine kinase signaling pathway [GO:0007169]	FUNCTION: Tyrosine-protein kinase receptor which, together with ddr-1, is involved in axon guidance to establish the tracts for the ventral and dorsal nerve cords during nervous system development (PubMed:23147028). Acts upstream of the adapter shc-1, and the tyrosine kinase receptors svh-1 and svh-2 to regulate axon regeneration following injury in D-type motor neurons (PubMed:27984580, PubMed:3…	Q62371	Discoidin domain-containing receptor 2 (Discoidin domain receptor 2) (EC 2.7.10.1) (CD167 antigen-like family member B) (Neurotrophic tyrosine kinase, receptor-related 3) (Receptor protein-tyrosine kinase TKT) (Tyrosine-protein kinase TYRO10) (CD antigen CD167b)	biomineral tissue development [GO:0031214]; chondrocyte proliferation [GO:0035988]; collagen-activated tyrosine kinase receptor signaling pathway [GO:0038063]; collagen fibril organization [GO:0030199]; endochondral bone growth [GO:0003416]; multicellular organism development [GO:0007275]; ossification [GO:0001503]; peptidyl-tyrosine phosphorylation [GO:0018108]; positive regulation of cell popul…	FUNCTION: Tyrosine kinase that functions as cell surface receptor for fibrillar collagen and regulates cell differentiation, remodeling of the extracellular matrix, cell migration and cell proliferation. Required for normal bone development. Regulates osteoblast differentiation and chondrocyte maturation via a signaling pathway that involves MAP kinases and leads to the activation of the transcri…	412	810	171	271	45	46	35	62	0
MSTRG.19970	1351.53	0.789699	0.225344	3.50442	0.000457611	0.0194031	ref|XP_024879047.1|	uncharacterized protein LOC112459249 isoform X1 [Temnothorax curvispinosus]	NA	uncharacterized protein LOC112459249	NA	NA	NA	NA	NA	NA	NA	NA	NA	NA	NA	NA	NA	NA	NA	NA	1254	1968	1604	2044	1059	1027	889	1209	1127
MSTRG.14771	3557.7	3.25109	0.932648	3.48587	0.000490544	0.0207156	ref|XP_024873648.1|	arylsulfatase B-like [Temnothorax curvispinosus]	NA	arylsulfatase B	NA	NA	NA	NA	NA	NA	NA	NA	NA	NA	NA	NA	P50429	Arylsulfatase B (ASB) (EC 3.1.6.12) (N-acetylgalactosamine-4-sulfatase) (G4S)	anterior head development [GO:0097065]; autophagy [GO:0006914]; central nervous system development [GO:0007417]; colon epithelial cell migration [GO:0061580]; positive regulation of neuron projection development [GO:0010976]; regulation of epithelial cell migration [GO:0010632]; response to estrogen [GO:0043627]; response to methylmercury [GO:0051597]; response to nutrient [GO:0007584]; response …	FUNCTION: Removes sulfate groups from chondroitin-4-sulfate (C4S) and regulates its degradation (By similarity). Involved in the regulation of cell adhesion, cell migration and invasion in colonic epithelium (By similarity). In the central nervous system, is a regulator of neurite outgrowth and neuronal plasticity, acting through the control of sulfate glycosaminoglycans and neurocan levels (By s…	3452	930	11909	12639	395	296	2860	208	154
MSTRG.16838	1579.13	0.641221	0.184086	3.48327	0.000495322	0.0208334	ref|XP_024884964.1|	rab3 GTPase-activating protein catalytic subunit [Temnothorax curvispinosus]	NA	rab3 GTPase-activating protein catalytic subunit	NA	NA	NA	NA	Q9VQ26	Rab3 GTPase-activating protein catalytic subunit	establishment of protein localization to endoplasmic reticulum membrane [GO:0097051]; excitatory postsynaptic potential [GO:0060079]; lipid droplet organization [GO:0034389]; positive regulation of endoplasmic reticulum tubular network organization [GO:1903373]; positive regulation of glutamate neurotransmitter secretion in response to membrane depolarization [GO:0061646]; positive regulation of …	FUNCTION: Probable catalytic subunit of a GTPase activating protein that has specificity for Rab3 subfamily. Rab3 proteins are involved in regulated exocytosis of neurotransmitters and hormones. Specifically converts active Rab3-GTP to the inactive form Rab3-GDP (By similarity). {ECO:0000250}.	Q93538	Rab3 GTPase-activating protein catalytic subunit (Rab3 GTPase-activating protein 1)	amyloid fibril formation [GO:1990000]; autophagy [GO:0006914]; positive regulation of autophagosome assembly [GO:2000786]; positive regulation of GTPase activity [GO:0043547]; regulation of GTPase activity [GO:0043087]	FUNCTION: Probable catalytic subunit of a GTPase activating protein that has specificity for Rab3 subfamily. Rab3 proteins are involved in regulated exocytosis of neurotransmitters and hormones. Specifically converts active Rab3-GTP to the inactive form Rab3-GDP (By similarity). {ECO:0000250}.	Q80UJ7	Rab3 GTPase-activating protein catalytic subunit (RAB3 GTPase-activating protein 130 kDa subunit) (Rab3-GAP p130) (Rab3-GAP)	brain development [GO:0007420]; camera-type eye development [GO:0043010]; establishment of protein localization to endoplasmic reticulum membrane [GO:0097051]; excitatory postsynaptic potential [GO:0060079]; face morphogenesis [GO:0060325]; hypothalamus development [GO:0021854]; lipid droplet organization [GO:0034389]; positive regulation of autophagosome assembly [GO:2000786]; positive regulatio…	FUNCTION: Probable catalytic subunit of a GTPase activating protein that has specificity for Rab3 subfamily (RAB3A, RAB3B, RAB3C and RAB3D). Rab3 proteins are involved in regulated exocytosis of neurotransmitters and hormones. Specifically converts active Rab3-GTP to the inactive form Rab3-GDP. Required for normal eye and brain development. May participate in neurodevelopmental processes such as …	1668	1567	2487	2046	1508	1450	1205	1078	1343
MSTRG.1470	2783.15	2.54755	0.732828	3.47633	0.00050832	0.0212945	ref|XP_028049465.1|	neutral ceramidase [Monomorium pharaonis]	NA	neutral ceramidase	NA	NA	NA	NA	Q9VA70	Neutral ceramidase (N-CDase) (NCDase) (EC 3.5.1.23) (Neutral N-acylsphingosine amidohydrolase) (Neutral acylsphingosine deacylase) (Slug-a-bed protein)	ceramide catabolic process [GO:0046514]; chemical synaptic transmission [GO:0007268]; hatching behavior [GO:0035187]; long-chain fatty acid biosynthetic process [GO:0042759]; photoreceptor cell maintenance [GO:0045494]; sphingolipid metabolic process [GO:0006665]; sphingosine biosynthetic process [GO:0046512]; synaptic vesicle exocytosis [GO:0016079]; synaptic vesicle fusion to presynaptic active…	FUNCTION: Hydrolyzes the sphingolipid ceramide into sphingosine and free fatty acid at an optimal pH of 6.5-7.5. Acts as a key regulator of sphingolipid signaling metabolites by generating sphingosine at the cell surface. Regulates synaptic vesicle exocytosis and trafficking by controlling presynaptic terminal sphingolipid composition. {ECO:0000269|PubMed:15356190}.	NA	NA	NA	NA	Q9JHE3	Neutral ceramidase (N-CDase) (NCDase) (EC 3.5.1.-) (EC 3.5.1.23) (Acylsphingosine deacylase 2) (N-acylsphingosine amidohydrolase 2) [Cleaved into: Neutral ceramidase soluble form]	apoptotic process [GO:0006915]; cellular response to cytokine stimulus [GO:0071345]; ceramide biosynthetic process [GO:0046513]; ceramide catabolic process [GO:0046514]; ceramide metabolic process [GO:0006672]; lipid digestion [GO:0044241]; long-chain fatty acid biosynthetic process [GO:0042759]; negative regulation of apoptotic signaling pathway [GO:2001234]; regulation of mitotic cell cycle [GO…	FUNCTION: Plasma membrane ceramidase that hydrolyzes sphingolipid ceramides into sphingosine and free fatty acids at neutral pH (PubMed:10753931, PubMed:10652340, PubMed:16380386). Ceramides, sphingosine, and its phosphorylated form sphingosine-1-phosphate are bioactive lipids that mediate cellular signaling pathways regulating several biological processes including cell proliferation, apoptosis …	1296	1204	7527	11064	504	635	2075	358	1034
MSTRG.14901	1049.55	0.680848	0.195934	3.47488	0.000511076	0.0213247	ref|XP_024875435.1|	uncharacterized protein LOC112456883 [Temnothorax curvispinosus]	NA	uncharacterized protein LOC112456883	NA	NA	NA	NA	NA	NA	NA	NA	NA	NA	NA	NA	NA	NA	NA	NA	1254	1259	1337	1302	904	1031	989	784	626
MSTRG.10789	2579.09	3.07306	0.886913	3.46489	0.000530444	0.022045	ref|XP_012527664.1|	uncharacterized protein LOC105831804 [Monomorium pharaonis]	NA	uncharacterized protein LOC105831804	NA	NA	NA	NA	NA	NA	NA	NA	NA	NA	NA	NA	NA	NA	NA	NA	903	3356	17258	262	851	494	651	841	287
MSTRG.30675	8071.34	2.92921	0.849978	3.44622	0.000568479	0.0233478	ref|XP_024888348.1|	uncharacterized protein LOC112465157, partial [Temnothorax curvispinosus]	PREDICTED: N-(5-amino-5-carboxypentanoyl)-L-cysteinyl-D-valine synthase [Wasmannia auropunctata]	uncharacterized protein LOC112465157	NA	NA	NA	NA	NA	NA	NA	NA	NA	NA	NA	NA	NA	NA	NA	NA	9808	835	6485	43979	2523	1022	4240	924	1895
MSTRG.20924	1540.98	1.00185	0.291003	3.44274	0.000575859	0.0235585	ref|XP_024868714.1|	protein real-time [Temnothorax curvispinosus]	NA	protein real-time	NA	NA	NA	NA	Q9VMD6	Protein real-time	NA	NA	NA	NA	NA	NA	Q6PB93	Polypeptide N-acetylgalactosaminyltransferase 2 (EC 2.4.1.41) (Polypeptide GalNAc transferase 2) (GalNAc-T2) (pp-GaNTase 2) (Protein-UDP acetylgalactosaminyltransferase 2) (UDP-GalNAc:polypeptide N-acetylgalactosaminyltransferase 2) [Cleaved into: Polypeptide N-acetylgalactosaminyltransferase 2 soluble form]	O-glycan processing [GO:0016266]; protein maturation [GO:0051604]; protein O-linked glycosylation [GO:0006493]; protein O-linked glycosylation via serine [GO:0018242]; protein O-linked glycosylation via threonine [GO:0018243]	FUNCTION: Catalyzes the initial reaction in O-linked oligosaccharide biosynthesis, the transfer of an N-acetyl-D-galactosamine residue to a serine or threonine residue on the protein receptor. Has a broad spectrum of substrates for peptides such as EA2, Muc5AC, Muc1a, Muc1b. Probably involved in O-linked glycosylation of the immunoglobulin A1 (IgA1) hinge region (By similarity). Involved in O-lin…	1546	3097	1873	1732	1090	959	1102	1086	1297
MSTRG.1753	3374.47	0.695872	0.2029	3.42963	0.000604401	0.0240524	ref|XP_024881185.1|	polymerase delta-interacting protein 2 [Temnothorax curvispinosus]	NA	polymerase delta-interacting protein 2	NA	NA	NA	NA	NA	NA	NA	NA	NA	NA	NA	NA	Q91VA6	Polymerase delta-interacting protein 2	error-free translesion synthesis [GO:0070987]; mitochondrion morphogenesis [GO:0070584]; negative regulation of macroautophagy [GO:0016242]; positive regulation of mitotic cell cycle [GO:0045931]	FUNCTION: Involved in DNA damage tolerance by regulating translesion synthesis (TLS) of templates carrying DNA damage lesions such as 8oxoG and abasic sites. May act by stimulating activity of DNA polymerases involved in TLS, such as PRIMPOL and polymerase delta (POLD1). {ECO:0000250|UniProtKB:Q9Y2S7}.	4195	4418	4501	3502	2620	2599	2605	3691	2287
MSTRG.32913	244.187	1.63552	0.476392	3.43315	0.000596617	0.0240524	ref|XP_024884184.1|	peptide deformylase, mitochondrial-like [Temnothorax curvispinosus]	NA	peptide deformylase	NA	NA	NA	NA	NA	NA	NA	NA	NA	NA	NA	NA	Q9FV53	Peptide deformylase 1A, chloroplastic/mitochondrial (AtDEF1) (AtPDF1A) (PDF 1A) (EC 3.5.1.88) (Polypeptide deformylase)	co-translational protein modification [GO:0043686]; N-terminal protein amino acid modification [GO:0031365]; peptidyl-methionine modification [GO:0018206]; translation [GO:0006412]	FUNCTION: Removes the formyl group from the N-terminal Met of newly synthesized proteins. {ECO:0000269|PubMed:11060042}.	264	525	176	534	116	133	110	155	143
MSTRG.2045	1296.1	1.91758	0.559002	3.43037	0.000602757	0.0240524	ref|XP_024889580.1|	sodium-dependent nutrient amino acid transporter 1-like [Temnothorax curvispinosus]	NA	sodium-dependent nutrient amino acid transporter 1	NA	NA	NA	NA	Q9W4C5	Sodium-dependent nutrient amino acid transporter 1 (DmNAT1)	amino acid transmembrane transport [GO:0003333]; D-amino acid transport [GO:0042940]; L-amino acid transport [GO:0015807]; neurotransmitter transport [GO:0006836]; neutral amino acid transport [GO:0015804]; sodium ion transmembrane transport [GO:0035725]; sodium ion transport [GO:0006814]	FUNCTION: Unusual broad substrate spectrum amino acid:sodium cotransporter that promotes absorption of the D isomers of essential amino acids. Neutral amino acids are the preferred substrates, especially methionine and phenylalanine. {ECO:0000269|PubMed:18718864}.	G5EBM5	Sodium-dependent transporter snf-5 (Sodium:neurotransmitter symporter family protein 5)	sodium ion transmembrane transport [GO:0035725]	FUNCTION: Sodium-dependent amino acid transporter that mediates the uptake of the L-enantiomers of various amino acids, including L-proline and L-methionine, and also of acidic amino acids such as L-glutamic acid and L-aspartic acid (PubMed:23580723) (Probable). May additionally have a role in potassium-dependent amino acid absorption (PubMed:23580723). In response to the availability of amino ac…	Q9D687	Sodium-dependent neutral amino acid transporter B(0)AT1 (Solute carrier family 6 member 19) (System B(0) neutral amino acid transporter AT1)	neutral amino acid transport [GO:0015804]; response to nutrient [GO:0007584]; sodium ion transmembrane transport [GO:0035725]	FUNCTION: Transporter that mediates resorption of neutral amino acids across the apical membrane of renal and intestinal epithelial cells (PubMed:18424768, PubMed:17167413, PubMed:26240152, PubMed:19185582, PubMed:15044460). This uptake is sodium-dependent and chloride-independent (PubMed:18424768, PubMed:19185582, PubMed:15044460, PubMed:21636576, PubMed:26240152). Requires CLTRN in kidney or AC…	2097	737	3212	2674	712	240	1049	711	299
MSTRG.1830	143.041	2.76931	0.806312	3.43454	0.00059356	0.0240524	NA	NA	NA	NA	NA	NA	NA	NA	NA	NA	NA	NA	NA	NA	NA	NA	NA	NA	NA	NA	265	564	42	134	61	34	39	27	45
MSTRG.5725	1252.7	4.40342	1.28395	3.42958	0.00060452	0.0240524	ref|XP_012143029.1|	PREDICTED: protein drumstick isoform X1 [Megachile rotundata]	NA	protein drumstick	NA	NA	NA	NA	Q9VQS6	Protein drumstick	digestive tract development [GO:0048565]; embryonic foregut morphogenesis [GO:0048617]; embryonic hindgut morphogenesis [GO:0048619]; embryonic pattern specification [GO:0009880]; foregut morphogenesis [GO:0007440]; hindgut morphogenesis [GO:0007442]; imaginal disc-derived leg joint morphogenesis [GO:0016348]; negative regulation of transcription, DNA-templated [GO:0045892]; negative regulation o…	FUNCTION: Putative transcription factor. May function redundantly with odd and sob in leg joint formation during the larval stages, acting downstream of Notch activation. Acts in a hierarchy during foregut and hindgut patterning and morphogenesis, antagonizing lin to relieve the repressive effect on bowl. Involved in cell rearrangement during elongation of the embryonic hindgut. Regulates express…	NA	NA	NA	NA	NA	NA	NA	NA	0	643	4599	5822	54	213	120	148	130
MSTRG.16467	2059.66	2.00641	0.585431	3.42725	0.000609736	0.0240972	ref|XP_024886368.1|	receptor-type tyrosine-protein phosphatase N2 isoform X2 [Temnothorax curvispinosus]	NA	receptor-type tyrosine-protein phosphatase N2	NA	NA	NA	NA	NA	NA	NA	NA	H2KZM6	Receptor-type tyrosine-protein phosphatase (EC 3.1.3.48)	chemosensory behavior [GO:0007635]; negative regulation of fibroblast growth factor receptor signaling pathway [GO:0040037]; nervous system development [GO:0007399]; netrin-activated signaling pathway [GO:0038007]; peptidyl-tyrosine dephosphorylation [GO:0035335]; positive regulation of synapse assembly [GO:0051965]; protein dephosphorylation [GO:0006470]; sensory perception of chemical stimulus …	FUNCTION: Possesses an intrinsic protein tyrosine phosphatase (PTPase) activity (PubMed:9585503). Regulates egl-15 activity which is required for hypodermis-mediated fluid homeostasis and protein degradation in muscle (PubMed:9585503). During the formation of neuromuscular junctions at the larval stage, negatively regulates membrane protrusion from body wall muscles (PubMed:16495308). Plays a rol…	P80560	Receptor-type tyrosine-protein phosphatase N2 (R-PTP-N2) (EC 3.1.3.-) (EC 3.1.3.48) (PTP IA-2beta) (Phogrin) (Protein tyrosine phosphatase-NP) (PTP-NP) [Cleaved into: IA-2beta71; IA-2beta64; IA-2beta60]	insulin secretion involved in cellular response to glucose stimulus [GO:0035773]; lipid metabolic process [GO:0006629]; negative regulation of GTPase activity [GO:0034260]; neurotransmitter secretion [GO:0007269]	FUNCTION: Plays a role in vesicle-mediated secretory processes (PubMed:21732083). Required for normal accumulation of secretory vesicles in hippocampus, pituitary and pancreatic islets. Required for the accumulation of normal levels of insulin-containing vesicles and preventing their degradation (PubMed:21732083). Plays a role in insulin secretion in response to glucose stimuli (PubMed:15220191, …	1933	3895	4701	3501	531	492	691	412	2371
MSTRG.7391	217.58	5.29444	1.54683	3.42275	0.000619901	0.0244068	ref|XP_024880692.1|	forkhead box protein D3-like [Temnothorax curvispinosus]	NA	forkhead box protein D3	NA	NA	NA	NA	NA	NA	NA	NA	NA	NA	NA	NA	Q61060	Forkhead box protein D3 (HNF3/FH transcription factor genesis) (Hepatocyte nuclear factor 3 forkhead homolog 2) (HFH-2)	anatomical structure morphogenesis [GO:0009653]; cell differentiation [GO:0030154]; cellular response to leukemia inhibitory factor [GO:1990830]; embryonic placenta development [GO:0001892]; in utero embryonic development [GO:0001701]; negative regulation of transcription by RNA polymerase II [GO:0000122]; positive regulation of transcription by RNA polymerase II [GO:0045944]; regulation of trans…	FUNCTION: Binds to the consensus sequence 5'-A[AT]T[AG]TTTGTTT-3' and acts as a transcriptional repressor. Also acts as a transcriptional activator. Promotes development of neural crest cells from neural tube progenitors. Restricts neural progenitor cells to the neural crest lineage while suppressing interneuron differentiation. Required for maintenance of pluripotent cells in the pre-implantatio…	0	797	437	644	0	6	28	9	20
MSTRG.6370	4273.01	0.353515	0.103475	3.41641	0.000634521	0.024796	ref|XP_024873048.1|	cytohesin-1 isoform X4 [Temnothorax curvispinosus]	NA	cytohesin-1	NA	NA	NA	NA	NA	NA	NA	NA	NA	NA	NA	NA	Q9QX11	Cytohesin-1 (PH, SEC7 and coiled-coil domain-containing protein 1) (CLM1) (SEC7 homolog A) (mSec7-1)	establishment of epithelial cell polarity [GO:0090162]; regulation of ARF protein signal transduction [GO:0032012]; regulation of synaptic vesicle exocytosis [GO:2000300]	FUNCTION: Promotes guanine-nucleotide exchange on ARF1, ARF5 and ARF6 (PubMed:18042453, PubMed:20080746). Promotes the activation of ARF factors through replacement of GDP with GTP (PubMed:18042453). Plays an important role in membrane trafficking, during junctional remodeling and epithelial polarization, through regulation of ARF6 activity (PubMed:20080746, PubMed:29420262). {ECO:0000269|PubMed:…	4679	4483	5226	4518	3877	4623	3918	3813	3648
MSTRG.7774	3250.92	0.649286	0.190452	3.40918	0.000651594	0.0253686	ref|XP_024893552.1|	tRNA (cytosine(38)-C(5))-methyltransferase-like [Temnothorax curvispinosus]	NA	tRNA (cytosine(38)-C(5))-methyltransferase	NA	NA	NA	NA	NA	NA	NA	NA	NA	NA	NA	NA	NA	NA	NA	NA	3473	4899	4124	3293	2398	2565	3056	2673	2832
MSTRG.7841	5825.58	0.963681	0.28344	3.39995	0.000673981	0.0256854	ref|XP_024884165.1|	protein croquemort-like isoform X3 [Temnothorax curvispinosus]	NA	protein croquemort	NA	NA	NA	NA	Q27367	Protein croquemort (d-CD36)	apoptotic process [GO:0006915]; autophagic cell death [GO:0048102]; immune response-regulating cell surface receptor signaling pathway involved in phagocytosis [GO:0002433]; macrophage activation [GO:0042116]; phagocytosis [GO:0006909]; phagocytosis, engulfment [GO:0006911]; phagosome maturation [GO:0090382]; regulation of phagocytosis [GO:0050764]	FUNCTION: Macrophage receptor for apoptotic cells. {ECO:0000269|PubMed:8630729}.	NA	NA	NA	NA	NA	NA	NA	NA	4452	5378	10738	11377	4542	3848	4663	4628	3648
MSTRG.4934	243.715	2.1606	0.635515	3.39976	0.000674448	0.0256854	ref|XP_012539987.1|	limbic system-associated membrane protein [Monomorium pharaonis]	NA	limbic system-associated membrane protein	NA	NA	NA	NA	NA	NA	NA	NA	NA	NA	NA	NA	Q8BLK3	Limbic system-associated membrane protein (LSAMP)	cell adhesion [GO:0007155]; locomotory exploration behavior [GO:0035641]	FUNCTION: Mediates selective neuronal growth and axon targeting. Contributes to the guidance of developing axons and remodeling of mature circuits in the limbic system. Essential for normal growth of the hyppocampal mossy fiber projection (By similarity). {ECO:0000250}.	310	644	422	284	30	117	118	48	187
MSTRG.9460	2294.9	2.82454	0.835162	3.38203	0.000719526	0.0271064	ref|XP_024871835.1|	uncharacterized protein LOC112454584 isoform X1 [Temnothorax curvispinosus]	PREDICTED: microtubule-associated protein futsch-like isoform X2 [Vollenhovia emeryi]	uncharacterized protein LOC112454584	NA	NA	NA	NA	NA	NA	NA	NA	NA	NA	NA	NA	NA	NA	NA	NA	3987	10230	575	1378	182	898	1150	226	811
MSTRG.6314	16703.1	2.36415	0.700817	3.37342	0.000742395	0.0278678	ref|XP_024874409.1|	pyruvate dehydrogenase (acetyl-transferring) kinase, mitochondrial [Temnothorax curvispinosus]	NA	pyruvate dehydrogenase (acetyl-transferring) kinase	NA	NA	NA	NA	P91622	[Pyruvate dehydrogenase (acetyl-transferring)] kinase, mitochondrial (DmPDK) (Pyruvate dehydrogenase kinase) (EC 2.7.11.2)	glucose metabolic process [GO:0006006]; protein phosphorylation [GO:0006468]; regulation of glucose metabolic process [GO:0010906]	FUNCTION: Inhibits the mitochondrial pyruvate dehydrogenase complex by phosphorylation of the E1 alpha subunit, thus contributing to the regulation of glucose metabolism.	Q02332	Probable [pyruvate dehydrogenase (acetyl-transferring)] kinase, mitochondrial (Pyruvate dehydrogenase kinase) (EC 2.7.11.2)	glucose metabolic process [GO:0006006]; protein phosphorylation [GO:0006468]; regulation of glucose metabolic process [GO:0010906]	FUNCTION: Inhibits the mitochondrial pyruvate dehydrogenase complex by phosphorylation of the E1 alpha subunit, thus contributing to the regulation of glucose metabolism. {ECO:0000250}.	Q9JK42	[Pyruvate dehydrogenase (acetyl-transferring)] kinase isozyme 2, mitochondrial (EC 2.7.11.2) (Pyruvate dehydrogenase kinase isoform 2) (PDH kinase 2)	cellular response to nutrient [GO:0031670]; cellular response to reactive oxygen species [GO:0034614]; glucose homeostasis [GO:0042593]; glucose metabolic process [GO:0006006]; insulin receptor signaling pathway [GO:0008286]; intrinsic apoptotic signaling pathway by p53 class mediator [GO:0072332]; peptidyl-serine phosphorylation [GO:0018105]; protein phosphorylation [GO:0006468]; regulation of a…	FUNCTION: Kinase that plays a key role in the regulation of glucose and fatty acid metabolism and homeostasis via phosphorylation of the pyruvate dehydrogenase subunits PDHA1 and PDHA2. This inhibits pyruvate dehydrogenase activity, and thereby regulates metabolite flux through the tricarboxylic acid cycle, down-regulates aerobic respiration and inhibits the formation of acetyl-coenzyme A from py…	5106	5150	90614	28990	6530	4345	7932	5237	6411
MSTRG.12787	578.944	1.83002	0.542725	3.37191	0.000746486	0.0279212	ref|XP_018394219.1|	PREDICTED: uncharacterized protein LOC108773021 [Cyphomyrmex costatus]	NA	uncharacterized protein LOC108773021	NA	NA	NA	NA	NA	NA	NA	NA	NA	NA	NA	NA	NA	NA	NA	NA	719	1428	450	1073	298	415	117	415	179
MSTRG.18434	1658.2	1.79136	0.532302	3.3653	0.000764603	0.0282957	ref|XP_024884470.1|	zinc finger CCHC domain-containing protein 24-like [Temnothorax curvispinosus]	NA	zinc finger CCHC domain-containing protein 24	NA	NA	NA	NA	NA	NA	NA	NA	NA	NA	NA	NA	B2RX14	Terminal uridylyltransferase 4 (TUTase 4) (EC 2.7.7.52) (Zinc finger CCHC domain-containing protein 11)	interleukin-6-mediated signaling pathway [GO:0070102]; miRNA catabolic process [GO:0010587]; miRNA metabolic process [GO:0010586]; mRNA polyadenylation [GO:0006378]; mRNA processing [GO:0006397]; negative regulation of NF-kappaB transcription factor activity [GO:0032088]; negative regulation of transposition, RNA-mediated [GO:0010526]; oocyte maturation [GO:0001556]; polyuridylation-dependent mRN…	FUNCTION: Uridylyltransferase that mediates the terminal uridylation of mRNAs with short (less than 25 nucleotides) poly(A) tails, hence facilitating global mRNA decay (PubMed:28792939). Essential for both oocyte maturation and fertility. Through 3' terminal uridylation of mRNA, sculpts, with TUT7, the maternal transcriptome by eliminating transcripts during oocyte growth (PubMed:28792939). Invol…	1090	1013	3182	5736	592	993	1020	546	992
MSTRG.8157	6524.93	0.963654	0.286846	3.35949	0.000780869	0.0287959	ref|XP_025995417.1|	thymosin beta isoform X2 [Solenopsis invicta]	NA	thymosin beta	NA	NA	NA	NA	NA	NA	NA	NA	O17389	Thymosin beta (Tetrathymosin beta)	actin filament organization [GO:0007015]	FUNCTION: Plays an important role in the organization of the cytoskeleton by regulating actin polymerization in two ways. Firstly, by binding to and sequestering actin monomers (G actin) inhibits actin polymerization. Secondly, by binding directly filamentous actin (F actin) promotes actin polymerization. Regulates the formation of cortical actin in oocytes conferring them enough rigidity to sust…	P20065	Thymosin beta-4 (T beta 4) [Cleaved into: Hematopoietic system regulatory peptide (Seraspenide)]	actin filament organization [GO:0007015]; cytoplasmic sequestering of NF-kappaB [GO:0007253]; negative regulation of interleukin-8 production [GO:0032717]; negative regulation of NIK/NF-kappaB signaling [GO:1901223]; negative regulation of RNA polymerase II regulatory region sequence-specific DNA binding [GO:1903026]; positive regulation of ATP biosynthetic process [GO:2001171]; positive regulati…	FUNCTION: Plays an important role in the organization of the cytoskeleton. Binds to and sequesters actin monomers (G actin) and therefore inhibits actin polymerization.; FUNCTION: Seraspenide inhibits the entry of hematopoietic pluripotent stem cells into the S-phase. {ECO:0000250}.	7600	8728	9207	9332	3515	7616	4563	5876	2700
MSTRG.7769	581.17	1.352	0.407113	3.32094	0.000897142	0.0325113	ref|XP_024868238.1|	uncharacterized protein LOC112452333 isoform X1 [Temnothorax curvispinosus]	ankyrin repeat and fibronectin type-III domain-containing protein 1 isoform X3 [Temnothorax curvispinosus]	uncharacterized protein LOC112452333	NA	NA	NA	NA	NA	NA	NA	NA	NA	NA	NA	NA	NA	NA	NA	NA	643	658	780	1353	303	293	280	306	595
MSTRG.21200	1695.4	0.534008	0.160913	3.31861	0.000904678	0.0326713	ref|XP_011337878.1|	probable actin-related protein 2/3 complex subunit 2 isoform X1 [Ooceraea biroi]	NA	probable actin-related protein 2/3 complex subunit 2	NA	NA	NA	NA	NA	NA	NA	NA	Q9XWV3	Probable actin-related protein 2/3 complex subunit 3 (Arp2/3 complex 21 kDa subunit) (p21-ARC)	Arp2/3 complex-mediated actin nucleation [GO:0034314]; epithelial cell migration [GO:0010631]; morphogenesis of embryonic epithelium [GO:0016331]	FUNCTION: Functions as component of the Arp2/3 complex which is involved in regulation of actin polymerization and together with an activating nucleation-promoting factor (NPF) mediates the formation of branched actin networks. {ECO:0000250}.	Q9R0Q6	Actin-related protein 2/3 complex subunit 1A (SOP2-like protein) (Sid 329)	Arp2/3 complex-mediated actin nucleation [GO:0034314]	FUNCTION: Probably functions as component of the Arp2/3 complex which is involved in regulation of actin polymerization and together with an activating nucleation-promoting factor (NPF) mediates the formation of branched actin networks (By similarity). In addition to its role in the cytoplasmic cytoskeleton, the Arp2/3 complex also promotes actin polymerization in the nucleus, thereby regulating …	2004	2096	1928	1884	1236	1592	1471	1611	1476
MSTRG.7645	1559.03	0.895869	0.271494	3.29978	0.000967616	0.0346045	ref|XP_011063638.1|	PREDICTED: obg-like ATPase 1 isoform X1 [Acromyrmex echinatior]	NA	obg ATPase 1	NA	NA	NA	NA	Q8SWU7	Obg-like ATPase 1	NA	FUNCTION: Hydrolyzes ATP, and can also hydrolyze GTP with lower efficiency. Has lower affinity for GTP. {ECO:0000255|HAMAP-Rule:MF_03167}.	P91917	Obg-like ATPase 1	NA	FUNCTION: Hydrolyzes ATP, and can also hydrolyze GTP with lower efficiency. Has lower affinity for GTP. {ECO:0000255|HAMAP-Rule:MF_03167}.	Q9SA73	Obg-like ATPase 1 (Ribosome-binding ATPase YchF) (AtYchF1)	defense response [GO:0006952]; negative regulation of defense response to bacterium [GO:1900425]; negative regulation of response to salt stress [GO:1901001]; response to cadmium ion [GO:0046686]; response to salt stress [GO:0009651]	FUNCTION: Hydrolyzes ATP, and can also hydrolyze GTP with lower efficiency. Has lower affinity for GTP (Potential). Exhibits GTPase activity (By similarity). Confers sensitivity to salinity stress by suppressing the anti-oxidation enzymatic activities and increasing lipid peroxidation thus leading to the accumulation of reactive oxygen species (ROS) (PubMed:23550829). Acts as negative regulator o…	1222	2016	2532	2536	1362	976	1012	1081	1406
MSTRG.23983	1016.54	1.11576	0.338147	3.29963	0.00096812	0.0346045	ref|XP_024873333.1|	uncharacterized protein LOC112455556, partial [Temnothorax curvispinosus]	protein rhomboid isoform X3 [Odontomachus brunneus]	uncharacterized protein LOC112455556	NA	NA	NA	NA	NA	NA	NA	NA	NA	NA	NA	NA	NA	NA	NA	NA	864	1258	1233	2330	566	840	626	607	856
MSTRG.16963	3508.74	1.16406	0.353646	3.29161	0.000996171	0.0353658	ref|XP_024868781.1|	serine--tRNA synthetase-like protein Slimp [Temnothorax curvispinosus]	NA	serine--tRNA synthetase protein Slimp	NA	NA	NA	NA	Q95T19	Serine--tRNA synthetase-like protein Slimp (Seryl-tRNA synthetase-like insect mitochondrial protein)	NA	FUNCTION: Essential protein which may play a role in mitochondrial morphogenesis and function. Has transfer RNA (tRNA)-binding activity and can bind tRNA(Ser) but does not have serine--tRNA ligase activity and does not bind ATP. {ECO:0000269|PubMed:20870726}.	NA	NA	NA	NA	NA	NA	NA	NA	3512	2552	5089	8861	2341	2468	2311	1911	2738
MSTRG.2082	1547.73	0.720014	0.219574	3.27915	0.00104122	0.0365929	ref|XP_018372001.1|	PREDICTED: metaxin-2-like isoform X5 [Trachymyrmex cornetzi]	NA	metaxin-2	NA	NA	NA	NA	NA	NA	NA	NA	P34599	Metaxin-2 homolog (Mitochondrial outer membrane import complex protein 2)	mitochondrion organization [GO:0007005]; protein transport [GO:0015031]	NA	O88441	Metaxin-2 (Mitochondrial outer membrane import complex protein 2)	mitochondrion organization [GO:0007005]; protein transport [GO:0015031]	FUNCTION: Involved in transport of proteins into the mitochondrion. {ECO:0000269|PubMed:10381257}.	1929	1434	2073	2283	1132	1449	960	1488	1250
MSTRG.6281	3028.18	0.435157	0.132904	3.27422	0.00105956	0.0367441	ref|XP_024874255.1|	acylamino-acid-releasing enzyme-like isoform X1 [Temnothorax curvispinosus]	NA	acylamino-acid-releasing enzyme	NA	NA	NA	NA	NA	NA	NA	NA	NA	NA	NA	NA	Q84LM4	Acylamino-acid-releasing enzyme (AARE) (EC 3.4.19.1) (Oxidized protein hydrolase) (OPH)	protein homotetramerization [GO:0051289]; proteolysis [GO:0006508]	FUNCTION: Catalyzes the hydrolysis of the N-terminal peptide bond of an N-acetylated peptide to generate an N-acetylated amino acid and a peptide with a free N-terminus. Can degrade the glycated RuBisCO (ribulose-1,5-bisphosphate carboxylase/oxygenase) protein but not the native protein. May be involved in the elimination of glycated proteins (PubMed:12966075). Plays a homeostatic role in sustain…	3265	2993	3883	3680	2631	2895	2442	2625	3045
MSTRG.9392	1875.79	1.04982	0.320478	3.27578	0.00105372	0.0367441	ref|XP_024881064.1|	probable multidrug resistance-associated protein lethal(2)03659 [Temnothorax curvispinosus]	NA	probable multidrug resistance-associated protein lethal(2)03659	NA	NA	NA	NA	P91660	Probable multidrug resistance-associated protein lethal(2)03659 (Wunen region A protein)	multicellular organism development [GO:0007275]; organic anion transport [GO:0015711]; transmembrane transport [GO:0055085]	FUNCTION: Vital for development. {ECO:0000269|PubMed:8985246}.	NA	NA	NA	NA	NA	NA	NA	NA	1595	2481	3645	2749	1013	1157	1466	2114	902
MSTRG.3448	21925.8	1.92287	0.587237	3.27444	0.00105873	0.0367441	ref|XP_024876954.1|	aminoacylase-1-like [Temnothorax curvispinosus]	NA	aminoacylase-1	NA	NA	NA	NA	NA	NA	NA	NA	NA	NA	NA	NA	Q99JW2	Aminoacylase-1 (ACY-1) (EC 3.5.1.14) (N-acyl-L-amino-acid amidohydrolase)	cellular amino acid metabolic process [GO:0006520]	FUNCTION: Involved in the hydrolysis of N-acylated or N-acetylated amino acids (except L-aspartate). {ECO:0000250}.	8824	9412	60951	73354	10326	9293	13519	7241	10538
MSTRG.23909	3502.5	0.661263	0.202099	3.27197	0.001068	0.0368841	ref|XP_024887780.1|	E3 ubiquitin-protein ligase Nedd-4 isoform X3 [Temnothorax curvispinosus]	NA	E3 ubiquitin-protein ligase Nedd-4	NA	NA	NA	NA	Q9VVI3	E3 ubiquitin-protein ligase Nedd-4 (DNedd4) (EC 2.3.2.26) (HECT-type E3 ubiquitin transferase NEDD4)	axon guidance [GO:0007411]; axon midline choice point recognition [GO:0016199]; imaginal disc-derived wing vein morphogenesis [GO:0008586]; negative regulation of Notch signaling pathway [GO:0045746]; negative regulation of smoothened signaling pathway [GO:0045879]; negative regulation of sodium ion transmembrane transporter activity [GO:2000650]; neuromuscular junction development [GO:0007528]; …	FUNCTION: Essential E3 ubiquitin-protein ligase which accepts ubiquitin from an E2 ubiquitin-conjugating enzyme in the form of a thioester and then directly transfers the ubiquitin to targeted substrates. Down-regulates Notch/N signaling pathway by promoting Notch ubiquitination, endocytosis and degradation. {ECO:0000269|PubMed:12165468, ECO:0000269|PubMed:15620649, ECO:0000269|PubMed:15657595}.	NA	NA	NA	NA	P46935	E3 ubiquitin-protein ligase NEDD4 (EC 2.3.2.26) (HECT-type E3 ubiquitin transferase NEDD4) (Neural precursor cell expressed developmentally down-regulated protein 4) (NEDD-4)	adaptive immune response [GO:0002250]; blood vessel morphogenesis [GO:0048514]; endocardial cushion development [GO:0003197]; negative regulation of sodium ion transmembrane transporter activity [GO:2000650]; negative regulation of sodium ion transport [GO:0010766]; negative regulation of transcription by RNA polymerase II [GO:0000122]; negative regulation of vascular endothelial growth factor re…	FUNCTION: E3 ubiquitin-protein ligase which accepts ubiquitin from an E2 ubiquitin-conjugating enzyme in the form of a thioester and then directly transfers the ubiquitin to targeted substrates. Specifically ubiquitinates 'Lys-63' in target proteins (By similarity). Monoubiquitinates IGF1R at multiple sites, thus leading to receptor internalization and degradation in lysosomes. Ubiquitinates FGFR…	3113	3897	4233	5992	2677	3457	2883	2669	2865
MSTRG.16592	2965.03	8.20811	2.51189	3.2677	0.00108424	0.0372303	ref|XP_024888210.1|	uncharacterized protein LOC112465071 [Temnothorax curvispinosus]	NA	uncharacterized protein LOC112465071	NA	NA	NA	NA	NA	NA	NA	NA	NA	NA	NA	NA	NA	NA	NA	NA	0	0	12562	15300	0	44	16	23	36
MSTRG.19686	7609.03	1.07657	0.330462	3.25778	0.00112287	0.0384309	ref|XP_024875816.1|	V-type proton ATPase 116 kDa subunit a-like [Temnothorax curvispinosus]	NA	V-type proton ATPase 116 kDa subunit a	NA	NA	NA	NA	NA	NA	NA	NA	P30628	Probable V-type proton ATPase 116 kDa subunit a (V-ATPase 116 kDa isoform a) (Uncoordinated protein 32) (Vacuolar proton translocating ATPase 116 kDa subunit a)	ATP synthesis coupled proton transport [GO:0015986]; defense response to Gram-positive bacterium [GO:0050830]; embryo development ending in birth or egg hatching [GO:0009792]; locomotion [GO:0040011]; negative regulation of locomotion [GO:0040013]; nematode larval development [GO:0002119]; positive regulation of programmed cell death [GO:0043068]; response to hypoxia [GO:0001666]; synaptic transm…	FUNCTION: Required for assembly and activity of the vacuolar ATPase. Potential role in differential targeting and regulation of the enzyme for a specific organelle (Probable). Regulates the size of gut granules during embryonic development (PubMed:20148972). {ECO:0000269|PubMed:20148972, ECO:0000305}.	Q9Z1G4	V-type proton ATPase 116 kDa subunit a1 (V-ATPase 116 kDa subunit a1) (Clathrin-coated vesicle/synaptic vesicle proton pump 116 kDa subunit) (Vacuolar adenosine triphosphatase subunit Ac116) (Vacuolar proton pump subunit 1) (Vacuolar proton translocating ATPase 116 kDa subunit a isoform 1)	regulation of macroautophagy [GO:0016241]; toxin transport [GO:1901998]; vacuolar acidification [GO:0007035]	FUNCTION: Required for assembly and activity of the vacuolar ATPase. Potential role in differential targeting and regulation of the enzyme for a specific organelle (By similarity). {ECO:0000250}.	6348	5143	17693	14298	5117	6217	5202	4776	5311
MSTRG.12156	635.575	1.11892	0.344082	3.25191	0.00114631	0.0388521	ref|XP_024868505.1|	protein FAM177A1-like [Temnothorax curvispinosus]	NA	protein FAM177A1	NA	NA	NA	NA	NA	NA	NA	NA	NA	NA	NA	NA	Q8BR63	Protein FAM177A1	NA	NA	1008	636	712	1137	312	607	335	536	406
MSTRG.8014	862.309	2.04591	0.629551	3.24979	0.00115489	0.0389212	ref|XP_024879411.1|	uncharacterized protein LOC112459515 [Temnothorax curvispinosus]	NA	uncharacterized protein LOC112459515	NA	NA	NA	NA	NA	NA	NA	NA	NA	NA	NA	NA	NA	NA	NA	NA	464	1404	3756	574	568	199	289	436	364
MSTRG.18498	21715.3	0.376081	0.11578	3.24823	0.00116124	0.0389796	ref|XP_024881959.1|	reticulon-1 isoform X1 [Temnothorax curvispinosus]	NA	reticulon-1	NA	NA	NA	NA	NA	NA	NA	NA	NA	NA	NA	NA	Q8K0T0	Reticulon-1 (Neuroendocrine-specific protein)	negative regulation of amyloid-beta formation [GO:1902430]	FUNCTION: Inhibits amyloid precursor protein processing, probably by blocking BACE1 activity. {ECO:0000250|UniProtKB:Q16799}.	22506	19680	29367	26022	18971	22006	17936	21473	19704
MSTRG.5118	1511.6	0.569202	0.175506	3.2432	0.00118197	0.0391734	ref|XP_018377149.1|	PREDICTED: atypical protein kinase C isoform X5 [Trachymyrmex cornetzi]	NA	atypical protein kinase C	O18330	Major royal jelly protein 1 (MRJP-1) (MRJP1) (56-kDa protein 4) (p56kP-4) (Apalbumin 1) (Apisin subunit MRJP1) (Bee-milk protein) (Royalactin) [Cleaved into: Jellein-1 (Jelleine-I); Jellein-2 (Jelleine-II); Jellein-4 (Jelleine-IV)]	caste determination, influence by environmental factors [GO:0048650]; defense response to fungus [GO:0050832]; defense response to Gram-negative bacterium [GO:0050829]; defense response to Gram-positive bacterium [GO:0050830]; killing of cells of other organism [GO:0031640]	FUNCTION: [Major royal jelly protein 1]: Induces the differentiation of honeybee larvae into queens through an Egfr-mediated signaling pathway. Promotes body size increase by activating p70 S6 kinase, stimulates ovary development by augmenting the titer of vitellogenin (Vg) and juvenile hormone, and reduces developmental time by increasing the activity of mitogen-activated protein kinase and indu…	A1Z9X0	Atypical protein kinase C (EC 2.7.11.13)	adherens junction organization [GO:0034332]; apical protein localization [GO:0045176]; asymmetric neuroblast division [GO:0055059]; asymmetric protein localization involved in cell fate determination [GO:0045167]; branching involved in open tracheal system development [GO:0060446]; cell-cell junction assembly [GO:0007043]; compound eye retinal cell programmed cell death [GO:0046667]; epithelial c…	FUNCTION: Serine/threonine protein kinase which is required for apico-basal cell polarity in the germ line as well as in epithelial and neural precursor cells, for epithelial planar cell polarity and for cell proliferation. During oocyte development, required for the posterior translocation of oocyte specification factors and for the posterior establishment of the microtubule organizing center wi…	Q19266	Protein kinase C-like 3 (EC 2.7.11.13) (Atypical protein kinase C-3) (aPKC3)	cell differentiation [GO:0030154]; defense response to fungus [GO:0050832]; embryo development ending in birth or egg hatching [GO:0009792]; establishment or maintenance of cell polarity [GO:0007163]; gastrulation [GO:0007369]; gonadal mesoderm development [GO:0007506]; gonad development [GO:0008406]; intracellular signal transduction [GO:0035556]; peptidyl-serine phosphorylation [GO:0018105]; pr…	FUNCTION: Required for the normal progression of embryogenesis and viability of the organism (PubMed:9422779). Plays an indispensable role in establishing embryonic polarity and in recruiting and maintaining par-6 to the periphery, through interaction with par-3 (PubMed:9716526, PubMed:9834192). Required for epithelial cell polarity in the distal spermatheca (PubMed:15151982). Phosphorylates seri…	Q60936	Atypical kinase COQ8A, mitochondrial (EC 2.7.-.-) (Chaperone activity of bc1 complex-like) (Chaperone-ABC1-like) (Coenzyme Q protein 8A) (aarF domain-containing protein kinase 3)	phosphorylation [GO:0016310]; protein phosphorylation [GO:0006468]; ubiquinone biosynthetic process [GO:0006744]	FUNCTION: Atypical kinase involved in the biosynthesis of coenzyme Q, also named ubiquinone, an essential lipid-soluble electron transporter for aerobic cellular respiration (PubMed:27499294). Its substrate specificity is unclear: does not show any protein kinase activity (PubMed:27499294). Probably acts as a small molecule kinase, possibly a lipid kinase that phosphorylates a prenyl lipid in the…	1369	1516	2166	2224	1081	1540	1399	1292	1204
MSTRG.842	663.291	1.64704	0.507837	3.24325	0.00118176	0.0391734	ref|XP_024868383.1|	apolipoprotein D-like [Temnothorax curvispinosus]	NA	apolipoprotein D	NA	NA	NA	NA	NA	NA	NA	NA	NA	NA	NA	NA	P51910	Apolipoprotein D (Apo-D) (ApoD)	aging [GO:0007568]; brain development [GO:0007420]; glucose metabolic process [GO:0006006]; lipid metabolic process [GO:0006629]; lipid transport [GO:0006869]; negative regulation of cytokine production involved in inflammatory response [GO:1900016]; negative regulation of focal adhesion assembly [GO:0051895]; negative regulation of lipoprotein lipid oxidation [GO:0060588]; negative regulation of…	FUNCTION: APOD occurs in the macromolecular complex with lecithin-transport and binding of bilin. Appears to be able to transport a variety of ligands in a number of different contexts.	762	1957	905	467	246	456	546	288	258
MSTRG.16613	4699.89	0.4135	0.127544	3.24201	0.00118688	0.0392121	ref|XP_024881239.1|	LIM and senescent cell antigen-like-containing domain protein 1 [Temnothorax curvispinosus]	NA	LIM and senescent cell antigen-containing domain protein 1	NA	NA	NA	NA	NA	NA	NA	NA	NA	NA	NA	NA	NA	NA	NA	NA	4730	5084	5213	6186	4158	4884	4159	4407	3799
MSTRG.16399	3907.84	0.761159	0.235193	3.23631	0.00121086	0.0398785	ref|XP_024872145.1|	tyrosine-protein phosphatase Lar isoform X5 [Temnothorax curvispinosus]	NA	tyrosine-protein phosphatase Lar	NA	NA	NA	NA	P16621	Tyrosine-protein phosphatase Lar (EC 3.1.3.48) (Protein-tyrosine-phosphate phosphohydrolase) (dLAR)	axon extension [GO:0048675]; axon guidance [GO:0007411]; axon target recognition [GO:0007412]; cell adhesion [GO:0007155]; centripetally migrating follicle cell migration [GO:0060269]; hematopoietic stem cell homeostasis [GO:0061484]; motor neuron axon guidance [GO:0008045]; negative regulation of homophilic cell adhesion [GO:1903386]; negative regulation of insulin receptor signaling pathway [GO…	FUNCTION: Possible cell adhesion receptor (Probable). It possesses an intrinsic protein tyrosine phosphatase activity (PTPase) (PubMed:2554325). It controls motor axon guidance (PubMed:8598047). In the developing eye, has a role in normal axonal targeting of the R7 photoreceptor, where it negatively regulates bdl (PubMed:24174674). Inhibits bdl cell adhesion activity in vitro; this effect is inde…	Q9BMN8	Tyrosine-protein phosphatase Lar-like (EC 3.1.3.48) (Protein-tyrosine phosphate 3)	embryonic body morphogenesis [GO:0010172]; epidermis development [GO:0008544]; gastrulation [GO:0007369]; motor neuron axon guidance [GO:0008045]; nervous system development [GO:0007399]; neuroblast migration [GO:0097402]; neuron migration [GO:0001764]; protein dephosphorylation [GO:0006470]; protein localization to synapse [GO:0035418]; synapse assembly [GO:0007416]	FUNCTION: Has a role in early neural and epidermal development; neuroblast movements during closure of the gastrulation cleft and epidermal morphogenesis. Vab-1 and ptp-3 may function redundantly within the same sets of neuronal precursors. {ECO:0000269|PubMed:11959824}.	A2A8L5	Receptor-type tyrosine-protein phosphatase F (EC 3.1.3.48) (Leukocyte common antigen related) (LAR)	cell migration [GO:0016477]; homophilic cell adhesion via plasma membrane adhesion molecules [GO:0007156]; negative regulation of cell population proliferation [GO:0008285]; negative regulation of cell projection organization [GO:0031345]; negative regulation of cytokine-mediated signaling pathway [GO:0001960]; negative regulation of epidermal growth factor receptor signaling pathway [GO:0042059]…	FUNCTION: Possible cell adhesion receptor. It possesses an intrinsic protein tyrosine phosphatase activity (PTPase) and dephosphorylates EPHA2 regulating its activity (By similarity). {ECO:0000250}.	4895	2817	6926	5355	2964	3791	2985	3127	2759
MSTRG.7572	2783.8	1.75226	0.542175	3.23192	0.00122963	0.0402436	ref|XP_024889958.1|	lethal(2) giant larvae protein homolog 1 isoform X3 [Temnothorax curvispinosus]	NA	lethal(2) giant larvae protein homolog 1	NA	NA	NA	NA	NA	NA	NA	NA	NA	NA	NA	NA	Q80Y17	Lethal(2) giant larvae protein homolog 1 (LLGL) (Mgl-1) (Mlgl)	axonogenesis [GO:0007409]; brain development [GO:0007420]; cortical actin cytoskeleton organization [GO:0030866]; establishment of spindle orientation [GO:0051294]; exocytosis [GO:0006887]; Golgi to plasma membrane transport [GO:0006893]; maintenance of apical/basal cell polarity [GO:0035090]; protein-containing complex assembly [GO:0065003]; regulation of establishment or maintenance of cell pol…	FUNCTION: Cortical cytoskeleton protein found in a complex involved in maintaining cell polarity and epithelial integrity. Involved in the regulation of mitotic spindle orientation, proliferation, differentiation and tissue organization of neuroepithelial cells. Involved in axonogenesis through RAB10 activation thereby regulating vesicular membrane trafficking toward the axonal plasma membrane.	1350	1799	4871	10355	1070	1595	1474	1290	1655
MSTRG.8202	210.545	1.84521	0.571775	3.22716	0.00125027	0.0406649	ref|XP_024888146.1|	uncharacterized protein LOC112464998 [Temnothorax curvispinosus]	NA	uncharacterized protein LOC112464998	NA	NA	NA	NA	NA	NA	NA	NA	NA	NA	NA	NA	NA	NA	NA	NA	338	258	607	197	51	93	127	56	181
MSTRG.8026	198.346	7.73629	2.4088	3.21168	0.00131962	0.0425243	ref|XP_024879429.1|	neuroendocrine convertase 1-like isoform X1 [Temnothorax curvispinosus]	NA	neuroendocrine convertase 1	NA	NA	NA	NA	NA	NA	NA	NA	G5ECN9	Neuroendocrine convertase 2 (NEC 2) (EC 3.4.21.94) (Egg-laying defective protein 3) (Kex2-like prohormone convertase 2) (CELPC2) (Prohormone convertase 2) (PC2) (Proprotein convertase 2)	arg-arg specific dibasic protein processing [GO:0090474]; determination of adult lifespan [GO:0008340]; dibasic protein processing [GO:0090472]; insulin processing [GO:0030070]; larval feeding behavior [GO:0030536]; negative regulation of dauer entry [GO:1905910]; negative regulation of dense core granule transport [GO:1904810]; negative regulation of turning behavior involved in mating [GO:00610…	FUNCTION: Serine endoprotease which cleaves preproteins at paired basic amino acids (PubMed:12657671, PubMed:15180830, PubMed:16945111, PubMed:23665919, PubMed:24671950). Processes FMRFamide-like (flp) and neuropeptide-like protein (nlp) neuropeptides (PubMed:12657671, PubMed:16945111). Probably by processing flp-1 and flp-18, modulates the neuronal excitation-inhibition balance and thus the leve…	P63239	Neuroendocrine convertase 1 (NEC 1) (EC 3.4.21.93) (Furin homolog) (PC3) (Prohormone convertase 1) (Propeptide-processing protease) (Proprotein convertase 1) (PC1)	peptide biosynthetic process [GO:0043043]; peptide hormone processing [GO:0016486]; protein processing [GO:0016485]	FUNCTION: Involved in the processing of hormone and other protein precursors at sites comprised of pairs of basic amino acid residues. Substrates include POMC, renin, enkephalin, dynorphin, somatostatin, insulin and AGRP. {ECO:0000269|PubMed:16384863}.	835	0	104	710	0	0	11	0	0
MSTRG.879	30987.3	0.873926	0.272552	3.20646	0.00134381	0.0430388	ref|XP_024885924.1|	uncharacterized protein LOC112463655 [Temnothorax curvispinosus]	PREDICTED: toll-like receptor 3 [Vollenhovia emeryi]	uncharacterized protein LOC112463655	NA	NA	NA	NA	NA	NA	NA	NA	NA	NA	NA	NA	NA	NA	NA	NA	35128	22147	55138	51937	20444	31151	22494	27762	17001
MSTRG.6918	1061.24	5.32515	1.66129	3.20543	0.00134859	0.0430602	ref|XP_024877927.1|	putative inorganic phosphate cotransporter [Temnothorax curvispinosus]	NA	putative inorganic phosphate cotransporter	NA	NA	NA	NA	Q9V7S5	Putative inorganic phosphate cotransporter	anion transport [GO:0006820]; sodium ion transport [GO:0006814]	FUNCTION: May be an inorganic phosphate cotransporter.	NA	NA	NA	NA	NA	NA	NA	NA	98	0	5031	4649	102	94	62	46	0
MSTRG.19855	5884.62	0.323388	0.10111	3.1984	0.00138194	0.0439912	ref|XP_024870837.1|	dolichyl-diphosphooligosaccharide--protein glycosyltransferase subunit STT3B isoform X1 [Temnothorax curvispinosus]	NA	dolichyl-diphosphooligosaccharide--protein glycosyltransferase subunit STT3B	NA	NA	NA	NA	NA	NA	NA	NA	NA	NA	NA	NA	Q3TDQ1	Dolichyl-diphosphooligosaccharide--protein glycosyltransferase subunit STT3B (Oligosaccharyl transferase subunit STT3B) (STT3-B) (EC 2.4.99.18) (B6dom1 antigen) (Source of immunodominant MHC-associated peptides)	co-translational protein modification [GO:0043686]; glycoprotein catabolic process [GO:0006516]; post-translational protein modification [GO:0043687]; protein N-linked glycosylation [GO:0006487]; protein N-linked glycosylation via asparagine [GO:0018279]; response to unfolded protein [GO:0006986]; ubiquitin-dependent ERAD pathway [GO:0030433]	FUNCTION: Catalytic subunit of the oligosaccharyl transferase (OST) complex that catalyzes the initial transfer of a defined glycan (Glc(3)Man(9)GlcNAc(2) in eukaryotes) from the lipid carrier dolichol-pyrophosphate to an asparagine residue within an Asn-X-Ser/Thr consensus motif in nascent polypeptide chains, the first step in protein N-glycosylation. N-glycosylation occurs cotranslationally and…	5968	6685	7030	6092	5376	5963	5105	5726	5443
MSTRG.1516	758.731	3.64489	1.14128	3.19369	0.00140466	0.0444926	ref|XP_018377680.1|	PREDICTED: uncharacterized protein LOC108770547 [Trachymyrmex cornetzi]	F-box/LRR-repeat protein 4-like isoform X2 [Temnothorax curvispinosus]	uncharacterized protein LOC108770547	NA	NA	NA	NA	NA	NA	NA	NA	NA	NA	NA	NA	NA	NA	NA	NA	3745	842	122	852	116	14	154	356	6
MSTRG.12352	5751.36	0.367209	0.115074	3.19108	0.00141744	0.0447134	ref|XP_024877503.1|	solute carrier family 12 member 9 [Temnothorax curvispinosus]	NA	solute carrier family 12 member 9	NA	NA	NA	NA	Q9VVH9	Solute carrier organic anion transporter family member 74D (Ecdysone Importer) (EcI) (Organic anion transporting polypeptide 74D)	ecdysone receptor-mediated signaling pathway [GO:0035076]; larval development [GO:0002164]; organic substance transport [GO:0071702]; sodium-independent organic anion transport [GO:0043252]	FUNCTION: Transporter that mediates the cellular uptake of ecdysteroids, including ecdysone, from the hemolymph. {ECO:0000269|PubMed:30293839}.	NA	NA	NA	NA	P59158	Solute carrier family 12 member 3 (Na-Cl symporter) (Thiazide-sensitive sodium-chloride cotransporter)	cell volume homeostasis [GO:0006884]; chloride ion homeostasis [GO:0055064]; chloride transmembrane transport [GO:1902476]; chloride transport [GO:0006821]; potassium ion homeostasis [GO:0055075]; potassium ion import across plasma membrane [GO:1990573]; sodium ion homeostasis [GO:0055078]; sodium ion transmembrane transport [GO:0035725]; sodium ion transport [GO:0006814]	FUNCTION: Electroneutral sodium and chloride ion cotransporter. In kidney distal convoluted tubules, key mediator of sodium and chloride reabsorption (By similarity). Receptor for the proinflammatory cytokine IL18. Contributes to IL18-induced cytokine production, including IFNG, IL6, IL18 and CCL2. May act either independently of IL18R1, or in a complex with IL18R1 (PubMed:26099046). {ECO:0000250…	5435	6932	7186	6096	5466	5535	5498	5508	4581
MSTRG.850	296.292	4.56556	1.43188	3.18852	0.00143005	0.0449758	ref|XP_024885765.1|	uncharacterized protein LOC112463550 isoform X3 [Temnothorax curvispinosus]	epidermal growth factor receptor substrate 15 homolog isoform X1 [Temnothorax curvispinosus]	uncharacterized protein LOC112463550	NA	NA	NA	NA	NA	NA	NA	NA	NA	NA	NA	NA	NA	NA	NA	NA	858	1005	193	282	44	19	0	76	0
MSTRG.2493	1222.38	0.695485	0.218511	3.18284	0.00145836	0.0456457	ref|XP_024873983.1|	bifunctional 3'-phosphoadenosine 5'-phosphosulfate synthase-like isoform X2 [Temnothorax curvispinosus]	NA	bifunctional 3'-phosphoadenosine 5'-phosphosulfate synthase	NA	NA	NA	NA	NA	NA	NA	NA	NA	NA	NA	NA	O88428	Bifunctional 3'-phosphoadenosine 5'-phosphosulfate synthase 2 (PAPS synthase 2) (PAPSS 2) (Sulfurylase kinase 2) (SK 2) (SK2) [Includes: Sulfate adenylyltransferase (EC 2.7.7.4) (ATP-sulfurylase) (Sulfate adenylate transferase) (SAT); Adenylyl-sulfate kinase (EC 2.7.1.25) (3'-phosphoadenosine-5'-phosphosulfate synthase) (APS kinase) (Adenosine-5'-phosphosulfate 3'-phosphotransferase) (Adenylylsul…	3'-phosphoadenosine 5'-phosphosulfate biosynthetic process [GO:0050428]; blood coagulation [GO:0007596]; bone development [GO:0060348]; sulfate assimilation [GO:0000103]	FUNCTION: Bifunctional enzyme with both ATP sulfurylase and APS kinase activity, which mediates two steps in the sulfate activation pathway. The first step is the transfer of a sulfate group to ATP to yield adenosine 5'-phosphosulfate (APS), and the second step is the transfer of a phosphate group from ATP to APS yielding 3'-phosphoadenylylsulfate (PAPS: activated sulfate donor used by sulfotrans…	1109	1596	2103	1328	860	1027	1172	827	1113
MSTRG.4197	1043.81	3.98567	1.25237	3.18251	0.00146007	0.0456457	ref|XP_024885355.1|	uncharacterized protein LOC112463282 isoform X1 [Temnothorax curvispinosus]	NA	uncharacterized protein LOC112463282	NA	NA	NA	NA	NA	NA	NA	NA	NA	NA	NA	NA	NA	NA	NA	NA	0	944	2736	5214	162	206	136	153	66
MSTRG.16897	3654.42	4.56663	1.43634	3.17935	0.00147608	0.0460088	ref|XP_024888935.1|	farnesol dehydrogenase-like [Temnothorax curvispinosus]	NA	farnesol dehydrogenase	NA	NA	NA	NA	NA	NA	NA	NA	NA	NA	NA	NA	Q96533	Alcohol dehydrogenase class-3 (EC 1.1.1.1) (Alcohol dehydrogenase class-III) (Glutathione-dependent formaldehyde dehydrogenase) (FALDH) (FDH) (GSH-FDH) (EC 1.1.1.-) (S-(hydroxymethyl)glutathione dehydrogenase) (EC 1.1.1.284)	ethanol oxidation [GO:0006069]; formaldehyde catabolic process [GO:0046294]	FUNCTION: Plays a central role in formaldehyde detoxification. {ECO:0000269|PubMed:12913179}.	8812	7973	35	12290	1030	0	177	420	42
MSTRG.2241	24141.3	0.808205	0.254274	3.17848	0.0014805	0.0460096	ref|XP_011642911.1|	arginine kinase isoform X1 [Pogonomyrmex barbatus]	NA	arginine kinase	O61367	Arginine kinase (AK) (EC 2.7.3.3)	phosphocreatine biosynthetic process [GO:0046314]	FUNCTION: May play an important role in the energy releasing mechanism in the visual system. By acting as an energy shuttle and/or as an energy reservoir, ARGK can provide both spatial and temporal buffering in delivering energy in sensory cells.	P49762	Serine/threonine-protein kinase Doa (EC 2.7.12.1) (Protein darkener of apricot)	blastoderm segmentation [GO:0007350]; compound eye development [GO:0048749]; compound eye photoreceptor development [GO:0042051]; negative regulation of male germ cell proliferation [GO:2000255]; nervous system development [GO:0007399]; positive regulation of antimicrobial peptide production [GO:0002225]; positive regulation of autophagy [GO:0010508]; positive regulation of Toll signaling pathway…	FUNCTION: Negative regulator of the copia retrotransposon element of the white (w) gene. In the eye, it is required for normal pigmentation, photoreceptor cell development and for organization of interommatidial bristles. Also essential for embryonic segmentation and differentiation of the nervous system. Functions in the control of alternative splicing by phosphorylating the arginine/serine-rich…	Q3Y416	Calcium/calmodulin-dependent protein kinase kinase (CaM-KK) (CaM-kinase kinase) (EC 2.7.11.17)	calcium-mediated signaling [GO:0019722]; positive regulation of CREB transcription factor activity [GO:0032793]; positive regulation of protein kinase activity [GO:0045860]; protein phosphorylation [GO:0006468]; transcription, DNA-templated [GO:0006351]	FUNCTION: Calcium/calmodulin-dependent protein kinase which phosphorylates cmk-1 (PubMed:10336483, PubMed:10428833, PubMed:12231504). Component of a calcium-triggered signaling cascade involved in CRE-mediated transcriptional activation, probably through cmk-1-mediated crh-1/CREB phosphorylation (PubMed:12231504). {ECO:0000269|PubMed:10336483, ECO:0000269|PubMed:10428833, ECO:0000269|PubMed:12231…	O54781	SRSF protein kinase 2 (EC 2.7.11.1) (SFRS protein kinase 2) (Serine/arginine-rich protein-specific kinase 2) (SR-protein-specific kinase 2) [Cleaved into: SRSF protein kinase 2 N-terminal; SRSF protein kinase 2 C-terminal]	angiogenesis [GO:0001525]; cell differentiation [GO:0030154]; intracellular signal transduction [GO:0035556]; negative regulation of viral genome replication [GO:0045071]; nuclear speck organization [GO:0035063]; peptidyl-serine phosphorylation [GO:0018105]; positive regulation of cell cycle [GO:0045787]; positive regulation of cell population proliferation [GO:0008284]; positive regulation of ge…	FUNCTION: Serine/arginine-rich protein-specific kinase which specifically phosphorylates its substrates at serine residues located in regions rich in arginine/serine dipeptides, known as RS domains and is involved in the phosphorylation of SR splicing factors and the regulation of splicing (PubMed:9446799). Promotes neuronal apoptosis by up-regulating cyclin-D1 (CCND1) expression (PubMed:19592491…	25529	19261	40054	40593	20408	14999	21915	21744	15099
MSTRG.32689	136.858	5.73484	1.80607	3.17532	0.00149671	0.046239	ref|XP_025270391.1|	uncharacterized protein LOC112639729 [Camponotus floridanus]	NA	uncharacterized protein LOC112639729	NA	NA	NA	NA	NA	NA	NA	NA	NA	NA	NA	NA	NA	NA	NA	NA	770	130	16	157	0	6	0	24	0
MSTRG.11900	2643.8	0.640386	0.201876	3.17218	0.00151299	0.0465881	ref|XP_024892268.1|	uncharacterized protein LOC112467737 isoform X3 [Temnothorax curvispinosus]	probable aspartate aminotransferase, cytoplasmic [Solenopsis invicta]	uncharacterized protein LOC112467737	NA	NA	NA	NA	NA	NA	NA	NA	NA	NA	NA	NA	NA	NA	NA	NA	2718	3840	3366	2907	2470	1781	2286	2274	2180
MSTRG.13748	2022.88	1.72251	0.543134	3.17143	0.00151691	0.0465881	ref|XP_024886745.1|	uncharacterized protein LOC112464143 isoform X1 [Temnothorax curvispinosus]	NA	uncharacterized protein LOC112464143	NA	NA	NA	NA	NA	NA	NA	NA	NA	NA	NA	NA	NA	NA	NA	NA	726	1919	3674	6971	949	976	1449	866	979
MSTRG.711	2482.93	0.873325	0.275655	3.16819	0.00153394	0.0468365	ref|XP_025995828.1|	probable beta-hexosaminidase fdl isoform X1 [Solenopsis invicta]	NA	probable beta-hexosaminidase fdl	NA	NA	NA	NA	Q8WSF3	Probable beta-hexosaminidase fdl (EC 3.2.1.52) (Protein fused lobes)	brain development [GO:0007420]; carbohydrate metabolic process [GO:0005975]; N-glycan processing [GO:0006491]; protein deglycosylation [GO:0006517]; rhodopsin biosynthetic process [GO:0016063]	FUNCTION: Involved in brain restructurization via hormonal control during metamorphosis. Implicated in N-glycan processing. {ECO:0000269|PubMed:10623899, ECO:0000269|Ref.5}.	NA	NA	NA	NA	NA	NA	NA	NA	2564	3026	3309	4081	1094	2852	1821	1802	1979
MSTRG.5194	1037.1	4.55145	1.43967	3.16146	0.00156982	0.0477927	ref|XP_011869724.1|	PREDICTED: uncharacterized protein LOC105563057 isoform X2 [Vollenhovia emeryi]	NA	uncharacterized protein LOC105563057	NA	NA	NA	NA	NA	NA	NA	NA	NA	NA	NA	NA	NA	NA	NA	NA	0	564	5814	3075	66	17	11	122	263
MSTRG.3202	117.273	3.35391	1.06455	3.15055	0.00162964	0.0494702	NA	NA	NA	NA	NA	NA	NA	NA	NA	NA	NA	NA	NA	NA	NA	NA	NA	NA	NA	NA	324	175	225	176	8	22	49	43	0

## Sheet: B) downreg QR
gene id	base mean	log fold change	lfcSE	stat	p-value	adjusted p-value	ref	blast hit	blast hit alternative	UniProt search query	UniProt A. mellifera ID	UniProt A. mellifera Name	UniProt A. mellifera GO BP	UniProt A. mellifera Function	UniProt D. melanogaster ID	UniProt D. melanogaster Name	UniProt D. melanogaster GO BP	UniProt D. melanogaster Function	UniProt C. elegans ID	UniProt C. elegans Name	UniProt C. elegans GO BP	UniProt C. elegans Function	UniProt M. musculus ID	UniProt M. musculus Name	UniProt M. musculus GO BP	UniProt M. musculus Function	read count sample 1 (queenright)	read count sample 2 (queenright)	read count sample 3 (queenright)	read count sample 4 (queenright)	read count sample 5 (queenless)	read count sample 6 (queenless)	read count sample 7 (queenless)	read count sample 8 (queenless)	read count sample 9 (queenless)
MSTRG.25795	212.214	-10.9804	1.2116	-9.06275	1.27e-19	1.33e-15	ref|XP_024894113.1|	uncharacterized protein LOC112468927 [Temnothorax curvispinosus]	NA	uncharacterized protein LOC112468927	NA	NA	NA	NA	NA	NA	NA	NA	NA	NA	NA	NA	NA	NA	NA	NA	0	0	0	0	217	425	735	306	326
MSTRG.3550	101929	-0.939888	0.135352	-6.94402	3.81e-12	6.65e-09	ref|XP_012527530.1|	chitinase-like protein EN03 isoform X2 [Monomorium pharaonis]	NA	chitinase protein EN03	NA	NA	NA	NA	NA	NA	NA	NA	NA	NA	NA	NA	NA	NA	NA	NA	61041	67825	78559	56053	152105	131519	133034	133665	123540
MSTRG.33566	59.1271	-9.13661	1.37971	-6.62213	3.54e-11	5.3e-08	ref|XP_029677835.1|	uncharacterized protein LOC115244383 [Formica exsecta]	NA	uncharacterized protein LOC115244383	NA	NA	NA	NA	NA	NA	NA	NA	NA	NA	NA	NA	NA	NA	NA	NA	0	0	0	0	113	57	173	73	134
MSTRG.25796	49.9814	-8.89448	1.44518	-6.15457	7.53e-10	6.94e-07	ref|XP_024894114.1|	uncharacterized protein LOC112468928 [Temnothorax curvispinosus]	NA	uncharacterized protein LOC112468928	NA	NA	NA	NA	NA	NA	NA	NA	NA	NA	NA	NA	NA	NA	NA	NA	0	0	0	0	60	108	186	76	45
MSTRG.11220	46.6309	-8.79419	1.44311	-6.09393	1.1e-09	8.24e-07	ref|XP_024880029.1|	zinc finger protein 454-like [Temnothorax curvispinosus]	NA	zinc finger protein 454	NA	NA	NA	NA	O02193	Males-absent on the first protein (EC 2.3.1.48) (Histone acetyl transferase MOF)	cellular response to ionizing radiation [GO:0071479]; DNA damage checkpoint [GO:0000077]; DNA damage response, signal transduction by p53 class mediator [GO:0030330]; DNA repair [GO:0006281]; dosage compensation [GO:0007549]; dosage compensation by hyperactivation of X chromosome [GO:0009047]; histone acetylation [GO:0016573]; histone H4-K16 acetylation [GO:0043984]; negative regulation of apopto…	FUNCTION: Histone acetyltransferase that plays a direct role in the specific histone acetylation associated with dosage compensation as part of the MSL complex (PubMed:9155031, PubMed:16543150). Dosage compensation insures that males with a single X chromosome have the same amount of most X-linked gene products as females with two X chromosomes (PubMed:9155031). May be directly involved in the ac…	O17582	Suppressor of presenilin protein 4	regulation of transcription by RNA polymerase II [GO:0006357]; response to oxidative stress [GO:0006979]	FUNCTION: Probable transcriptional regulator, which participates in the transcriptional repression of the presenilin protein hop-1 (PubMed:12668626, PubMed:24670762). Might play a role in the oxidative stress response (PubMed:24670762). {ECO:0000269|PubMed:12668626, ECO:0000269|PubMed:24670762}.	P22893	mRNA decay activator protein ZFP36 (Growth factor-inducible nuclear protein NUP475) (TPA-induced sequence 11) (Tristetraprolin) (Zinc finger protein 36) (Zfp-36)	3'-UTR-mediated mRNA destabilization [GO:0061158]; 3'-UTR-mediated mRNA stabilization [GO:0070935]; cellular response to epidermal growth factor stimulus [GO:0071364]; cellular response to fibroblast growth factor stimulus [GO:0044344]; cellular response to glucocorticoid stimulus [GO:0071385]; cellular response to granulocyte macrophage colony-stimulating factor stimulus [GO:0097011]; cellular r…	FUNCTION: Zinc-finger RNA-binding protein that destabilizes numerous cytoplasmic AU-rich element (ARE)-containing mRNA transcripts by promoting their poly(A) tail removal or deadenylation, and hence provide a mechanism for attenuating protein synthesis (PubMed:10330172, PubMed:10706852, PubMed:10805719, PubMed:15014438, PubMed:15187092, PubMed:15634918, PubMed:17030620, PubMed:19188452, PubMed:20…	0	0	0	0	78	44	124	138	53
MSTRG.16505	191.167	-10.8296	1.7856	-6.06495	1.32e-09	9.22e-07	ref|XP_024880528.1|	microtubule-associated serine/threonine-protein kinase 3 isoform X3 [Temnothorax curvispinosus]	NA	microtubule-associated serine/threonine-protein kinase 3	NA	NA	NA	NA	P18431	Protein kinase shaggy (EC 2.7.11.1) (Protein zeste-white 3)	chaeta development [GO:0022416]; chaeta morphogenesis [GO:0008407]; chitin-based larval cuticle pattern formation [GO:0035293]; circadian rhythm [GO:0007623]; entrainment of circadian clock [GO:0009649]; epithelial cell morphogenesis [GO:0003382]; establishment of epithelial cell planar polarity [GO:0090163]; female meiotic nuclear division [GO:0007143]; habituation [GO:0046959]; heart developmen…	FUNCTION: Required for several developmental events such as syncytial blastoderm formation and embryonic segmentation. Is involved in transcriptional regulation. Required for arm phosphorylation. Wg signaling operates by inactivating the sgg repression of en autoactivation. Negatively controls the neuromuscular junction (NMJ) growth in presynaptic motoneurons. Plays a role in the regulation of mi…	NA	NA	NA	NA	Q9R1L5	Microtubule-associated serine/threonine-protein kinase 1 (EC 2.7.11.1) (Syntrophin-associated serine/threonine-protein kinase)	brain development [GO:0007420]; cytoskeleton organization [GO:0007010]; intracellular signal transduction [GO:0035556]; peptidyl-serine phosphorylation [GO:0018105]; protein phosphorylation [GO:0006468]	FUNCTION: Microtubule-associated protein essential for correct brain development (PubMed:30449657). Appears to link the dystrophin/utrophin network with microtubule filaments via the syntrophins. Phosphorylation of DMD or UTRN may modulate their affinities for associated proteins. {ECO:0000269|PubMed:10404183, ECO:0000269|PubMed:30449657, ECO:0000303|PubMed:10404183}.	0	0	0	0	244	26	185	30	1243
MSTRG.26201	183.888	-8.86057	1.50007	-5.90677	3.49e-09	2.03e-06	ref|XP_011883551.1|	PREDICTED: uncharacterized protein K02A2.6-like [Vollenhovia emeryi]	NA	uncharacterized protein K02A2.6	NA	NA	NA	NA	NA	NA	NA	NA	Q09575	Uncharacterized protein K02A2.6	DNA integration [GO:0015074]	NA	NA	NA	NA	NA	0	0	3	0	1016	62	373	160	68
MSTRG.7821	39.0945	-8.53974	1.45261	-5.87889	4.13e-09	2.28e-06	ref|XP_024884094.1|	transmembrane protein 26 isoform X3 [Temnothorax curvispinosus]	NA	transmembrane protein 26	NA	NA	NA	NA	Q9VRJ2	Acyl-coenzyme A diphosphatase FITM2 (EC 3.6.1.-) (Fat storage-inducing transmembrane protein) (Fat storage-inducing transmembrane protein 2) (Fat-inducing protein 2)	adult locomotory behavior [GO:0008344]; fatty-acyl-CoA catabolic process [GO:0036115]; lipid droplet formation [GO:0140042]; lipid droplet organization [GO:0034389]; lipid homeostasis [GO:0055088]; lipid storage [GO:0019915]; phospholipid biosynthetic process [GO:0008654]; regulation of dendrite development [GO:0050773]; sensory perception of sound [GO:0007605]; sequestering of triglyceride [GO:0…	FUNCTION: Fatty acyl-coenzyme A (CoA) diphosphatase that hydrolyzes fatty acyl-CoA to yield acyl-4'-phosphopantetheine and adenosine 3',5'-bisphosphate (By similarity). Preferentially hydrolyzes unsaturated long-chain acyl-CoA substrates in the endoplasmic reticulum (ER) lumen (By similarity). This catalytic activity is required for maintaining ER structure and for lipid droplets (LDs) biogenesis…	P34576	Transmembrane cell adhesion receptor mua-3 (Muscle attachment abnormal protein 3)	cell-matrix adhesion [GO:0007160]	FUNCTION: Involved in cell adhesion and required for organ positioning and attachment (PubMed:25917920, PubMed:11470827, PubMed:11470828). At the hypodermal surface, required for attachment of the hypdermermis to the basal cuticle in postembryonic development, possibly through intermediate filaments of the cytoskeleton (PubMed:11470828). {ECO:0000269|PubMed:11470827, ECO:0000269|PubMed:11470828, …	Q62011	Podoplanin (Glycoprotein 38) (Gp38) (OTS-8) (PA2.26 antigen) (Transmembrane glycoprotein E11) (E11)	actin-mediated cell contraction [GO:0070252]; amino acid transmembrane transport [GO:0003333]; cell adhesion [GO:0007155]; cell-cell adhesion [GO:0098609]; cell morphogenesis [GO:0000902]; cell population proliferation [GO:0008283]; folic acid transport [GO:0015884]; lung alveolus development [GO:0048286]; lung development [GO:0030324]; lymphangiogenesis [GO:0001946]; lymphatic endothelial cell f…	FUNCTION: Mediates effects on cell migration and adhesion through its different partners. During development plays a role in blood and lymphatic vessels separation by binding CLEC1B, triggering CLEC1B activation in platelets and leading to platelet activation and/or aggregation (PubMed:14522983, PubMed:15231832, PubMed:20110424, PubMed:17616532). Interaction with CD9, on the contrary, attenuates …	0	0	0	0	62	48	103	44	107
MSTRG.11129	47.1962	-8.81147	1.60315	-5.49636	3.88e-08	1.62e-05	ref|XP_025264997.1|	uncharacterized protein LOC112638126 [Camponotus floridanus]	NA	uncharacterized protein LOC112638126	NA	NA	NA	NA	NA	NA	NA	NA	NA	NA	NA	NA	NA	NA	NA	NA	0	0	0	0	180	52	138	30	38
MSTRG.17341	26765	-1.22777	0.226326	-5.42479	5.8e-08	2.34e-05	ref|XP_024867923.1|	uricase [Temnothorax curvispinosus]	NA	uricase	NA	NA	NA	NA	P16163	Uricase (EC 1.7.3.3) (Urate oxidase)	allantoin biosynthetic process [GO:0019428]; purine nucleobase metabolic process [GO:0006144]; urate catabolic process [GO:0019628]	FUNCTION: Catalyzes the oxidation of uric acid to 5-hydroxyisourate, which is further processed to form (S)-allantoin. {ECO:0000269|PubMed:2118989}.	NA	NA	NA	NA	P25688	Uricase (EC 1.7.3.3) (Urate oxidase)	adenosine catabolic process [GO:0006154]; AMP catabolic process [GO:0006196]; dAMP catabolic process [GO:0046059]; dGMP catabolic process [GO:0046055]; GMP catabolic process [GO:0046038]; IMP catabolic process [GO:0006204]; inosine catabolic process [GO:0006148]; purine nucleobase metabolic process [GO:0006144]; urate catabolic process [GO:0019628]; xanthine catabolic process [GO:0009115]	FUNCTION: Catalyzes the oxidation of uric acid to 5-hydroxyisourate, which is further processed to form (S)-allantoin.	10702	16445	17218	15801	36630	53085	25542	33606	39115
MSTRG.2922	32.2005	-8.25993	1.53939	-5.36571	8.06e-08	2.81e-05	ref|XP_025991192.1|	uncharacterized protein LOC113003919 isoform X2 [Solenopsis invicta]	NA	uncharacterized protein LOC113003919	NA	NA	NA	NA	NA	NA	NA	NA	NA	NA	NA	NA	NA	NA	NA	NA	0	0	0	0	77	33	105	53	33
MSTRG.23201	7958.9	-0.727054	0.135491	-5.36609	8.05e-08	2.81e-05	ref|XP_011635304.1|	ADP-ribosylation factor GTPase-activating protein 1 isoform X1 [Pogonomyrmex barbatus]	NA	ADP-ribosylation factor GTPase-activating protein 1	NA	NA	NA	NA	P40946	ADP-ribosylation factor 6 (ARF6) (ADP ribosylation factor at 51F) (ADP-ribosylation factor 3)	actin cytoskeleton organization [GO:0030036]; behavioral response to ethanol [GO:0048149]; compound eye morphogenesis [GO:0001745]; intracellular protein transport [GO:0006886]; male meiosis cytokinesis [GO:0007112]; myoblast fusion [GO:0007520]; neurotransmitter secretion [GO:0007269]; protein ADP-ribosylation [GO:0006471]; response to alcohol [GO:0097305]; spermatogenesis [GO:0007283]; synaptic…	FUNCTION: GTP-binding protein involved in protein trafficking; may modulate vesicle budding and uncoating within the Golgi apparatus (By similarity). Promotes cell movement and remodeling of the actin cytoskeleton during compound eye morphogenesis (PubMed:21976699). Required for normal ethanol-induced tolerance and preference (PubMed:28607459). Probably after Efa6-mediated activation, counteracts…	Q9XX14	Arf-GAP with ANK repeat and PH domain-containing protein cnt-2 (Centaurin-gamma-like protein cnt-2)	activation of GTPase activity [GO:0090630]; asymmetric neuroblast division [GO:0055059]; cell fate determination involved in pattern specification [GO:0060582]; endocytosis [GO:0006897]; protein transport [GO:0015031]; regulation of receptor-mediated endocytosis [GO:0048259]	FUNCTION: GTPase-activating protein for the ADP ribosylation factor family (Probable). During neurogenesis, involved in cell autonomous neuroblast asymmetric divisions that generate one precursor cell and one apoptotic cell probably by controlling endocytosis. In oocytes, involved in vitellogenin vit-2 uptake by regulating receptor rme-2 endocytosis. {ECO:0000269|PubMed:21596567, ECO:0000305}.; F…	Q9QWY8	Arf-GAP with SH3 domain, ANK repeat and PH domain-containing protein 1 (130 kDa phosphatidylinositol 4,5-bisphosphate-dependent ARF1 GTPase-activating protein) (ADP-ribosylation factor-directed GTPase-activating protein 1) (ARF GTPase-activating protein 1) (Development and differentiation-enhancing factor 1) (DEF-1) (Differentiation-enhancing factor 1) (PIP2-dependent ARF1 GAP)	cilium assembly [GO:0060271]; negative regulation of dendritic spine development [GO:0061000]; positive regulation of membrane tubulation [GO:1903527]; positive regulation of podosome assembly [GO:0071803]	FUNCTION: May function as a signal transduction protein involved in the differentiation of fibroblasts into adipocytes and possibly other cell types. Plays a role in ciliogenesis (By similarity). Posseses phosphatidylinositol 4,5-bisphosphate-dependent GTPase-activating protein activity for ARF1 (ADP ribosylation factor 1) and ARF5 and a lesser activity towards ARF6. May coordinate membrane traff…	4897	5364	6637	5950	11726	9815	10549	8928	9232
MSTRG.4489	52.7224	-8.97113	1.69586	-5.29001	1.22e-07	4e-05	ref|XP_024885449.1|	chymotrypsin-2-like [Temnothorax curvispinosus]	NA	chymotrypsin-2	NA	NA	NA	NA	NA	NA	NA	NA	NA	NA	NA	NA	NA	NA	NA	NA	0	0	0	0	270	22	49	100	41
MSTRG.17901	111.548	-7.74113	1.4969	-5.17143	2.32e-07	6.24e-05	ref|XP_018299671.1|	PREDICTED: LOW QUALITY PROTEIN: P-granule-associated novel protein 1-like [Trachymyrmex zeteki]	NA	P-granule-associated novel protein 1	NA	NA	NA	NA	NA	NA	NA	NA	Q9U3A0	P-granule-associated novel protein 1	germ cell development [GO:0007281]; molting cycle, collagen and cuticulin-based cuticle [GO:0018996]; multicellular organism development [GO:0007275]	FUNCTION: Regulates diverse developmental processes including larval molting and gonad maturation. {ECO:0000269|PubMed:22342905, ECO:0000269|PubMed:23682709}.	NA	NA	NA	NA	0	0	4	0	23	291	565	98	91
MSTRG.21702	140.931	-8.48978	1.65354	-5.13431	2.83e-07	7.23e-05	ref|XP_011883551.1|	PREDICTED: uncharacterized protein K02A2.6-like [Vollenhovia emeryi]	NA	uncharacterized protein K02A2.6	NA	NA	NA	NA	NA	NA	NA	NA	Q09575	Uncharacterized protein K02A2.6	DNA integration [GO:0015074]	NA	NA	NA	NA	NA	0	0	3	0	46	16	814	370	83
MSTRG.19248	36.8417	-8.45429	1.64587	-5.13666	2.8e-07	7.23e-05	ref|XP_024883384.1|	pikachurin [Temnothorax curvispinosus]	NA	pikachurin	NA	NA	NA	NA	NA	NA	NA	NA	NA	NA	NA	NA	Q4VBE4	Pikachurin (EGF-like, fibronectin type-III and laminin G-like domain-containing protein) (Nectican)	animal organ morphogenesis [GO:0009887]; extracellular matrix organization [GO:0030198]; peptide cross-linking via chondroitin 4-sulfate glycosaminoglycan [GO:0019800]; positive regulation of cell-substrate adhesion [GO:0010811]; tissue development [GO:0009888]	FUNCTION: Involved in both the retinal photoreceptor ribbon synapse formation and physiological functions of visual perception. Necessary for proper bipolar dendritic tip apposition to the photoreceptor ribbon synapse. Promotes matrix assembly and cell adhesiveness. {ECO:0000269|PubMed:18641643, ECO:0000269|PubMed:18757743}.	0	0	0	0	14	89	82	35	127
MSTRG.17335	1706.85	-0.938662	0.184104	-5.09854	3.42e-07	8.34e-05	ref|XP_024867918.1|	pseudouridine-metabolizing bifunctional protein C1861.05 [Temnothorax curvispinosus]	NA	pseudouridine-metabolizing bifunctional protein C1861.05	NA	NA	NA	NA	NA	NA	NA	NA	NA	NA	NA	NA	NA	NA	NA	NA	1034	1021	1407	970	2442	1872	2529	2396	2031
MSTRG.31092	29.4996	-8.13376	1.60301	-5.07405	3.89e-07	9.27e-05	ref|XP_024879954.1|	putative nuclease HARBI1 [Temnothorax curvispinosus]	NA	putative nuclease HARBI1	NA	NA	NA	NA	NA	NA	NA	NA	NA	NA	NA	NA	Q8BR93	Putative nuclease HARBI1 (EC 3.1.-.-) (Harbinger transposase-derived nuclease)	NA	FUNCTION: Transposase-derived protein that may have nuclease activity (Potential). Does not have transposase activity (By similarity). {ECO:0000250, ECO:0000305}.	0	0	0	0	69	111	21	37	42
MSTRG.29997	29.8193	-8.14917	1.61905	-5.03331	4.82e-07	0.000107424	ref|XP_012234439.1|	PREDICTED: uncharacterized protein LOC105679152 [Linepithema humile]	NA	uncharacterized protein LOC105679152	NA	NA	NA	NA	NA	NA	NA	NA	NA	NA	NA	NA	NA	NA	NA	NA	0	0	0	0	57	30	123	44	26
MSTRG.13656	29.6242	-8.1398	1.61615	-5.03654	4.74e-07	0.000107424	ref|XP_024867112.1|	carboxypeptidase B-like isoform X2 [Temnothorax curvispinosus]	NA	carboxypeptidase B	C9WMM5	Venom serine carboxypeptidase (EC 3.4.16.5) (allergen Api m 9)	NA	NA	P42787	Carboxypeptidase D (EC 3.4.17.22) (Metallocarboxypeptidase D) (Protein silver)	imaginal disc-derived wing morphogenesis [GO:0007476]; long-term memory [GO:0007616]; negative regulation of protein phosphorylation [GO:0001933]; neuropeptide processing [GO:0061837]; peptide metabolic process [GO:0006518]; positive regulation of actin filament polymerization [GO:0030838]; protein processing [GO:0016485]	FUNCTION: Required for the proper melanization and sclerotization of the cuticle. {ECO:0000269|PubMed:12393882, ECO:0000269|PubMed:7568156, ECO:0000269|PubMed:8000074}.	O17754	Carboxypeptidase E (CPE) (EC 3.4.17.10) (Egg-laying defective protein 21)	acetylcholine secretion, neurotransmission [GO:0014055]; cellular response to carbon dioxide [GO:0071244]; larval feeding behavior [GO:0030536]; negative regulation of pharyngeal pumping [GO:1903745]; neuropeptide processing [GO:0061837]; peptide metabolic process [GO:0006518]; positive regulation of acetylcholine secretion, neurotransmission [GO:0014057]; positive regulation of defecation [GO:20…	FUNCTION: During FMRFamide-like peptide (FaRPs or FLP) and neuropeptide-like protein (NLP) precursor processing, catalyzes the removal of Arg or Lys residues from the C-terminus following the initial endoprotease cleavage (PubMed:17564681, PubMed:12657671). By processing neuropeptides, modulates basal acetylcholine release at the ventral cord neuromuscular junctions (PubMed:12657671, PubMed:22275…	Q9M099	Serine carboxypeptidase 24 (EC 3.4.16.6) (Bri1 suppressor 1) (Carboxypeptidase D) (Serine carboxypeptidase II) [Cleaved into: Serine carboxypeptidase 24 chain A (Serine carboxypeptidase II chain A); Serine carboxypeptidase 24 chain B (Serine carboxypeptidase II chain B)]	brassinosteroid mediated signaling pathway [GO:0009742]; proteolysis [GO:0006508]	FUNCTION: Active serine carboxypeptidase with broad substrate preference, including basic and hydrophilic groups. Processes a protein involved in an early event in the brassinosteroid signaling pathway. {ECO:0000269|PubMed:11320207, ECO:0000269|PubMed:16123046}.	0	0	0	0	18	48	54	116	44
MSTRG.3244	7464.16	-0.893787	0.178987	-4.9936	5.93e-07	0.000124137	ref|XP_024870173.1|	uncharacterized protein LOC112453578 [Temnothorax curvispinosus]	NA	uncharacterized protein LOC112453578	NA	NA	NA	NA	NA	NA	NA	NA	NA	NA	NA	NA	NA	NA	NA	NA	3990	4704	6052	5117	8580	9915	12950	10384	7333
MSTRG.3350	27.0405	-8.00771	1.6112	-4.97001	6.69e-07	0.000134836	ref|XP_024868166.1|	uncharacterized protein LOC112452280 [Temnothorax curvispinosus]	NA	uncharacterized protein LOC112452280	NA	NA	NA	NA	NA	NA	NA	NA	NA	NA	NA	NA	NA	NA	NA	NA	0	0	0	0	71	26	44	26	82
MSTRG.16157	9054.63	-1.25252	0.258496	-4.8454	1.26e-06	0.000213438	ref|XP_024886582.1|	FK506-binding protein 2 isoform X1 [Temnothorax curvispinosus]	NA	FK506-binding protein 2	NA	NA	NA	NA	P54397	39 kDa FK506-binding nuclear protein (EC 5.2.1.8) (Peptidyl-prolyl cis-trans isomerase) (PPIase) (Rotamase)	juvenile hormone mediated signaling pathway [GO:0035626]; negative regulation of autophagy [GO:0010507]; negative regulation of macroautophagy [GO:0016242]	FUNCTION: PPIases accelerate the folding of proteins. May function in a signal transduction cascade during early development.	NA	NA	NA	NA	Q9Z247	Peptidyl-prolyl cis-trans isomerase FKBP9 (PPIase FKBP9) (EC 5.2.1.8) (63 kDa FK506-binding protein) (63 kDa FKBP) (FKBP-63) (FK506-binding protein 9) (FKBP-9) (FKBP65RS) (Rotamase)	protein folding [GO:0006457]	FUNCTION: PPIases accelerate the folding of proteins during protein synthesis.	4303	3613	5418	6744	10612	9215	14443	13026	15990
MSTRG.31091	33.8	-8.33032	1.72346	-4.83349	1.34e-06	0.000221412	ref|XP_024868626.1|	uncharacterized protein LOC112452573 [Temnothorax curvispinosus]	NA	uncharacterized protein LOC112452573	NA	NA	NA	NA	NA	NA	NA	NA	NA	NA	NA	NA	NA	NA	NA	NA	0	0	0	0	25	196	24	44	40
MSTRG.30884	32.6831	-8.28128	1.71991	-4.81494	1.47e-06	0.000230195	ref|XP_024876923.1|	uncharacterized protein LOC112457858 [Temnothorax curvispinosus]	putative fatty acyl-CoA reductase CG5065 isoform X2 [Temnothorax curvispinosus]	uncharacterized protein LOC112457858	NA	NA	NA	NA	NA	NA	NA	NA	NA	NA	NA	NA	NA	NA	NA	NA	0	0	0	0	22	22	31	95	132
MSTRG.7854	19.7758	-7.55669	1.57453	-4.79933	1.59e-06	0.000241633	NA	NA	NA	NA	NA	NA	NA	NA	NA	NA	NA	NA	NA	NA	NA	NA	NA	NA	NA	NA	0	0	0	0	26	42	28	47	43
MSTRG.3265	28.1449	-8.06571	1.71329	-4.70773	2.5e-06	0.000359376	NA	NA	NA	NA	NA	NA	NA	NA	NA	NA	NA	NA	NA	NA	NA	NA	NA	NA	NA	NA	0	0	0	0	45	72	36	10	100
MSTRG.3977	18.2122	-7.43781	1.58736	-4.68565	2.79e-06	0.000389692	ref|XP_024890616.1|	optomotor-blind protein [Temnothorax curvispinosus]	NA	optomotor-blind protein	NA	NA	NA	NA	Q24432	Optomotor-blind protein (Lethal(1)optomotor-blind) (L(1)omb) (Protein bifid)	cell fate specification [GO:0001708]; compound eye morphogenesis [GO:0001745]; developmental pigmentation [GO:0048066]; imaginal disc-derived wing morphogenesis [GO:0007476]; negative regulation of transcription by RNA polymerase II [GO:0000122]; organ growth [GO:0035265]; regulation of transcription by RNA polymerase II [GO:0006357]; wing disc anterior/posterior pattern formation [GO:0048100]; w…	FUNCTION: Essential protein that may function as a transcription regulator. Vital for pupal development. Required for proper development of the optic lobes and wings, and abdominal pigmentation.	NA	NA	NA	NA	NA	NA	NA	NA	0	0	0	0	43	39	31	32	26
MSTRG.10675	22132.1	-0.610596	0.130281	-4.68675	2.78e-06	0.000389692	ref|XP_024883761.1|	protein disulfide-isomerase A3 [Temnothorax curvispinosus]	NA	protein disulfide-isomerase A3	NA	NA	NA	NA	NA	NA	NA	NA	Q7YTU4	Endoplasmic reticulum oxidoreductin-1 (EC 1.8.4.-)	protein folding in endoplasmic reticulum [GO:0034975]; response to endoplasmic reticulum stress [GO:0034976]	FUNCTION: Oxidoreductase involved in disulfide bond formation in the endoplasmic reticulum. Efficiently reoxidizes pdi-1, the enzyme catalyzing protein disulfide formation, in order to allow pdi-1 to sustain additional rounds of disulfide formation. Following pdi reoxidation, passes its electrons to molecular oxygen via FAD, leading to the production of reactive oxygen species (ROS) in the cell (…	P27773	Protein disulfide-isomerase A3 (EC 5.3.4.1) (58 kDa glucose-regulated protein) (58 kDa microsomal protein) (p58) (Disulfide isomerase ER-60) (Endoplasmic reticulum resident protein 57) (ER protein 57) (ERp57) (Endoplasmic reticulum resident protein 60) (ER protein 60) (ERp60)	cellular response to interleukin-7 [GO:0098761]; cellular response to vitamin D [GO:0071305]; positive regulation of extrinsic apoptotic signaling pathway [GO:2001238]; positive regulation of protein folding [GO:1903334]; protein folding [GO:0006457]; response to endoplasmic reticulum stress [GO:0034976]	NA	14530	17871	18067	16230	27882	26433	24448	31324	26037
MSTRG.27884	23.285	-7.79226	1.66625	-4.67653	2.92e-06	0.000393152	ref|XP_011858423.1|	PREDICTED: uncharacterized protein LOC105555977, partial [Vollenhovia emeryi]	NA	uncharacterized protein LOC105555977	NA	NA	NA	NA	NA	NA	NA	NA	NA	NA	NA	NA	NA	NA	NA	NA	0	0	0	0	59	37	21	80	21
MSTRG.10425	77304.7	-1.49263	0.319557	-4.67093	3e-06	0.000393152	ref|XP_024893594.1|	vitellogenin-1-like [Temnothorax curvispinosus]	NA	vitellogenin-1	NA	NA	NA	NA	P02843	Vitellogenin-1 (Vitellogenin I) (Yolk protein 1)	lipid catabolic process [GO:0016042]; sex differentiation [GO:0007548]	FUNCTION: Vitellogenin is the major yolk protein of eggs where it is used as a food source during embryogenesis.	P55155	Vitellogenin-1	NA	FUNCTION: Precursor of the egg-yolk proteins that are sources of nutrients during embryonic development. {ECO:0000305}.	NA	NA	NA	NA	39228	17888	61285	34735	81759	104791	116568	154519	108275
MSTRG.4234	4034.06	-0.795955	0.172285	-4.61998	3.84e-06	0.000484247	ref|XP_024871852.1|	uncharacterized protein LOC112454592 isoform X1 [Temnothorax curvispinosus]	NA	uncharacterized protein LOC112454592	NA	NA	NA	NA	NA	NA	NA	NA	NA	NA	NA	NA	NA	NA	NA	NA	2443	2328	3359	3109	3924	6652	5960	4840	4722
MSTRG.34328	128.03	-10.2513	2.23309	-4.59064	4.42e-06	0.00055095	ref|XP_011876820.1|	PREDICTED: probable chitinase 3 [Vollenhovia emeryi]	NA	probable chitinase 3	NA	NA	NA	NA	Q9W092	Probable chitinase 2 (EC 3.2.1.14)	chitin-based cuticle development [GO:0040003]; chitin-based embryonic cuticle biosynthetic process [GO:0008362]; chitin catabolic process [GO:0006032]; ecdysis, chitin-based cuticle [GO:0018990]; larval chitin-based cuticle development [GO:0008363]; polysaccharide catabolic process [GO:0000272]; wound healing [GO:0042060]	NA	Q11174	Probable endochitinase (EC 3.2.1.14)	chitin catabolic process [GO:0006032]; polysaccharide catabolic process [GO:0000272]; response to fungus [GO:0009620]	NA	NA	NA	NA	NA	0	0	0	0	95	0	713	330	68
MSTRG.8326	38686.8	-1.76554	0.386708	-4.56557	4.98e-06	0.000599665	ref|XP_024866981.1|	peroxisomal hydratase-dehydrogenase-epimerase-like [Temnothorax curvispinosus]	NA	peroxisomal hydratase-dehydrogenase-epimerase	NA	NA	NA	NA	NA	NA	NA	NA	NA	NA	NA	NA	NA	NA	NA	NA	11766	21398	23000	9159	42625	50166	40037	107486	53769
MSTRG.30147	39.3994	-8.55133	1.88715	-4.53134	5.86e-06	0.000689689	ref|XP_024880090.1|	uncharacterized protein LOC112459947 [Temnothorax curvispinosus]	NA	uncharacterized protein LOC112459947	NA	NA	NA	NA	NA	NA	NA	NA	NA	NA	NA	NA	NA	NA	NA	NA	0	0	0	0	12	158	174	29	10
MSTRG.591	135.79	-10.3362	2.31135	-4.47194	7.75e-06	0.000882399	ref|XP_024893627.1|	uncharacterized protein LOC112468603 [Temnothorax curvispinosus]	homeotic protein proboscipedia [Ooceraea biroi]	uncharacterized protein LOC112468603	NA	NA	NA	NA	NA	NA	NA	NA	NA	NA	NA	NA	NA	NA	NA	NA	0	0	0	0	15	168	805	0	296
MSTRG.13752	37579.9	-1.57183	0.353687	-4.44413	8.82e-06	0.000986107	ref|XP_011874734.1|	PREDICTED: alpha-2-macroglobulin-like protein 1 isoform X1 [Vollenhovia emeryi]	NA	alpha-2-macroglobulin protein 1	NA	NA	NA	NA	NA	NA	NA	NA	NA	NA	NA	NA	Q91ZX7	Prolow-density lipoprotein receptor-related protein 1 (LRP-1) (Alpha-2-macroglobulin receptor) (A2MR) (CD antigen CD91) [Cleaved into: Low-density lipoprotein receptor-related protein 1 85 kDa subunit (LRP-85); Low-density lipoprotein receptor-related protein 1 515 kDa subunit (LRP-515); Low-density lipoprotein receptor-related protein 1 intracellular domain (LRPICD)]	amyloid-beta clearance [GO:0097242]; amyloid-beta clearance by cellular catabolic process [GO:0150094]; amyloid-beta clearance by transcytosis [GO:0150093]; aorta morphogenesis [GO:0035909]; apoptotic cell clearance [GO:0043277]; astrocyte activation involved in immune response [GO:0002265]; cardiac septum development [GO:0003279]; cell population proliferation [GO:0008283]; cellular lipid catabo…	FUNCTION: Endocytic receptor involved in endocytosis and in phagocytosis of apoptotic cells. Required for early embryonic development (PubMed:1423604). Involved in cellular lipid homeostasis. Involved in the plasma clearance of chylomicron remnants and activated LRPAP1 (alpha 2-macroglobulin), as well as the local metabolism of complexes between plasminogen activators and their endogenous inhibit…	17167	15910	10324	25297	38446	76517	78641	37021	49945
MSTRG.11130	23.0461	-7.7772	1.76619	-4.40338	1.07e-05	0.00117494	ref|XP_025263412.1|	uncharacterized protein LOC109609831 [Camponotus floridanus]	putative nuclease HARBI1 [Temnothorax curvispinosus]	uncharacterized protein LOC109609831	NA	NA	NA	NA	NA	NA	NA	NA	NA	NA	NA	NA	NA	NA	NA	NA	0	0	0	0	89	14	60	32	18
MSTRG.15404	26.9477	-8.00303	1.826	-4.38282	1.17e-05	0.0012649	ref|XP_024885553.1|	uncharacterized protein LOC112463377, partial [Temnothorax curvispinosus]	NA	uncharacterized protein LOC112463377	NA	NA	NA	NA	NA	NA	NA	NA	NA	NA	NA	NA	NA	NA	NA	NA	0	0	0	0	54	17	137	12	32
MSTRG.13299	3251.98	-1.5872	0.365804	-4.33894	1.43e-05	0.00148117	ref|XP_025988295.1|	calpain-C [Solenopsis invicta]	NA	calpain-C	NA	NA	NA	NA	Q9VXH6	Calpain-C (Calcium-activated neutral proteinase homolog C) (CANP C)	proteolysis [GO:0006508]	FUNCTION: Not known; does not seem to have protease activity.	NA	NA	NA	NA	NA	NA	NA	NA	899	742	1982	2533	5814	4592	5145	4043	4439
MSTRG.12763	76.8208	-9.51441	2.19804	-4.32859	1.5e-05	0.00149678	ref|XP_024882308.1|	ER membrane protein complex subunit 1 isoform X4 [Temnothorax curvispinosus]	NA	ER membrane protein complex subunit 1	NA	NA	NA	NA	Q8I0G5	Coatomer subunit gamma (Gamma-coat protein) (Gamma-COP)	branch fusion, open tracheal system [GO:0035147]; chitin-based embryonic cuticle biosynthetic process [GO:0008362]; endoplasmic reticulum to Golgi vesicle-mediated transport [GO:0006888]; extracellular matrix organization [GO:0030198]; intracellular protein transport [GO:0006886]; intra-Golgi vesicle-mediated transport [GO:0006891]; larval salivary gland morphogenesis [GO:0007436]; lumen formatio…	FUNCTION: The coatomer is a cytosolic protein complex that binds to dilysine motifs and reversibly associates with Golgi non-clathrin-coated vesicles, which further mediate biosynthetic protein transport from the ER, via the Golgi up to the trans Golgi network. Coatomer complex is required for budding from Golgi membranes, and is essential for the retrograde Golgi-to-ER transport of dilysine-tagg…	Q9N4A7	Protein SEC13 homolog (CeSEH13R) (GATOR complex protein SEC13) (Nuclear pore complex protein 20)	cell division [GO:0051301]; COPII-coated vesicle budding [GO:0090114]; embryo development ending in birth or egg hatching [GO:0009792]; mitotic chromosome centromere condensation [GO:1990893]; mRNA transport [GO:0051028]; nuclear transport [GO:0051169]; nucleus organization [GO:0006997]; positive regulation of division septum assembly [GO:0010973]; positive regulation of TORC1 signaling [GO:19042…	FUNCTION: Functions as a component of the nuclear pore complex (NPC) and the COPII coat (By similarity). Required for the nuclear import of hcp-4 during mitotic prophase, this step is essential for centrosome assembly and resolution (PubMed:28122936). {ECO:0000250|UniProtKB:P55735, ECO:0000269|PubMed:28122936}.; FUNCTION: As a component of the GATOR complex may function in the amino acid-sensing …	Q3TAS6	ER membrane protein complex subunit 10 (Hematopoietic signal peptide-containing membrane domain-containing protein 1)	angiogenesis [GO:0001525]; positive regulation of angiogenesis [GO:0045766]; positive regulation of endothelial cell migration [GO:0010595]; positive regulation of endothelial cell proliferation [GO:0001938]; positive regulation of p38MAPK cascade [GO:1900745]; protein insertion into ER membrane by stop-transfer membrane-anchor sequence [GO:0045050]; tail-anchored membrane protein insertion into …	FUNCTION: Part of the endoplasmic reticulum membrane protein complex (EMC) that enables the energy-independent insertion into endoplasmic reticulum membranes of newly synthesized membrane proteins. Preferentially accommodates proteins with transmembrane domains that are weakly hydrophobic or contain destabilizing features such as charged and aromatic residues. Involved in the cotranslational inse…	0	0	0	0	186	304	0	124	115
MSTRG.15599	5062.7	-1.71748	0.39643	-4.33236	1.48e-05	0.00149678	ref|XP_024891741.1|	probable RNA polymerase II nuclear localization protein SLC7A6OS [Temnothorax curvispinosus]	NA	probable RNA polymerase II nuclear localization protein SLC7A6OS	NA	NA	NA	NA	NA	NA	NA	NA	NA	NA	NA	NA	Q7TPE5	Probable RNA polymerase II nuclear localization protein SLC7A6OS (Solute carrier family 7 member 6 opposite strand transcript homolog)	developmental process [GO:0032502]; hematopoietic progenitor cell differentiation [GO:0002244]; protein transport [GO:0015031]	FUNCTION: Directs RNA polymerase II nuclear import. {ECO:0000250}.	1019	1647	5029	1491	7877	9247	7275	7640	6308
MSTRG.22094	2854.02	-1.62016	0.374187	-4.32981	1.49e-05	0.00149678	ref|XP_024877281.1|	E3 ubiquitin-protein ligase NRDP1 isoform X1 [Temnothorax curvispinosus]	NA	E3 ubiquitin-protein ligase NRDP1	NA	NA	NA	NA	NA	NA	NA	NA	NA	NA	NA	NA	Q8BH75	E3 ubiquitin-protein ligase NRDP1 (EC 2.3.2.27) (RING finger protein 41) (RING-type E3 ubiquitin transferase NRDP1)	autophagy [GO:0006914]; extrinsic apoptotic signaling pathway [GO:0097191]; negative regulation of cell migration [GO:0030336]; negative regulation of cell population proliferation [GO:0008285]; negative regulation of mitophagy [GO:1901525]; positive regulation of DNA-binding transcription factor activity [GO:0051091]; positive regulation of protein catabolic process [GO:0045732]; positive regula…	FUNCTION: Acts as E3 ubiquitin-protein ligase and regulates the degradation of target proteins. Polyubiquitinates MYD88 (By similarity). Negatively regulates MYD88-dependent production of proinflammatory cytokines. Can promote TRIF-dependent production of type I interferon and inhibits infection with vesicular stomatitis virus. Promotes also activation of TBK1 and IRF3 (PubMed:19483718). Involved…	980	921	1855	1519	3929	7956	4281	2186	3209
MSTRG.14377	1589	-0.807436	0.186653	-4.32587	1.52e-05	0.00150108	ref|XP_024880794.1|	arginine--tRNA ligase, cytoplasmic isoform X2 [Temnothorax curvispinosus]	NA	arginine--tRNA ligase	NA	NA	NA	NA	Q9VXN4	Probable arginine--tRNA ligase, cytoplasmic (EC 6.1.1.19) (Arginyl-tRNA synthetase)	arginyl-tRNA aminoacylation [GO:0006420]	FUNCTION: Forms part of a macromolecular complex that catalyzes the attachment of specific amino acids to cognate tRNAs during protein synthesis. {ECO:0000250}.	Q19825	Probable arginine--tRNA ligase, cytoplasmic (EC 6.1.1.19) (Arginyl-tRNA synthetase) (ArgRS)	arginyl-tRNA aminoacylation [GO:0006420]; determination of adult lifespan [GO:0008340]; negative regulation of gene expression [GO:0010629]; positive regulation of gene expression [GO:0010628]; translation [GO:0006412]	FUNCTION: Forms part of a macromolecular complex that catalyzes the attachment of specific amino acids to cognate tRNAs during protein synthesis. {ECO:0000250|UniProtKB:P54136}.	Q9D0I9	Arginine--tRNA ligase, cytoplasmic (EC 6.1.1.19) (Arginyl-tRNA synthetase) (ArgRS)	arginyl-tRNA aminoacylation [GO:0006420]	FUNCTION: Forms part of a macromolecular complex that catalyzes the attachment of specific amino acids to cognate tRNAs during protein synthesis (PubMed:12060739). Modulates the secretion of AIMP1 and may be involved in generation of the inflammatory cytokine EMAP2 from AIMP1. {ECO:0000250|UniProtKB:P54136, ECO:0000269|PubMed:12060739}.	899	1076	1483	962	1770	1948	1933	2137	2426
MSTRG.29048	28.4877	-8.08353	1.87113	-4.32014	1.56e-05	0.0015121	ref|XP_011313617.1|	PREDICTED: uncharacterized protein LOC105273080 [Fopius arisanus]	NA	uncharacterized protein LOC105273080	NA	NA	NA	NA	NA	NA	NA	NA	NA	NA	NA	NA	NA	NA	NA	NA	0	0	0	0	7	114	18	110	26
MSTRG.32212	15.4334	-7.1988	1.67344	-4.3018	1.69e-05	0.00159846	ref|XP_024876680.1|	uncharacterized protein LOC112457716 isoform X2 [Temnothorax curvispinosus]	NA	uncharacterized protein LOC112457716	NA	NA	NA	NA	NA	NA	NA	NA	NA	NA	NA	NA	NA	NA	NA	NA	0	0	0	0	30	22	21	40	31
MSTRG.12041	17.2706	-7.36093	1.72005	-4.27948	1.87e-05	0.00173621	NA	NA	NA	NA	NA	NA	NA	NA	NA	NA	NA	NA	NA	NA	NA	NA	NA	NA	NA	NA	0	0	0	0	51	28	13	28	40
MSTRG.31590	161.129	-7.72492	1.80989	-4.26818	1.97e-05	0.0017793	ref|XP_011859117.1|	PREDICTED: uncharacterized protein K02A2.6-like [Vollenhovia emeryi]	NA	uncharacterized protein K02A2.6	NA	NA	NA	NA	NA	NA	NA	NA	Q09575	Uncharacterized protein K02A2.6	DNA integration [GO:0015074]	NA	NA	NA	NA	NA	0	0	6	0	13	9	989	448	62
MSTRG.9607	25.6077	-7.20268	1.68845	-4.26585	1.99e-05	0.00178261	ref|XP_024871259.1|	LOW QUALITY PROTEIN: protein madd-4 [Temnothorax curvispinosus]	NA	protein madd-4	NA	NA	NA	NA	NA	NA	NA	NA	P90884	Protein madd-4 (Punctin)	dorsal/ventral axon guidance [GO:0033563]; extracellular matrix organization [GO:0030198]; synapse organization [GO:0050808]	FUNCTION: Component of an extracellular matrix cue that is involved in the guidance of dorsoventral midline migrations and in the specification of postsynaptic domains at neuromuscular junctions (NMJs) (PubMed:22014523, PubMed:24896188, PubMed:25122090, PubMed:26028575, PubMed:26028574). Acts as a ligand for the netrin receptor unc-40 and the neuroligin receptor nlg-1 (PubMed:22014523, PubMed:260…	NA	NA	NA	NA	0	0	1	0	7	76	49	15	94
MSTRG.33604	22.0268	-7.71176	1.81414	-4.25093	2.13e-05	0.00184263	NA	NA	NA	NA	NA	NA	NA	NA	NA	NA	NA	NA	NA	NA	NA	NA	NA	NA	NA	NA	0	0	0	0	69	10	30	18	74
MSTRG.33352	22.3192	-7.73121	1.86754	-4.13978	3.48e-05	0.00275818	ref|XP_024879954.1|	putative nuclease HARBI1 [Temnothorax curvispinosus]	NA	putative nuclease HARBI1	NA	NA	NA	NA	NA	NA	NA	NA	NA	NA	NA	NA	Q8BR93	Putative nuclease HARBI1 (EC 3.1.-.-) (Harbinger transposase-derived nuclease)	NA	FUNCTION: Transposase-derived protein that may have nuclease activity (Potential). Does not have transposase activity (By similarity). {ECO:0000250, ECO:0000305}.	0	0	0	0	49	67	3	45	46
MSTRG.22447	21.6803	-7.68947	1.85916	-4.136	3.53e-05	0.0027679	ref|XP_024225773.1|	integrator complex subunit 8 [Bombus impatiens]	NA	integrator complex subunit 8	NA	NA	NA	NA	Q9VEX5	Protein asunder (Cell cycle regulator Mat89Bb) (Integrator complex subunit 13) (Maternal transcript 89Bb) (Set apart in position or space protein)	cell division [GO:0051301]; centrosome localization [GO:0051642]; dorsal appendage formation [GO:0046843]; flagellated sperm motility [GO:0030317]; meiotic cell cycle [GO:0051321]; oocyte nucleus localization involved in oocyte dorsal/ventral axis specification [GO:0051663]; posterior mRNA localization involved in anterior/posterior axis specification [GO:0060814]; regulation of fertilization [GO…	FUNCTION: Component of the Integrator complex, a complex involved in the transcription of small nuclear RNAs (snRNA) and their 3'-box-dependent processing (PubMed:23097424). Involved in the 3'-end processing of the U7 snRNA, and also the spliceosomal snRNAs U1 and U5 (PubMed:23097424). Plays a role as a regulator of spermatogenesis (PubMed:19357193). Crucial regulator of the mitotic cell cycle an…	NA	NA	NA	NA	Q6P4S8	Integrator complex subunit 1 (Int1)	blastocyst growth [GO:0001832]; inner cell mass cell proliferation [GO:0001833]; negative regulation of apoptotic process [GO:0043066]; negative regulation of cysteine-type endopeptidase activity involved in apoptotic process [GO:0043154]; snRNA processing [GO:0016180]; U2 snRNA 3'-end processing [GO:0034474]	FUNCTION: Component of the Integrator (INT) complex, a complex involved in the small nuclear RNAs (snRNA) U1 and U2 transcription and in their 3'-box-dependent processing. The Integrator complex is associated with the C-terminal domain (CTD) of RNA polymerase II largest subunit (POLR2A) and is recruited to the U1 and U2 snRNAs genes. Mediates recruitment of cytoplasmic dynein to the nuclear envel…	0	0	0	0	9	27	114	37	19
MSTRG.9832	29.358	-8.12649	1.97403	-4.11671	3.84e-05	0.00295955	ref|XP_024888572.1|	cilia- and flagella-associated protein 43-like [Temnothorax curvispinosus]	NA	cilia- and flagella-associated protein 43	NA	NA	NA	NA	NA	NA	NA	NA	NA	NA	NA	NA	E9Q7R9	Cilia- and flagella-associated protein 43	brain development [GO:0007420]; cerebrospinal fluid circulation [GO:0090660]; cilium assembly [GO:0060271]; epithelial cilium movement involved in extracellular fluid movement [GO:0003351]; flagellated sperm motility [GO:0030317]; motile cilium assembly [GO:0044458]; mucociliary clearance [GO:0120197]; regulation of cilium beat frequency [GO:0003356]; sperm axoneme assembly [GO:0007288]	FUNCTION: Flagellar protein involved in sperm flagellum axoneme organization and function (PubMed:28552195, PubMed:29449551, PubMed:31884020). Involved in the regulation of the beating frequency of motile cilia on the epithelial cells of the respiratory tract (PubMed:31884020). {ECO:0000269|PubMed:28552195, ECO:0000269|PubMed:29449551}.	0	0	0	0	25	16	83	4	142
MSTRG.16834	3974.37	-0.769005	0.188563	-4.07824	4.54e-05	0.00337051	ref|XP_024884897.1|	ADP-dependent glucokinase [Temnothorax curvispinosus]	NA	ADP-dependent glucokinase	NA	NA	NA	NA	NA	NA	NA	NA	Q86S40	Probable ADP-dependent glucokinase (ADP-GK) (ADPGK) (EC 2.7.1.147)	glycolytic process [GO:0006096]	FUNCTION: Catalyzes the phosphorylation of D-glucose to D-glucose 6-phosphate using ADP as the phosphate donor. GDP and CDP can replace ADP, but with reduced efficiency (By similarity). {ECO:0000250}.	Q8VDL4	ADP-dependent glucokinase (ADP-GK) (ADPGK) (EC 2.7.1.147)	glucose metabolic process [GO:0006006]; glycolytic process [GO:0006096]	FUNCTION: Catalyzes the phosphorylation of D-glucose to D-glucose 6-phosphate using ADP as the phosphate donor. GDP and CDP can replace ADP, but with reduced efficiency.	2068	2218	3702	3330	5232	5976	4135	5280	4797
MSTRG.23054	124.859	-10.2151	2.50878	-4.07173	4.67e-05	0.0034418	ref|XP_024886579.1|	uncharacterized protein LOC112464042 [Temnothorax curvispinosus]	NA	uncharacterized protein LOC112464042	NA	NA	NA	NA	NA	NA	NA	NA	NA	NA	NA	NA	NA	NA	NA	NA	0	0	0	0	2	92	191	0	856
MSTRG.13018	5163.61	-0.443054	0.108908	-4.06815	4.74e-05	0.00347058	ref|XP_011061994.1|	PREDICTED: pre-mRNA-processing-splicing factor 8 [Acromyrmex echinatior]	NA	pre-mRNA-processing-splicing factor 8	NA	NA	NA	NA	NA	NA	NA	NA	NA	NA	NA	NA	Q9SSD2	Pre-mRNA-processing-splicing factor 8A (PRP8 homolog A) (AtPRP8A) (Protein ABNORMAL SUSPENSOR 2) (Protein EMBRYO DEFECTIVE 14) (Protein EMBRYO DEFECTIVE 177) (Protein EMBRYO DEFECTIVE 33) (Protein SUPPRESSOR OF OVEREXPRESSED FCA 81)	alternative mRNA splicing, via spliceosome [GO:0000380]; mRNA splicing, via spliceosome [GO:0000398]; spliceosomal tri-snRNP complex assembly [GO:0000244]	FUNCTION: Functions as a scaffold that mediates the ordered assembly of spliceosomal proteins and snRNAs. Required for the assembly of the U4/U6-U5 tri-snRNP complex (By similarity). Required for embryo development (Ref.3). Required for splicing efficiency of COOLAIR introns and usage of the proximal poly(A) site. COOLAIR is a set of long non-coding antisense transcripts produced at the FLOWERING…	4010	3619	5313	3929	5646	6912	6100	5858	6049
MSTRG.14246	40.3086	-5.68725	1.40274	-4.05438	5.03e-05	0.00363069	ref|XP_024867752.1|	lipase 3-like isoform X3 [Temnothorax curvispinosus]	NA	lipase 3	B2D0J5	Venom carboxylesterase-6 (EC 3.1.1.1) (allergen Api m 8)	NA	NA	P08171	Esterase-6 (Est-6) (EC 3.1.1.1) (Carboxylic-ester hydrolase 6) (Carboxylesterase-6)	courtship behavior [GO:0007619]; mating [GO:0007618]; multicellular organism reproduction [GO:0032504]; organic substance catabolic process [GO:1901575]; ovulation [GO:0030728]; pheromone biosynthetic process [GO:0042811]; regulation of female receptivity, post-mating [GO:0046008]; regulation of oviposition [GO:0046662]; sperm storage [GO:0046693]	FUNCTION: Transferred from the ejaculatory bulbs of males to the female genitals upon copulation, plays an important role in the reproductive biology.	Q94252	Lipase lipl-4 (EC 3.1.1.-) (EC 3.1.1.3) (Lipase-like 4)	determination of adult lifespan [GO:0008340]; long-chain fatty acid biosynthetic process [GO:0042759]; positive regulation of autophagy [GO:0010508]; positive regulation of macroautophagy [GO:0016239]; triglyceride catabolic process [GO:0019433]	FUNCTION: Lysosomal lipase that regulates the metabolism of long-chain fatty acids, primarily in response to nutrient availability (PubMed:21906946, PubMed:23392608, PubMed:25554789, PubMed:30713071). The production of these lipid signaling mediators regulates various processes, including lipolysis, autophagy, mitochondrial beta-oxidation, which in turn control lifespan and adaptation to starvati…	Q8R2Y0	Monoacylglycerol lipase ABHD6 (EC 3.1.1.23) (2-arachidonoylglycerol hydrolase) (Abhydrolase domain-containing protein 6)	acylglycerol catabolic process [GO:0046464]; long-term synaptic depression [GO:0060292]; lysobisphosphatidic acid metabolic process [GO:2001311]; monoacylglycerol catabolic process [GO:0052651]; negative regulation of cell migration [GO:0030336]; negative regulation of cold-induced thermogenesis [GO:0120163]; phospholipid catabolic process [GO:0009395]; positive regulation of lipid biosynthetic p…	FUNCTION: Lipase that preferentially hydrolysis medium-chain saturated monoacylglycerols including 2-arachidonoylglycerol (PubMed:18096503, PubMed:20657592). Through 2-arachidonoylglycerol degradation may regulate endocannabinoid signaling pathways (PubMed:18096503, PubMed:20657592). Also has a lysophosphatidyl lipase activity with a preference for lysophosphatidylglycerol among other lysophospho…	0	0	6	0	85	79	112	52	46
MSTRG.28593	14.5587	-7.11466	1.76461	-4.03186	5.53e-05	0.00388963	ref|XP_025997078.1|	uncharacterized protein LOC113005563 [Solenopsis invicta]	NA	uncharacterized protein LOC113005563	NA	NA	NA	NA	NA	NA	NA	NA	NA	NA	NA	NA	NA	NA	NA	NA	0	0	0	0	48	28	18	28	14
MSTRG.3268	69528.7	-1.29332	0.321358	-4.02453	5.71e-05	0.00395954	ref|XP_018309583.1|	PREDICTED: uncharacterized protein LOC108726477 [Trachymyrmex zeteki]	NA	uncharacterized protein LOC108726477	NA	NA	NA	NA	NA	NA	NA	NA	NA	NA	NA	NA	NA	NA	NA	NA	48425	25821	30381	42793	110670	78393	117959	63072	118484
MSTRG.15597	648.718	-1.49154	0.372816	-4.00074	6.31e-05	0.00429421	ref|XP_011877749.1|	PREDICTED: multidrug resistance-associated protein 4-like isoform X1 [Vollenhovia emeryi]	NA	multidrug resistance-associated protein 4	NA	NA	NA	NA	P91660	Probable multidrug resistance-associated protein lethal(2)03659 (Wunen region A protein)	multicellular organism development [GO:0007275]; organic anion transport [GO:0015711]; transmembrane transport [GO:0055085]	FUNCTION: Vital for development. {ECO:0000269|PubMed:8985246}.	G5EE72	Multidrug resistance-associated protein 5 (ATP-binding cassette sub-family C member mrp-5)	transmembrane transport [GO:0055085]	FUNCTION: Heme transporter required for the export of intestinal heme to different tissues and subcellular compartments (PubMed:24836561, PubMed:28581477). Also, required for the export of vitamin B12 from the intestine of the mother to the embryo to support embryonic development (PubMed:29562169). {ECO:0000269|PubMed:24836561, ECO:0000269|PubMed:28581477, ECO:0000269|PubMed:29562169}.	O35379	Multidrug resistance-associated protein 1 (EC 7.6.2.2) (ATP-binding cassette sub-family C member 1) (Glutathione-S-conjugate-translocating ATPase ABCC1) (EC 7.6.2.3) (Leukotriene C(4) transporter) (LTC4 transporter)	carboxylic acid transmembrane transport [GO:1905039]; cell chemotaxis [GO:0060326]; cellular response to amyloid-beta [GO:1904646]; export across plasma membrane [GO:0140115]; glutathione transmembrane transport [GO:0034775]; leukotriene transport [GO:0071716]; long-chain fatty acid import across plasma membrane [GO:0015911]; negative regulation of cell death [GO:0060548]; negative regulation of …	FUNCTION: Mediates export of organic anions and drugs from the cytoplasm. Mediates ATP-dependent transport of glutathione and glutathione conjugates, leukotriene C4, estradiol-17-beta-o-glucuronide, methotrexate, antiviral drugs and other xenobiotics. Confers resistance to anticancer drugs by decreasing accumulation of drug in cells, and by mediating ATP- and GSH-dependent drug export (PubMed:928…	241	335	378	315	418	1062	1384	1153	770
MSTRG.18291	37.967	-5.59978	1.40543	-3.98438	6.77e-05	0.00448469	ref|XP_011068130.1|	PREDICTED: uncharacterized protein LOC105154350 [Acromyrmex echinatior]	NA	uncharacterized protein LOC105154350	NA	NA	NA	NA	NA	NA	NA	NA	NA	NA	NA	NA	NA	NA	NA	NA	0	0	6	0	74	73	105	53	47
MSTRG.587	4023.12	-0.844492	0.211931	-3.98476	6.75e-05	0.00448469	ref|XP_018370970.1|	PREDICTED: bifunctional glutamate/proline--tRNA ligase [Trachymyrmex cornetzi]	NA	bifunctional glutamate/proline--tRNA ligase	NA	NA	NA	NA	P28668	Bifunctional glutamate/proline--tRNA ligase (Bifunctional aminoacyl-tRNA synthetase) [Includes: Glutamate--tRNA ligase (EC 6.1.1.17) (Glutamyl-tRNA synthetase); Proline--tRNA ligase (EC 6.1.1.15) (Prolyl-tRNA synthetase) (ProRS)]	glutamyl-tRNA aminoacylation [GO:0006424]; prolyl-tRNA aminoacylation [GO:0006433]	FUNCTION: Catalyzes the attachment of the cognate amino acid to the corresponding tRNA in a two-step reaction: the amino acid is first activated by ATP to form a covalent intermediate with AMP and is then transferred to the acceptor end of the cognate tRNA. {ECO:0000250|UniProtKB:P07814}.	NA	NA	NA	NA	Q8CGC7	Bifunctional glutamate/proline--tRNA ligase (Bifunctional aminoacyl-tRNA synthetase) [Includes: Glutamate--tRNA ligase (EC 6.1.1.17) (Glutamyl-tRNA synthetase) (GluRS); Proline--tRNA ligase (EC 6.1.1.15) (Prolyl-tRNA synthetase) (ProRS)]	cellular response to insulin stimulus [GO:0032869]; cellular response to interferon-gamma [GO:0071346]; glutamyl-tRNA aminoacylation [GO:0006424]; negative regulation of translation [GO:0017148]; prolyl-tRNA aminoacylation [GO:0006433]; regulation of long-chain fatty acid import into cell [GO:0140212]	FUNCTION: Multifunctional protein which is primarily part of the aminoacyl-tRNA synthetase multienzyme complex, also know as multisynthetase complex, that catalyzes the attachment of the cognate amino acid to the corresponding tRNA in a two-step reaction: the amino acid is first activated by ATP to form a covalent intermediate with AMP and is then transferred to the acceptor end of the cognate tR…	1817	2572	4060	2660	5331	5800	6313	4503	4246
MSTRG.17666	1225.06	-1.1692	0.293762	-3.98009	6.89e-05	0.00453756	ref|XP_024882759.1|	uncharacterized protein LOC112461661 [Temnothorax curvispinosus]	NA	uncharacterized protein LOC112461661	NA	NA	NA	NA	NA	NA	NA	NA	NA	NA	NA	NA	NA	NA	NA	NA	592	566	1272	466	1526	2085	1734	1666	1509
MSTRG.19010	3466.37	-1.0904	0.27561	-3.95631	7.61e-05	0.00492077	ref|XP_024878445.1|	alpha-tocopherol transfer protein-like [Temnothorax curvispinosus]	NA	alpha-tocopherol transfer protein	NA	NA	NA	NA	NA	NA	NA	NA	NA	NA	NA	NA	Q8BWP5	Alpha-tocopherol transfer protein (Alpha-TTP)	embryonic placenta development [GO:0001892]; intermembrane lipid transfer [GO:0120009]; intracellular pH reduction [GO:0051452]; negative regulation of cell death [GO:0060548]; negative regulation of establishment of blood-brain barrier [GO:0090212]; placenta development [GO:0001890]; positive regulation of amyloid-beta clearance [GO:1900223]; response to nutrient [GO:0007584]; response to pH [GO…	FUNCTION: Binds (+)-alpha-tocopherol, enhances its transfer between separate membranes, and stimulates its release from liver cells. Binds both phosphatidylinositol 3,4-bisphosphate and phosphatidylinositol 4,5-bisphosphate; the resulting conformation change is important for the release of the bound alpha-tocopherol. {ECO:0000269|PubMed:23599266}.	2187	1789	2676	1674	4539	6057	4544	6070	2627
MSTRG.10442	17.7664	-7.40187	1.87526	-3.94712	7.91e-05	0.00505114	ref|XP_024867352.1|	pancreatic lipase-related protein 2-like [Temnothorax curvispinosus]	NA	pancreatic lipase-related protein 2	NA	NA	NA	NA	NA	NA	NA	NA	NA	NA	NA	NA	P17892	Pancreatic lipase-related protein 2 (PL-RP2) (Cytotoxic T lymphocyte lipase) (Galactolipase) (EC 3.1.1.26) (Triacylglycerol lipase) (EC 3.1.1.3)	cellular defense response [GO:0006968]; galactolipid catabolic process [GO:0019376]; intestinal lipid catabolic process [GO:0044258]; lipid catabolic process [GO:0016042]; phosphatidylcholine catabolic process [GO:0034638]; phospholipid catabolic process [GO:0009395]; response to bacterium [GO:0009617]; triglyceride catabolic process [GO:0019433]	FUNCTION: Lipase that primarily hydrolyzes triglycerides and galactosylglycerides (PubMed:21382969, PubMed:9813028). In neonates, may play a major role in pancreatic digestion of dietary fats such as milk fat globules enriched in long-chain triglycerides (PubMed:9813028). Hydrolyzes short- medium- and long-chain fatty acyls in triglycerides without apparent positional specificity (PubMed:21382969…	0	0	0	0	11	34	15	20	85
MSTRG.33391	51.8056	-8.94601	2.26962	-3.94163	8.09e-05	0.00513683	NA	NA	NA	NA	NA	NA	NA	NA	NA	NA	NA	NA	NA	NA	NA	NA	NA	NA	NA	NA	0	0	0	0	69	116	179	0	124
MSTRG.13817	24588.7	-1.05506	0.269414	-3.91614	9e-05	0.00564266	ref|XP_024871943.1|	serine protease easter-like [Temnothorax curvispinosus]	NA	serine protease easter	NA	NA	NA	NA	P13582	Serine protease easter (EC 3.4.21.-)	dorsal/ventral axis specification [GO:0009950]; dorsal/ventral pattern formation [GO:0009953]; maternal specification of dorsal/ventral axis, oocyte, germ-line encoded [GO:0007311]; positive regulation of Toll signaling pathway [GO:0045752]; proteolysis [GO:0006508]; ventral furrow formation [GO:0007370]	FUNCTION: Component of the extracellular signaling pathway that establishes the dorsal-ventral pathway of the embryo (PubMed:9477324, PubMed:2107028, PubMed:12493753). Three proteases; ndl, gd and snk process easter to create active easter (PubMed:9477324). Active easter defines cell identities along the dorsal-ventral continuum by activating the spz ligand for the Tl receptor in the ventral regi…	NA	NA	NA	NA	NA	NA	NA	NA	14629	14348	14684	15953	27974	54205	24778	23360	37569
MSTRG.21813	15.9091	-7.24234	1.87253	-3.86769	0.000109873	0.00665973	ref|XP_026826366.1|	transcription factor SPT20 homolog [Ooceraea biroi]	NA	transcription factor SPT20 homolog	NA	NA	NA	NA	NA	NA	NA	NA	NA	NA	NA	NA	Q7TT00	Transcription factor SPT20 homolog (p38-interacting protein) (p38IP)	gastrulation [GO:0007369]; positive regulation of gluconeogenesis [GO:0045722]; positive regulation of transcription by RNA polymerase II [GO:0045944]; regulation of transcription by RNA polymerase II [GO:0006357]	FUNCTION: Required for MAP kinase p38 (MAPK11, MAPK12, MAPK13 and/or MAPK14) activation during gastrulation. Required for down-regulation of E-cadherin during gastrulation by regulating E-cadherin protein level downstream from NCK-interacting kinase (NIK) and independently of the regulation of transcription by FGF signaling and Snail. Required for starvation-induced ATG9A trafficking during autop…	0	0	0	0	32	16	20	10	68
MSTRG.28653	20.5395	-7.61131	1.97975	-3.84459	0.000120756	0.00718565	ref|XP_011174617.2|	uncharacterized protein LOC105206851, partial [Solenopsis invicta]	NA	uncharacterized protein LOC105206851	NA	NA	NA	NA	NA	NA	NA	NA	NA	NA	NA	NA	NA	NA	NA	NA	0	0	0	0	3	44	55	12	79
MSTRG.32289	20.7131	-6.89479	1.79818	-3.83432	0.000125914	0.00732612	ref|XP_024882218.1|	uncharacterized protein LOC112461270 [Temnothorax curvispinosus]	NA	uncharacterized protein LOC112461270	NA	NA	NA	NA	NA	NA	NA	NA	NA	NA	NA	NA	NA	NA	NA	NA	0	0	1	0	30	7	8	41	102
MSTRG.3327	12.4428	-6.88846	1.80099	-3.82481	0.000130871	0.00748966	ref|XP_024882075.1|	serine proteinase stubble-like isoform X2 [Temnothorax curvispinosus]	NA	serine proteinase stubble	NA	NA	NA	NA	Q05319	Serine proteinase stubble (EC 3.4.21.-) (Protein stubble-stubbloid) [Cleaved into: Serine proteinase stubble non-catalytic chain; Serine proteinase stubble catalytic chain]	actin filament bundle assembly [GO:0051017]; cytoskeleton organization [GO:0007010]; proteolysis [GO:0006508]; wing disc development [GO:0035220]	FUNCTION: Hormone dependent protease required for epithelial morphogenesis, including the formation of bristles, legs, and wings. Has a dual function, detaches imaginal disk cells from extracellular matrices through its extracellular proteolytic domain and transmits an outside-to-inside signal to its intracellular domain to modify the cytoskeleton during morphogenesis. {ECO:0000269|PubMed:7685111…	NA	NA	NA	NA	NA	NA	NA	NA	0	0	0	0	21	40	11	26	20
MSTRG.13536	8093.6	-0.755426	0.198093	-3.8135	0.000137015	0.00779867	ref|XP_024868866.1|	signal recognition particle 54 kDa protein [Temnothorax curvispinosus]	NA	signal recognition particle 54 kDa protein	NA	NA	NA	NA	P49963	Signal recognition particle 19 kDa protein (SRP19)	SRP-dependent cotranslational protein targeting to membrane, signal sequence recognition [GO:0006617]	FUNCTION: Signal-recognition-particle assembly, binds directly to 7S RNA and mediates binding of the 54 kDa subunit of the SRP. {ECO:0000250}.	P91240	Signal recognition particle subunit SRP72 (SRP72) (Signal recognition particle 72 kDa protein homolog)	SRP-dependent cotranslational protein targeting to membrane [GO:0006614]	FUNCTION: Signal-recognition-particle assembly has a crucial role in targeting secretory proteins to the rough endoplasmic reticulum membrane. Binds the 7S RNA only in presence of SRP68. This ribonucleoprotein complex might interact directly with the docking protein in the ER membrane and possibly participate in the elongation arrest function (By similarity). {ECO:0000250}.	P37107	Signal recognition particle 54 kDa protein, chloroplastic (54 chloroplast protein) (54CP) (SRP54) (cpSRP54) (FFC)	protein heterotrimerization [GO:0070208]; SRP-dependent cotranslational protein targeting to membrane [GO:0006614]	FUNCTION: Involved in cotranslational and post-translational sorting of thylakoid proteins. Binds GTP specifically. Activates the GTPase activity of CPFTSY when bound together. Required for light-harvesting chlorophyll a/b-binding protein (LHCP) integration into thylakoids. {ECO:0000269|PubMed:10480939, ECO:0000269|PubMed:11356852, ECO:0000269|PubMed:17475780, ECO:0000269|PubMed:18633119}.	3550	5372	7831	6517	11155	9285	10222	10440	10273
MSTRG.6885	54.6785	-9.02399	2.37291	-3.80293	0.000142996	0.00805158	ref|XP_024877928.1|	uncharacterized protein DDB_G0284459 [Temnothorax curvispinosus]	zinc finger CCCH domain-containing protein 13 [Solenopsis invicta]	uncharacterized protein DDB_G0284459	NA	NA	NA	NA	NA	NA	NA	NA	NA	NA	NA	NA	NA	NA	NA	NA	0	0	0	0	20	313	88	116	0
MSTRG.23084	14.702	-7.12864	1.89799	-3.75589	0.000172727	0.00922945	ref|XP_024873172.1|	adenomatous polyposis coli homolog [Temnothorax curvispinosus]	NA	adenomatous polyposis coli homolog	NA	NA	NA	NA	NA	NA	NA	NA	Q21227	Adenomatous polyposis coli protein-related protein 1 (APC-related protein 1)	asymmetric cell division [GO:0008356]; canonical Wnt signaling pathway [GO:0060070]; cell cycle [GO:0007049]; cell fate specification [GO:0001708]; cell migration [GO:0016477]; embryo development ending in birth or egg hatching [GO:0009792]; embryonic digestive tract morphogenesis [GO:0048557]; embryonic morphogenesis [GO:0048598]; endodermal cell fate specification [GO:0001714]; endoderm develop…	FUNCTION: Has a role in endoderm cell specification and pharyngeal development (PubMed:9288750). Required for the migration of epithelial cells, organization of the anterior seam cells and ceh-13 expression during embryo morphogenesis. Prevents hyperactivation of the Wnt signaling pathway during endoderm development, probably by preventing hmp-2 nuclear translocation (PubMed:20805471). During lar…	Q61315	Adenomatous polyposis coli protein (Protein APC) (mAPC)	anterior/posterior pattern specification [GO:0009952]; axis specification [GO:0009798]; axonogenesis [GO:0007409]; canonical Wnt signaling pathway [GO:0060070]; canonical Wnt signaling pathway involved in negative regulation of apoptotic process [GO:0044336]; canonical Wnt signaling pathway involved in positive regulation of apoptotic process [GO:0044337]; cell cycle arrest [GO:0007050]; cell fat…	FUNCTION: Tumor suppressor. Promotes rapid degradation of CTNNB1 and participates in Wnt signaling as a negative regulator. APC activity is correlated with its phosphorylation state. Activates the GEF activity of SPATA13 and ARHGEF4. Plays a role in hepatocyte growth factor (HGF)-induced cell migration (By similarity). Required for MMP9 up-regulation via the JNK signaling pathway in colorectal tu…	0	0	0	0	12	12	14	41	57
MSTRG.29287	316.617	-4.92014	1.30943	-3.75746	0.000171647	0.00922945	ref|XP_024883209.1|	uncharacterized protein LOC112461964 [Temnothorax curvispinosus]	helicase domino isoform X2 [Harpegnathos saltator]	uncharacterized protein LOC112461964	NA	NA	NA	NA	NA	NA	NA	NA	NA	NA	NA	NA	NA	NA	NA	NA	0	0	45	33	651	511	1269	231	246
MSTRG.24537	172.14	-10.6784	2.84576	-3.75239	0.000175157	0.00931177	ref|XP_020299294.1|	protein ALP1-like isoform X1 [Pseudomyrmex gracilis]	NA	protein ALP1	NA	NA	NA	NA	Q9VQG2	Gamma-secretase subunit Aph-1 (Presenilin-stabilization factor)	amyloid-beta formation [GO:0034205]; membrane protein ectodomain proteolysis [GO:0006509]; Notch receptor processing [GO:0007220]; Notch receptor processing, ligand-dependent [GO:0035333]; Notch signaling pathway [GO:0007219]; positive regulation of catalytic activity [GO:0043085]; protein processing [GO:0016485]; protein stabilization [GO:0050821]	FUNCTION: Essential subunit of the gamma-secretase complex, an endoprotease complex that catalyzes the intramembrane cleavage of integral membrane proteins such as Notch. It probably represents a stabilizing cofactor for the presenilin homodimer that promotes the formation of a stable complex. {ECO:0000269|PubMed:12110170, ECO:0000269|PubMed:12660785}.	P03949	Tyrosine-protein kinase abl-1 (EC 2.7.10.2)	defense response to fungus [GO:0050832]; defense response to Gram-negative bacterium [GO:0050829]; DNA damage checkpoint [GO:0000077]; negative regulation of apoptotic process [GO:0043066]; negative regulation of cell migration [GO:0030336]; negative regulation of DNA damage response, signal transduction by p53 class mediator [GO:0043518]; negative regulation of engulfment of apoptotic cell [GO:1…	FUNCTION: Functions downstream of migratory protein mig-13 and is involved in Q neuroblast migration during larval development (PubMed:27780040). Recruited by mig-13 to the leading edge of Q neuroblasts and their descendents to signal downstream, likely to the wve-1 pathway, and direct migration along the anteroposterior body axis (PubMed:27780040). Promotes germline cell apoptosis in response to…	Q94K49	Protein ANTAGONIST OF LIKE HETEROCHROMATIN PROTEIN 1 (EC 3.1.-.-)	negative regulation of chromatin silencing [GO:0031936]	FUNCTION: Transposase-derived protein that may have nuclease activity (Probable). Antagonist of polycomb-group (PcG) protein-mediated chromatin silencing, probably by preventing the association of POLYCOMB REPRESSIVE COMPLEX 2 (PRC2) with its accessory components. Needed for full reactivation of several floral homeotic genes that are repressed by PcG (PubMed:26642436). {ECO:0000269|PubMed:2664243…	0	0	0	0	204	824	0	641	0
MSTRG.3638	2887.81	-0.983151	0.262758	-3.74166	0.000182808	0.00966942	ref|XP_012056197.1|	PREDICTED: TBC domain-containing protein kinase-like protein [Atta cephalotes]	NA	TBC domain-containing protein kinase protein	NA	NA	NA	NA	NA	NA	NA	NA	NA	NA	NA	NA	Q61194	Phosphatidylinositol 4-phosphate 3-kinase C2 domain-containing subunit alpha (PI3K-C2-alpha) (PtdIns-3-kinase C2 subunit alpha) (EC 2.7.1.137) (EC 2.7.1.153) (EC 2.7.1.154) (Cpk-m) (Phosphoinositide 3-kinase-C2-alpha) (p170)	autophagosome organization [GO:1905037]; cell migration [GO:0016477]; cellular response to starvation [GO:0009267]; endocytosis [GO:0006897]; exocytosis [GO:0006887]; macroautophagy [GO:0016236]; negative regulation of zinc ion transmembrane transport [GO:0071583]; phosphatidylinositol 3-kinase signaling [GO:0014065]; phosphatidylinositol-3-phosphate biosynthetic process [GO:0036092]; phosphatidy…	FUNCTION: Generates phosphatidylinositol 3-phosphate (PtdIns3P) and phosphatidylinositol 3,4-bisphosphate (PtdIns(3,4)P2) that act as second messengers. Has a role in several intracellular trafficking events. Functions in insulin signaling and secretion. Required for translocation of the glucose transporter SLC2A4/GLUT4 to the plasma membrane and glucose uptake in response to insulin-mediated RHO…	1300	1157	2934	2116	4210	3611	4286	3893	3276
MSTRG.11640	2079.79	-0.767515	0.206195	-3.72228	0.000197432	0.0102871	ref|XP_024888288.1|	TATA-box-binding protein-like [Temnothorax curvispinosus]	NA	TATA-box-binding protein	NA	NA	NA	NA	P20227	TATA-box-binding protein (TATA sequence-binding protein) (TATA-binding factor) (TATA-box factor) (Transcription initiation factor TFIID TBP subunit)	DNA-templated transcription, initiation [GO:0006352]; mRNA transcription by RNA polymerase II [GO:0042789]; RNA polymerase II preinitiation complex assembly [GO:0051123]; snRNA transcription by RNA polymerase II [GO:0042795]; snRNA transcription by RNA polymerase III [GO:0042796]; transcription by RNA polymerase II [GO:0006366]; transcription by RNA polymerase III [GO:0006383]; transcription init…	FUNCTION: General transcription factor that functions at the core of the DNA-binding multiprotein factor TFIID. Binding of TFIID to the TATA box is the initial transcriptional step of the pre-initiation complex (PIC), playing a role in the activation of eukaryotic genes transcribed by RNA polymerase II. {ECO:0000269|PubMed:2123550, ECO:0000269|PubMed:2194666, ECO:0000269|PubMed:8224849}.	P32085	TATA-box-binding protein (TATA sequence-binding protein) (TBP) (TATA-binding factor) (CeTBP) (TATA-box factor) (Transcription initiation factor TFIID TBP subunit)	DNA-templated transcription, initiation [GO:0006352]; positive regulation of transcription, DNA-templated [GO:0045893]; transcription by RNA polymerase II [GO:0006366]; transcription by RNA polymerase III [GO:0006383]	FUNCTION: General transcription factor that functions at the core of the DNA-binding multiprotein factor TFIID. Binding of TFIID to the TATA box is the initial transcriptional step of the pre-initiation complex (PIC), playing a role in the activation of eukaryotic genes transcribed by RNA polymerase II. {ECO:0000269|PubMed:8415761}.	P29037	TATA-box-binding protein (TATA sequence-binding protein) (TATA-binding factor) (TATA-box factor) (Transcription initiation factor TFIID TBP subunit)	DNA-templated transcription, initiation [GO:0006352]; positive regulation of transcription, DNA-templated [GO:0045893]; RNA polymerase II preinitiation complex assembly [GO:0051123]; spermatogenesis [GO:0007283]; transcription by RNA polymerase II [GO:0006366]; transcription by RNA polymerase III [GO:0006383]	FUNCTION: General transcription factor that functions at the core of the DNA-binding multiprotein factor TFIID. Binding of TFIID to the TATA box is the initial transcriptional step of the pre-initiation complex (PIC), playing a role in the activation of eukaryotic genes transcribed by RNA polymerase II. Component of a BRF2-containing transcription factor complex that regulates transcription media…	1269	1669	1644	1247	3029	2109	2799	2620	2653
MSTRG.7720	1346.64	-1.24835	0.337156	-3.70259	0.000213409	0.0109026	ref|XP_024869438.1|	THO complex subunit 1 isoform X3 [Temnothorax curvispinosus]	NA	THO complex subunit 1	NA	NA	NA	NA	Q9W1F4	THO complex subunit 5	male meiotic nuclear division [GO:0007140]; mRNA export from nucleus [GO:0006406]; mRNA export from nucleus in response to heat stress [GO:0031990]; positive regulation of DNA-templated transcription, elongation [GO:0032786]	FUNCTION: The THO complex is required for cell proliferation and for proper export of heat-shock mRNAs under heat stress. {ECO:0000269|PubMed:15133499}.	NA	NA	NA	NA	Q8R3N6	THO complex subunit 1 (Tho1) (Nuclear matrix protein p84)	apoptotic process [GO:0006915]; mRNA export from nucleus [GO:0006406]; mRNA processing [GO:0006397]; negative regulation of DNA damage checkpoint [GO:2000002]; negative regulation of isotype switching to IgA isotypes [GO:0048297]; positive regulation of DNA-templated transcription, elongation [GO:0032786]; regulation of DNA recombination [GO:0000018]; regulation of DNA-templated transcription, el…	FUNCTION: Required for efficient export of polyadenylated RNA. Acts as component of the THO subcomplex of the TREX complex which is thought to couple mRNA transcription, processing and nuclear export, and which specifically associates with spliced mRNA and not with unspliced pre-mRNA. TREX is recruited to spliced mRNAs by a transcription-independent mechanism, binds to mRNA upstream of the exon-j…	581	422	1182	870	1787	1958	1263	1888	2522
MSTRG.32008	158.434	-10.5587	2.8728	-3.67539	0.000237482	0.0118436	ref|XP_011858870.1|	PREDICTED: putative nuclease HARBI1 [Vollenhovia emeryi]	NA	putative nuclease HARBI1	NA	NA	NA	NA	NA	NA	NA	NA	NA	NA	NA	NA	Q8BR93	Putative nuclease HARBI1 (EC 3.1.-.-) (Harbinger transposase-derived nuclease)	NA	FUNCTION: Transposase-derived protein that may have nuclease activity (Potential). Does not have transposase activity (By similarity). {ECO:0000250, ECO:0000305}.	0	0	0	0	276	1022	0	251	0
MSTRG.15241	917.672	-1.07779	0.293748	-3.66911	0.0002434	0.0120812	ref|XP_024870307.1|	protein ELYS isoform X1 [Temnothorax curvispinosus]	NA	protein ELYS	NA	NA	NA	NA	Q9VWE6	Protein ELYS homolog	mRNA transport [GO:0051028]; protein transport [GO:0015031]	FUNCTION: Component of the nuclear pore complex (PubMed:28366641, PubMed:29773558). Binds to transcriptionally active chromatin including regulatory regions (PubMed:28366641, PubMed:31784359). {ECO:0000269|PubMed:28366641, ECO:0000269|PubMed:29773558, ECO:0000269|PubMed:31784359}.	Q18508	Protein mel-28 (Maternal effect lethal protein 28)	cell division [GO:0051301]; meiotic cell cycle [GO:0051321]; mitotic sister chromatid segregation [GO:0000070]; mRNA transport [GO:0051028]; nuclear pore complex assembly [GO:0051292]; protein transport [GO:0015031]	FUNCTION: Nuclear envelope protein which has essential roles in assembly of nuclear pore complexes and in chromatin maintenance during the cell cycle (PubMed:16950114, PubMed:16950115, PubMed:26166571, PubMed:27341616). Appears to be a stable structural component of the nuclear envelope during interphase (PubMed:16950114, PubMed:16950115). In dividing cells, localizes to kinetochores during early…	Q8CJF7	Protein ELYS (Embryonic large molecule derived from yolk sac) (Protein MEL-28) (Putative AT-hook-containing transcription factor 1)	cell cycle [GO:0007049]; cell division [GO:0051301]; hemopoiesis [GO:0030097]; mRNA transport [GO:0051028]; nuclear pore complex assembly [GO:0051292]; protein transport [GO:0015031]; regulation of cytokinesis [GO:0032465]	FUNCTION: Required for the assembly of a functional nuclear pore complex (NPC) on the surface of chromosomes as nuclei form at the end of mitosis. May initiate NPC assembly by binding to chromatin and recruiting the Nup107-160 subcomplex of the NPC. Also required for the localization of the Nup107-160 subcomplex of the NPC to the kinetochore during mitosis and for the completion of cytokinesis (B…	431	403	960	481	1021	1410	1354	1002	1467
MSTRG.9534	5619.99	-1.20231	0.328449	-3.66058	0.000251645	0.0123153	ref|XP_019884678.2|	autism susceptibility gene 2 protein isoform X3 [Camponotus floridanus]	NA	autism susceptibility gene 2 protein	NA	NA	NA	NA	NA	NA	NA	NA	NA	NA	NA	NA	A0A087WPF7	Autism susceptibility gene 2 protein homolog	actin cytoskeleton reorganization [GO:0031532]; axon extension [GO:0048675]; dendrite extension [GO:0097484]; innate vocalization behavior [GO:0098582]; neuron migration [GO:0001764]; positive regulation of histone H3-K4 methylation [GO:0051571]; positive regulation of histone H4-K16 acetylation [GO:2000620]; positive regulation of lamellipodium assembly [GO:0010592]; positive regulation of Rac p…	FUNCTION: Component of a Polycomb group (PcG) multiprotein PRC1-like complex, a complex class required to maintain the transcriptionally repressive state of many genes, including Hox genes, throughout development. PcG PRC1 complex acts via chromatin remodeling and modification of histones; it mediates monoubiquitination of histone H2A 'Lys-119', rendering chromatin heritably changed in its expres…	1537	3370	4302	3786	4960	11454	9989	7451	5787
MSTRG.25611	42.4886	-8.65993	2.3722	-3.65059	0.000261635	0.0126857	ref|XP_024875519.1|	cytochrome P450 4C1-like isoform X1 [Temnothorax curvispinosus]	NA	cytochrome P450 4C1	NA	NA	NA	NA	NA	NA	NA	NA	NA	NA	NA	NA	NA	NA	NA	NA	0	0	0	0	0	30	69	132	164
MSTRG.13269	32581.5	-1.08131	0.297104	-3.6395	0.000273165	0.0131232	ref|XP_011641721.1|	uncharacterized protein LOC105430078 [Pogonomyrmex barbatus]	PREDICTED: lymphocyte antigen 6G isoform X2 [Vollenhovia emeryi]	uncharacterized protein LOC105430078	NA	NA	NA	NA	NA	NA	NA	NA	NA	NA	NA	NA	NA	NA	NA	NA	17472	23477	22097	15185	44334	62451	60051	31453	25765
MSTRG.26804	48.7579	-8.85847	2.43841	-3.63289	0.000280265	0.0133419	ref|XP_024881641.1|	serine/threonine-protein kinase 33-like [Temnothorax curvispinosus]	NA	serine/threonine-protein kinase 33	NA	NA	NA	NA	Q0KHV6	Serine/threonine-protein kinase Pink1, mitochondrial (EC 2.7.11.1) (PTEN-induced putative kinase 1)	autophagy of mitochondrion [GO:0000422]; compound eye development [GO:0048749]; ectopic germ cell programmed cell death [GO:0035234]; establishment of mitochondrion localization [GO:0051654]; establishment of protein localization to mitochondrion [GO:0072655]; intracellular distribution of mitochondria [GO:0048312]; medium-term memory [GO:0072375]; mitochondrial fission [GO:0000266]; mitochondrio…	FUNCTION: Serine/threonine-protein kinase which protects against mitochondrial dysfunction during cellular stress by phosphorylating mitochondrial proteins such as park and likely Drp1, to coordinate mitochondrial quality control mechanisms that remove and replace dysfunctional mitochondrial components (PubMed:18957282, PubMed:18799731, PubMed:18443288, PubMed:24901221, PubMed:16938835, PubMed:32…	Q21017	Serine/threonine-protein kinase kin-29 (EC 2.7.11.1)	cellular response to glucose starvation [GO:0042149]; dauer entry [GO:0043053]; dauer larval development [GO:0040024]; intracellular signal transduction [GO:0035556]; negative regulation of fatty acid biosynthetic process [GO:0045717]; positive regulation of growth rate [GO:0040010]; positive regulation of multicellular organism growth [GO:0040018]; protein autophosphorylation [GO:0046777]; prote…	FUNCTION: Regulates chemoreceptor expression by phosphorylating the hda-4 class II histone deacetylase (HDAC) and inhibiting the gene repression functions of hda-4 and the mef-2 transcription factor, enabling the correct sensing and transduction of food signals. Role in determining body size, the dauer decision and serotonin-mediated egg laying. May modulate the Sma/Mab pathway and regulates deve…	Q924X7	Serine/threonine-protein kinase 33 (EC 2.7.11.1)	mitotic DNA damage checkpoint [GO:0044773]; protein autophosphorylation [GO:0046777]; signal transduction in response to DNA damage [GO:0042770]	FUNCTION: Serine/threonine protein kinase which phosphorylates VIME. May play a specific role in the dynamic behavior of the intermediate filament cytoskeleton by phosphorylation of VIME. {ECO:0000269|PubMed:18811945}.	0	0	0	0	239	116	0	11	84
MSTRG.18343	63.5756	-5.55805	1.5357	-3.61922	0.000295488	0.0140029	ref|XP_024881468.1|	uncharacterized protein LOC112460813 [Temnothorax curvispinosus]	PREDICTED: protein tramtrack, alpha isoform isoform X1 [Vollenhovia emeryi]	uncharacterized protein LOC112460813	NA	NA	NA	NA	NA	NA	NA	NA	NA	NA	NA	NA	NA	NA	NA	NA	0	3	7	0	7	29	173	40	327
MSTRG.5095	1638.42	-1.18597	0.327877	-3.61712	0.000297902	0.0140537	ref|XP_024870716.1|	CREB-binding protein isoform X4 [Temnothorax curvispinosus]	NA	CREB-binding protein	NA	NA	NA	NA	Q9VW15	Histone-lysine N-methyltransferase ash1 (EC 2.1.1.354) (Absent small and homeotic disks protein 1) (Lysine N-methyltransferase 2H)	chromatin-mediated maintenance of transcription [GO:0048096]; embryonic development via the syncytial blastoderm [GO:0001700]; histone H3-K36 dimethylation [GO:0097676]; histone H3-K36 methylation [GO:0010452]; histone H3-K4 methylation [GO:0051568]; histone H3-K9 methylation [GO:0051567]; histone H4-K20 methylation [GO:0034770]; histone methylation [GO:0016571]; negative regulation of histone H3…	FUNCTION: Trithorax group (TrxG) protein that has histone methyltransferase activity (PubMed:13679578, PubMed:16882982). Specifically trimethylates 'Lys-4' of histone H3 (H3K4me3), a specific tag for epigenetic transcriptional activation (PubMed:13679578, PubMed:16882982). TrxG proteins are generally required to maintain the transcriptionally active state of homeotic genes throughout development.…	NA	NA	NA	NA	P45481	Histone lysine acetyltransferase CREBBP (EC 2.3.1.48) (Protein-lysine acetyltransferase CREBBP) (EC 2.3.1.-)	cell population proliferation [GO:0008283]; cellular response to hepatocyte growth factor stimulus [GO:0035729]; cellular response to UV [GO:0034644]; cellular response to virus [GO:0098586]; face morphogenesis [GO:0060325]; germ-line stem cell population maintenance [GO:0030718]; histone acetylation [GO:0016573]; histone glutamine methylation [GO:1990258]; negative regulation of interferon-beta …	FUNCTION: Acetylates histones, giving a specific tag for transcriptional activation (By similarity). Also acetylates non-histone proteins, like DDX21, FBL, IRF2, MAFG, NCOA3, POLR1E/PAF53 and FOXO1 (PubMed:10207073, PubMed:11701890, PubMed:16287980, PubMed:15220471). Binds specifically to phosphorylated CREB and enhances its transcriptional activity toward cAMP-responsive genes (By similarity). A…	546	912	1534	853	1886	2847	3295	1940	1510
MSTRG.160	1244.34	-2.15656	0.597309	-3.61046	0.000305652	0.0142906	ref|XP_024881282.1|	beta-1,3-glucan-binding protein-like isoform X1 [Temnothorax curvispinosus]	NA	beta-1,3-glucan-binding protein	NA	NA	NA	NA	Q9NHB0	Gram-negative bacteria-binding protein 1	carbohydrate metabolic process [GO:0005975]; defense response to Gram-positive bacterium [GO:0050830]; immune response [GO:0006955]; innate immune response [GO:0045087]; innate immune response-activating signal transduction [GO:0002758]; pattern recognition receptor signaling pathway [GO:0002221]; peptidoglycan catabolic process [GO:0009253]; positive regulation of Toll signaling pathway [GO:0045…	FUNCTION: Plays a key role in innate immunity by acting as a pattern recognition receptor for beta-1,3-glucan from fungi and lipopolysaccharide from Gram-negative bacteria (PubMed:10827089). Upon recognition of invading microorganism-derived products, acts upstream of protease spz processing enzyme SPE to activate the Toll pathway and to induce the expression of antimicrobial peptides drosomycin,…	NA	NA	NA	NA	NA	NA	NA	NA	163	315	597	640	2679	421	3053	1814	1800
MSTRG.21532	10.7904	-6.68229	1.85354	-3.60516	0.00031196	0.0145207	NA	NA	NA	NA	NA	NA	NA	NA	NA	NA	NA	NA	NA	NA	NA	NA	NA	NA	NA	NA	0	0	0	0	35	15	15	16	19
MSTRG.10369	12.8913	-6.93946	1.92877	-3.59787	0.000320834	0.0148677	ref|XP_028049855.1|	Bloom syndrome protein homolog [Monomorium pharaonis]	NA	Bloom syndrome protein homolog	NA	NA	NA	NA	Q9VGI8	Bloom syndrome protein homolog (Dmblm) (EC 3.6.4.12) (Bloom syndrome helicase ortholog) (Mutagen-sensitive protein 309) (RecQ helicase homolog)	cellular response to DNA damage stimulus [GO:0006974]; DNA duplex unwinding [GO:0032508]; DNA recombination [GO:0006310]; DNA repair [GO:0006281]; DNA strand renaturation [GO:0000733]; DNA synthesis involved in DNA repair [GO:0000731]; DNA unwinding involved in DNA replication [GO:0006268]; double-strand break repair [GO:0006302]; double-strand break repair involved in meiotic recombination [GO:1…	FUNCTION: Participates in DNA replication and repair. Exhibits a magnesium-dependent ATP-dependent DNA-helicase activity that unwinds single- and double-stranded DNA in a 3'-5' direction (By similarity). {ECO:0000250}.; FUNCTION: ATP-dependent DNA helicase that unwinds single- and double-stranded DNA in a 3'-5' direction. Participates in DNA replication and repair. Negatively regulates sister chr…	O18017	Bloom syndrome protein homolog (EC 3.6.4.12) (High incidence of males protein 6) (RecQ helicase homolog)	chromosome organization [GO:0051276]; chromosome segregation [GO:0007059]; determination of adult lifespan [GO:0008340]; DNA damage checkpoint [GO:0000077]; DNA duplex unwinding [GO:0032508]; DNA recombination [GO:0006310]; DNA repair [GO:0006281]; DNA unwinding involved in DNA replication [GO:0006268]; double-strand break repair via homologous recombination [GO:0000724]; meiotic cell cycle [GO:0…	FUNCTION: Participates in DNA replication and repair (By similarity). Exhibits a magnesium-dependent ATP-dependent DNA-helicase activity that unwinds single- and double-stranded DNA in a 3'-5' direction (By similarity). Negatively regulates sister chromatid exchange (SCE) (PubMed:27010650). {ECO:0000250|UniProtKB:Q9DEY9, ECO:0000269|PubMed:27010650}.; FUNCTION: ATP-dependent DNA helicase that unw…	O88700	Bloom syndrome protein homolog (mBLM) (EC 3.6.4.12) (RecQ helicase homolog)	alpha-beta T cell differentiation [GO:0046632]; cellular response to camptothecin [GO:0072757]; cellular response to DNA damage stimulus [GO:0006974]; cellular response to drug [GO:0035690]; cellular response to hydroxyurea [GO:0072711]; cellular response to ionizing radiation [GO:0071479]; chromosome organization [GO:0051276]; DNA double-strand break processing [GO:0000729]; DNA duplex unwinding…	FUNCTION: ATP-dependent DNA helicase that unwinds single- and double-stranded DNA in a 3'-5' direction (PubMed:9840919). Participates in DNA replication and repair (By similarity). Involved in 5'-end resection of DNA during double-strand break (DSB) repair: unwinds DNA and recruits DNA2 which mediates the cleavage of 5'-ssDNA (PubMed:9840919). Negatively regulates sister chromatid exchange (SCE) …	0	0	0	0	15	29	7	55	16
MSTRG.32819	15.2963	-7.18622	2.00282	-3.58805	0.000333163	0.015371	ref|XP_024879954.1|	putative nuclease HARBI1 [Temnothorax curvispinosus]	NA	putative nuclease HARBI1	NA	NA	NA	NA	NA	NA	NA	NA	NA	NA	NA	NA	Q8BR93	Putative nuclease HARBI1 (EC 3.1.-.-) (Harbinger transposase-derived nuclease)	NA	FUNCTION: Transposase-derived protein that may have nuclease activity (Potential). Does not have transposase activity (By similarity). {ECO:0000250, ECO:0000305}.	0	0	0	0	45	56	3	29	12
MSTRG.32815	47.6784	-8.8261	2.46429	-3.5816	0.000341498	0.0154827	ref|XP_025994546.1|	uncharacterized protein LOC113004674, partial [Solenopsis invicta]	NA	uncharacterized protein LOC113004674	NA	NA	NA	NA	NA	NA	NA	NA	NA	NA	NA	NA	NA	NA	NA	NA	0	0	0	0	243	0	50	12	125
MSTRG.3716	12.3441	-6.87653	1.91952	-3.58243	0.000340418	0.0154827	ref|XP_024889823.1|	uncharacterized protein LOC112466138 isoform X2 [Temnothorax curvispinosus]	NA	uncharacterized protein LOC112466138	NA	NA	NA	NA	NA	NA	NA	NA	NA	NA	NA	NA	NA	NA	NA	NA	0	0	0	0	34	31	8	9	33
MSTRG.7587	1668.78	-1.4698	0.410253	-3.58267	0.000340097	0.0154827	ref|XP_024874396.1|	SRSF protein kinase 3-like isoform X2 [Temnothorax curvispinosus]	NA	SRSF protein kinase 3	NA	NA	NA	NA	NA	NA	NA	NA	NA	NA	NA	NA	O54781	SRSF protein kinase 2 (EC 2.7.11.1) (SFRS protein kinase 2) (Serine/arginine-rich protein-specific kinase 2) (SR-protein-specific kinase 2) [Cleaved into: SRSF protein kinase 2 N-terminal; SRSF protein kinase 2 C-terminal]	angiogenesis [GO:0001525]; cell differentiation [GO:0030154]; intracellular signal transduction [GO:0035556]; negative regulation of viral genome replication [GO:0045071]; nuclear speck organization [GO:0035063]; peptidyl-serine phosphorylation [GO:0018105]; positive regulation of cell cycle [GO:0045787]; positive regulation of cell population proliferation [GO:0008284]; positive regulation of ge…	FUNCTION: Serine/arginine-rich protein-specific kinase which specifically phosphorylates its substrates at serine residues located in regions rich in arginine/serine dipeptides, known as RS domains and is involved in the phosphorylation of SR splicing factors and the regulation of splicing (PubMed:9446799). Promotes neuronal apoptosis by up-regulating cyclin-D1 (CCND1) expression (PubMed:19592491…	586	655	1759	419	1730	3379	2697	1963	2477
MSTRG.5589	8242.28	-1.03246	0.288022	-3.58466	0.000337516	0.0154827	ref|XP_024886194.1|	uncharacterized protein LOC112463818 [Temnothorax curvispinosus]	NA	uncharacterized protein LOC112463818	NA	NA	NA	NA	NA	NA	NA	NA	NA	NA	NA	NA	NA	NA	NA	NA	4881	3874	5201	6361	13399	13614	6218	13370	9059
MSTRG.8980	3429.53	-0.671533	0.188206	-3.56808	0.000359602	0.0162332	ref|XP_024876340.1|	carboxypeptidase N subunit 2-like [Temnothorax curvispinosus]	NA	carboxypeptidase N subunit 2	NA	NA	NA	NA	Q10714	Angiotensin-converting enzyme (EC 3.4.15.1) (Dipeptidyl carboxypeptidase I) (Kininase II)	metamorphosis [GO:0007552]; multicellular organism reproduction [GO:0032504]; peptide hormone processing [GO:0016486]; proteolysis [GO:0006508]; response to symbiotic bacterium [GO:0009609]; spermatid nucleus differentiation [GO:0007289]; sperm individualization [GO:0007291]	FUNCTION: May be involved in the specific maturation or degradation of a number of bioactive peptides. May play a role in the contractions of the heart, gut and testes, and in spermatid differentiation. {ECO:0000269|PubMed:12591244}.	O17754	Carboxypeptidase E (CPE) (EC 3.4.17.10) (Egg-laying defective protein 21)	acetylcholine secretion, neurotransmission [GO:0014055]; cellular response to carbon dioxide [GO:0071244]; larval feeding behavior [GO:0030536]; negative regulation of pharyngeal pumping [GO:1903745]; neuropeptide processing [GO:0061837]; peptide metabolic process [GO:0006518]; positive regulation of acetylcholine secretion, neurotransmission [GO:0014057]; positive regulation of defecation [GO:20…	FUNCTION: During FMRFamide-like peptide (FaRPs or FLP) and neuropeptide-like protein (NLP) precursor processing, catalyzes the removal of Arg or Lys residues from the C-terminus following the initial endoprotease cleavage (PubMed:17564681, PubMed:12657671). By processing neuropeptides, modulates basal acetylcholine release at the ventral cord neuromuscular junctions (PubMed:12657671, PubMed:22275…	Q7TMR0	Lysosomal Pro-X carboxypeptidase (EC 3.4.16.2) (Proline carboxypeptidase) (Prolylcarboxypeptidase) (PRCP)	angiogenesis involved in wound healing [GO:0060055]; energy homeostasis [GO:0097009]; glucose homeostasis [GO:0042593]; negative regulation of systemic arterial blood pressure [GO:0003085]; plasma kallikrein-kinin cascade [GO:0002353]; proteolysis [GO:0006508]; regulation of blood vessel endothelial cell migration [GO:0043535]; regulation of reactive oxygen species metabolic process [GO:2000377];…	FUNCTION: Cleaves C-terminal amino acids linked to proline in peptides such as angiotensin II, III and des-Arg9-bradykinin. This cleavage occurs at acidic pH, but enzymatic activity is retained with some substrates at neutral pH (By similarity). {ECO:0000250}.	1994	1892	3660	2703	4752	4308	4514	4093	3746
MSTRG.18760	18.7361	-5.55062	1.55622	-3.56672	0.000361477	0.0162478	ref|XP_025160468.1|	kinesin-like protein CG14535 isoform X3 [Harpegnathos saltator]	NA	kinesin protein CG14535	NA	NA	NA	NA	Q9VLW2	Kinesin-like protein CG14535	NA	NA	NA	NA	NA	NA	NA	NA	NA	NA	0	0	3	0	18	71	40	25	23
MSTRG.27639	54.4534	-9.01795	2.54475	-3.54374	0.000394491	0.0173593	ref|XP_024883643.1|	THAP domain-containing protein 2-like [Temnothorax curvispinosus]	NA	THAP domain-containing protein 2	NA	NA	NA	NA	Q7M3K2	Transposable element P transposase (P-element transposase) (EC 2.7.7.-) (THAP domain-containing protein) (DmTHAP)	DNA integration [GO:0015074]; transposition, DNA-mediated [GO:0006313]	FUNCTION: P-element transposase that specifically mediates transposition of P-elements. Mediates both; precise and imprecise excision. {ECO:0000269|PubMed:20010837, ECO:0000269|PubMed:2416475}.	Q20595	C-terminal-binding protein 1	NA	FUNCTION: Binds DNA and represses gene expression. Plays a role in regulation of life span, possibly by regulating transcription of genes important for lipid metabolism. {ECO:0000269|PubMed:18005989, ECO:0000269|PubMed:19164523}.	Q9JJD0	THAP domain-containing protein 11 (Ronin)	negative regulation of transcription by RNA polymerase II [GO:0000122]; regulation of transcription by RNA polymerase II [GO:0006357]	FUNCTION: Transcriptional repressor that plays a central role for embryogenesis and the pluripotency of embryonic stem (ES) cells. Sequence-specific DNA-binding factor that represses gene expression in pluripotent ES cells by directly binding to key genetic loci and recruiting epigenetic modifiers. {ECO:0000269|PubMed:18585351}.	0	0	0	0	0	160	261	2	99
MSTRG.1843	3284.21	-0.495462	0.14067	-3.52215	0.000428062	0.0186795	ref|XP_024883635.1|	probable protein phosphatase CG10417 isoform X1 [Temnothorax curvispinosus]	NA	probable protein phosphatase CG10417	NA	NA	NA	NA	Q7K4Q5	Probable protein phosphatase CG10417 (EC 3.1.3.16)	protein dephosphorylation [GO:0006470]	NA	NA	NA	NA	NA	NA	NA	NA	NA	2263	2142	3413	2722	3600	4644	4235	3419	3825
MSTRG.18265	2102.26	-0.78546	0.223102	-3.52063	0.000430519	0.0187088	ref|XP_024884831.1|	DNA-binding protein RFX7 [Temnothorax curvispinosus]	NA	DNA-binding protein RFX7	NA	NA	NA	NA	NA	NA	NA	NA	NA	NA	NA	NA	Q9Z205	DNA-binding protein RFXANK (Ankyrin repeat-containing adapter protein Tvl-1) (Regulatory factor X subunit B) (RFX-B) (Regulatory factor X-associated ankyrin-containing protein)	positive regulation of transcription by RNA polymerase II [GO:0045944]; Ras protein signal transduction [GO:0007265]; regulation of gene expression [GO:0010468]; regulation of transcription by RNA polymerase II [GO:0006357]	FUNCTION: Activates transcription from class II MHC promoters. Activation requires the activity of the MHC class II transactivator/CIITA. May regulate other genes in the cell. RFX binds the X1 box of MHC-II promoters (By similarity). May also potentiate the activation of RAF1 (PubMed:10329666). {ECO:0000250|UniProtKB:O14593, ECO:0000269|PubMed:10329666}.	1035	1781	1549	1492	2299	2751	3253	3154	2071
MSTRG.4966	76.2785	-5.52621	1.57349	-3.51208	0.000444609	0.0191621	ref|XP_024885158.1|	uncharacterized histidine-rich protein DDB_G0274557-like [Temnothorax curvispinosus]	NA	uncharacterized histidine-rich protein DDB_G0274557	NA	NA	NA	NA	NA	NA	NA	NA	NA	NA	NA	NA	NA	NA	NA	NA	0	0	13	0	60	52	166	322	104
MSTRG.4709	3145.14	-0.584107	0.166526	-3.50761	0.000452153	0.0192496	ref|XP_018354821.1|	PREDICTED: gastrula zinc finger protein XlCGF57.1-like isoform X1 [Trachymyrmex septentrionalis]	NA	gastrula zinc finger protein XlCGF57.1	NA	NA	NA	NA	NA	NA	NA	NA	NA	NA	NA	NA	NA	NA	NA	NA	1728	2061	3228	2740	3471	4597	3749	3557	3924
MSTRG.34580	9.53442	-6.50393	1.87999	-3.45955	0.000541082	0.0223982	ref|XP_029675951.1|	uncharacterized protein LOC115243262 isoform X2 [Formica exsecta]	NA	uncharacterized protein LOC115243262	NA	NA	NA	NA	NA	NA	NA	NA	NA	NA	NA	NA	NA	NA	NA	NA	0	0	0	0	25	18	18	10	18
MSTRG.12099	56.4479	-7.19166	2.08076	-3.45626	0.000547726	0.022584	ref|XP_029659538.1|	uncharacterized protein LOC115233334 [Formica exsecta]	NA	uncharacterized protein LOC115233334	NA	NA	NA	NA	NA	NA	NA	NA	NA	NA	NA	NA	NA	NA	NA	NA	0	0	3	0	157	0	46	210	103
MSTRG.32388	11.3555	-6.75616	1.96485	-3.43851	0.000584933	0.0238366	ref|XP_026669809.1|	uncharacterized protein LOC113464416 [Ceratina calcarata]	NA	uncharacterized protein LOC113464416	NA	NA	NA	NA	NA	NA	NA	NA	NA	NA	NA	NA	NA	NA	NA	NA	0	0	0	0	16	16	37	5	32
MSTRG.29081	35.4958	-8.4005	2.45	-3.42878	0.000606304	0.0240524	ref|XP_011161191.1|	uncharacterized protein LOC105196784 [Solenopsis invicta]	NA	uncharacterized protein LOC105196784	NA	NA	NA	NA	NA	NA	NA	NA	NA	NA	NA	NA	NA	NA	NA	NA	0	0	0	0	44	0	33	200	53
MSTRG.2012	5264.92	-0.338453	0.098663	-3.4304	0.000602697	0.0240524	ref|XP_024877621.1|	DNA ligase 1-like [Temnothorax curvispinosus]	NA	DNA ligase 1	NA	NA	NA	NA	P28668	Bifunctional glutamate/proline--tRNA ligase (Bifunctional aminoacyl-tRNA synthetase) [Includes: Glutamate--tRNA ligase (EC 6.1.1.17) (Glutamyl-tRNA synthetase); Proline--tRNA ligase (EC 6.1.1.15) (Prolyl-tRNA synthetase) (ProRS)]	glutamyl-tRNA aminoacylation [GO:0006424]; prolyl-tRNA aminoacylation [GO:0006433]	FUNCTION: Catalyzes the attachment of the cognate amino acid to the corresponding tRNA in a two-step reaction: the amino acid is first activated by ATP to form a covalent intermediate with AMP and is then transferred to the acceptor end of the cognate tRNA. {ECO:0000250|UniProtKB:P07814}.	Q27474	DNA ligase 1 (EC 6.5.1.1) (DNA ligase I) (Polydeoxyribonucleotide synthase [ATP] 1)	cell division [GO:0051301]; DNA biosynthetic process [GO:0071897]; DNA ligation [GO:0006266]; DNA recombination [GO:0006310]; DNA repair [GO:0006281]; lagging strand elongation [GO:0006273]; Okazaki fragment processing involved in mitotic DNA replication [GO:1903461]	FUNCTION: DNA ligase that seals nicks in double-stranded DNA during DNA replication, DNA recombination and DNA repair. {ECO:0000250}.	P37913	DNA ligase 1 (EC 6.5.1.1) (DNA ligase I) (Polydeoxyribonucleotide synthase [ATP] 1)	base-excision repair [GO:0006284]; cell division [GO:0051301]; DNA biosynthetic process [GO:0071897]; DNA ligation [GO:0006266]; DNA recombination [GO:0006310]; DNA repair [GO:0006281]; DNA replication [GO:0006260]; double-strand break repair via nonhomologous end joining [GO:0006303]; lagging strand elongation [GO:0006273]; Okazaki fragment processing involved in mitotic DNA replication [GO:1903…	FUNCTION: DNA ligase that seals nicks in double-stranded DNA during DNA replication, DNA recombination and DNA repair.	3641	4508	5571	4309	5947	6305	5827	6407	5787
MSTRG.6152	736.049	-1.72272	0.503487	-3.42159	0.000622566	0.02442	ref|XP_024878765.1|	serine/threonine-protein kinase S6KL isoform X1 [Temnothorax curvispinosus]	NA	serine/threonine-protein kinase S6KL	NA	NA	NA	NA	Q9VWQ2	Serine/threonine-protein kinase S6KL (EC 2.7.11.-) (Protein kinase-like 17E) (S6 kinase-like protein)	histone phosphorylation [GO:0016572]; peptidyl-serine phosphorylation [GO:0018105]; protein phosphorylation [GO:0006468]; regulation of transcription, DNA-templated [GO:0006355]	FUNCTION: Displays kinase activity. Inhibits neuromuscular junction (NMJ) growth by interacting with and promoting the proteasome-mediated degradation of the receptor tkv which inhibits bone morphogenetic protein (BMP) signaling. {ECO:0000269|PubMed:25748449}.	NA	NA	NA	NA	NA	NA	NA	NA	415	132	565	168	1698	989	1023	1052	769
MSTRG.29809	11.2608	-6.74364	1.97903	-3.40756	0.000655475	0.0254252	ref|XP_024891060.1|	uncharacterized protein LOC112466931 [Temnothorax curvispinosus]	NA	uncharacterized protein LOC112466931	NA	NA	NA	NA	NA	NA	NA	NA	NA	NA	NA	NA	NA	NA	NA	NA	0	0	0	0	41	6	14	14	28
MSTRG.26391	33.0432	-8.29721	2.43688	-3.40485	0.000662002	0.0254895	ref|XP_024876578.1|	uncharacterized protein LOC112457638 [Temnothorax curvispinosus]	NA	uncharacterized protein LOC112457638	NA	NA	NA	NA	NA	NA	NA	NA	NA	NA	NA	NA	NA	NA	NA	NA	0	0	0	0	116	24	119	49	0
MSTRG.30976	14.9634	-7.15419	2.10056	-3.40585	0.000659586	0.0254895	ref|XP_024893734.1|	uncharacterized protein LOC112468686 [Temnothorax curvispinosus]	NA	uncharacterized protein LOC112468686	NA	NA	NA	NA	NA	NA	NA	NA	NA	NA	NA	NA	NA	NA	NA	NA	0	0	0	0	3	13	9	57	57
MSTRG.25443	17.911	-5.48903	1.61288	-3.40325	0.000665894	0.0255455	ref|XP_024880270.1|	neuropeptide SIFamide receptor-like [Temnothorax curvispinosus]	NA	neuropeptide SIFamide receptor	NA	NA	NA	NA	Q6IGX9	Neuropeptide SIFamide	mating behavior, sex discrimination [GO:0048047]; negative regulation of female receptivity [GO:0007621]; neuropeptide signaling pathway [GO:0007218]; positive regulation of circadian sleep/wake cycle, sleep [GO:0045938]; regulation of circadian rhythm [GO:0042752]	FUNCTION: Ligand for the neuropeptide SIFamide receptor (PubMed:16378592). Modulates sexual behavior by negatively regulating female receptivity to male courtship and by playing a role in male sex discrimination (PubMed:17126293, PubMed:26469541). Also involved in promoting sleep (PubMed:24658384). {ECO:0000269|PubMed:16378592, ECO:0000269|PubMed:17126293, ECO:0000269|PubMed:24658384, ECO:0000269…	NA	NA	NA	NA	NA	NA	NA	NA	0	0	3	0	28	23	67	12	35
MSTRG.29046	29.3975	-8.12867	2.39528	-3.39363	0.000689734	0.0261724	ref|XP_029659182.1|	DE-cadherin [Formica exsecta]	NA	DE-cadherin	NA	NA	NA	NA	Q24298	DE-cadherin (Protein shotgun)	apical protein localization [GO:0045176]; asymmetric cell division [GO:0008356]; axonogenesis [GO:0007409]; border follicle cell migration [GO:0007298]; brain development [GO:0007420]; branch fusion, open tracheal system [GO:0035147]; calcium-dependent cell-cell adhesion via plasma membrane cell adhesion molecules [GO:0016339]; cell adhesion [GO:0007155]; cell-cell adhesion [GO:0098609]; cell-cel…	FUNCTION: Cadherins are calcium-dependent cell adhesion proteins (PubMed:7958432). In connecting cells they preferentially interact with themselves in a homophilic manner; cadherins may thus contribute to the sorting of heterogeneous cell types (PubMed:7958432). During oogenesis, integral component of the guidance mechanisms that regulate the directional persistent collective migration of the bor…	NA	NA	NA	NA	NA	NA	NA	NA	0	0	0	0	0	89	84	46	62
MSTRG.14617	12.794	-6.9279	2.04475	-3.38813	0.0007037	0.026606	ref|XP_024889630.1|	uncharacterized protein LOC112466017 [Temnothorax curvispinosus]	NA	uncharacterized protein LOC112466017	NA	NA	NA	NA	NA	NA	NA	NA	NA	NA	NA	NA	NA	NA	NA	NA	0	0	0	0	27	9	4	23	54
MSTRG.8441	8634.2	-0.996965	0.295893	-3.36935	0.000753469	0.0280821	ref|XP_024867565.1|	peptidoglycan recognition protein-like [Temnothorax curvispinosus]	NA	peptidoglycan recognition protein	NA	NA	NA	NA	Q9VYX7	Peptidoglycan-recognition protein SA (EC 3.4.17.13) (Protein semmelweis)	defense response to Gram-positive bacterium [GO:0050830]; innate immune response [GO:0045087]; peptidoglycan catabolic process [GO:0009253]; positive regulation of biosynthetic process of antibacterial peptides active against Gram-positive bacteria [GO:0006965]; positive regulation of Toll signaling pathway [GO:0045752]; response to peptidoglycan [GO:0032494]	FUNCTION: Peptidoglycan-recognition protein that plays a key role in innate immunity by binding to peptidoglycans (PGN) of Gram-positive bacteria and activating the Toll pathway upstream of spz activating enzyme SPE (PubMed:11106397, PubMed:16399077, PubMed:15448690). Has no activity against Gram-negative bacteria and fungi (PubMed:11742401). Shows some partial redundancy with PRPGP-SD in Gram-po…	O16202	Lysozyme-like protein 7	cell wall macromolecule catabolic process [GO:0016998]; defense response to fungus [GO:0050832]; defense response to Gram-negative bacterium [GO:0050829]; defense response to Gram-positive bacterium [GO:0050830]; innate immune response [GO:0045087]; peptidoglycan catabolic process [GO:0009253]; signal transduction [GO:0007165]	FUNCTION: Plays a role in resistance to Gram-positive bacteria B.thuringiensis and M.nematophilum and Gram-negative bacteria S.boydii or S.flexneri infection and to fungus C.neoformans infection (PubMed:16809667, PubMed:21399680, PubMed:21931778, PubMed:22841995). Plays a role in susceptibility to Gram-negative bacterium S.typhimurium infection (PubMed:21399680). {ECO:0000269|PubMed:16809667, ECO…	O88593	Peptidoglycan recognition protein 1 (Cytokine tag7) (Peptidoglycan recognition protein short) (PGRP-S)	antimicrobial humoral immune response mediated by antimicrobial peptide [GO:0061844]; apoptotic process [GO:0006915]; biological process involved in interaction with host [GO:0051701]; defense response to Gram-positive bacterium [GO:0050830]; detection of bacterium [GO:0016045]; innate immune response [GO:0045087]; killing of cells of other organism [GO:0031640]; negative regulation of inflammato…	FUNCTION: Innate immunity protein that plays several important functions in antimicrobial and antitumor defense systems. Acts as a pattern receptor that binds to murein peptidoglycans (PGN) of Gram-positive bacteria and thus provides bactericidal activity (PubMed:9707603, PubMed:9660837, PubMed:12649138). Forms an equimolar complex with heat shock protein HSPA1A and induces programmed cell death …	4201	7986	6081	3339	13505	10455	10634	13536	9575
MSTRG.15675	13.3392	-5.58111	1.65764	-3.36689	0.000760198	0.0282325	ref|XP_024875146.1|	uncharacterized protein LOC112456683 [Temnothorax curvispinosus]	NA	uncharacterized protein LOC112456683	NA	NA	NA	NA	NA	NA	NA	NA	NA	NA	NA	NA	NA	NA	NA	NA	0	0	2	0	31	18	10	33	30
MSTRG.31183	29.4137	-8.12923	2.43153	-3.34325	0.000828019	0.0304275	ref|XP_024867326.1|	uncharacterized protein LOC112451734 [Temnothorax curvispinosus]	PREDICTED: putative nuclease HARBI1, partial [Vollenhovia emeryi]	uncharacterized protein LOC112451734	NA	NA	NA	NA	NA	NA	NA	NA	NA	NA	NA	NA	NA	NA	NA	NA	0	0	0	0	84	0	45	40	99
MSTRG.18757	29508.6	-0.946616	0.284296	-3.32969	0.00086944	0.0318379	ref|XP_024891202.1|	nidogen-2 isoform X3 [Temnothorax curvispinosus]	NA	nidogen-2	NA	NA	NA	NA	NA	NA	NA	NA	NA	NA	NA	NA	O88322	Nidogen-2 (NID-2) (Entactin-2)	cell-matrix adhesion [GO:0007160]	FUNCTION: Cell adhesion glycoprotein. Might be involved in osteoblast differentiation. It probably has a role in cell-extracellular matrix interactions.	24947	14612	14751	20019	37324	50458	44697	26262	37787
MSTRG.25535	14.3247	-7.09092	2.13158	-3.3266	0.000879116	0.0320801	ref|XP_029671495.1|	uncharacterized protein LOC115240471 [Formica exsecta]	NA	uncharacterized protein LOC115240471	NA	NA	NA	NA	NA	NA	NA	NA	NA	NA	NA	NA	NA	NA	NA	NA	0	0	0	0	79	11	4	8	28
MSTRG.3842	1519.87	-1.3773	0.414649	-3.32162	0.000894975	0.0325113	ref|XP_024876830.1|	alpha-N-acetylglucosaminidase isoform X2 [Temnothorax curvispinosus]	NA	alpha-N-acetylglucosaminidase	NA	NA	NA	NA	NA	NA	NA	NA	NA	NA	NA	NA	Q8BJ48	N-acetylglucosamine-1-phosphodiester alpha-N-acetylglucosaminidase (EC 3.1.4.45) (Mannose 6-phosphate-uncovering enzyme) (Phosphodiester alpha-GlcNAcase)	protein glycosylation [GO:0006486]; secretion of lysosomal enzymes [GO:0033299]	FUNCTION: Catalyzes the second step in the formation of the mannose 6-phosphate targeting signal on lysosomal enzyme oligosaccharides by removing GlcNAc residues from GlcNAc-alpha-P-mannose moieties, which are formed in the first step. Also hydrolyzes UDP-GlcNAc, a sugar donor for Golgi N-acetylglucosaminyltransferases.	351	818	914	1111	2651	1850	1184	2002	3102
MSTRG.34064	111.142	-10.0472	3.04243	-3.30235	0.000958777	0.0345061	ref|XP_011860127.1|	PREDICTED: uncharacterized protein K02A2.6-like [Vollenhovia emeryi]	NA	uncharacterized protein K02A2.6	NA	NA	NA	NA	NA	NA	NA	NA	Q09575	Uncharacterized protein K02A2.6	DNA integration [GO:0015074]	NA	NA	NA	NA	NA	0	0	0	0	0	0	670	361	23
MSTRG.55	1211.05	-0.633531	0.192294	-3.2946	0.00098562	0.0351102	ref|XP_024882318.1|	tRNA-splicing endonuclease subunit Sen34 [Temnothorax curvispinosus]	NA	tRNA-splicing endonuclease subunit Sen34	NA	NA	NA	NA	NA	NA	NA	NA	NA	NA	NA	NA	Q8BMZ5	tRNA-splicing endonuclease subunit Sen34 (EC 4.6.1.16) (Leukocyte receptor cluster member 5 homolog) (tRNA-intron endonuclease Sen34)	mRNA processing [GO:0006397]; tRNA-type intron splice site recognition and cleavage [GO:0000379]	FUNCTION: Constitutes one of the two catalytic subunit of the tRNA-splicing endonuclease complex, a complex responsible for identification and cleavage of the splice sites in pre-tRNA. It cleaves pre-tRNA at the 5'- and 3'-splice sites to release the intron. The products are an intron and two tRNA half-molecules bearing 2',3'-cyclic phosphate and 5'-OH termini. There are no conserved sequences at…	888	654	1178	923	1574	1733	1332	1373	1491
MSTRG.19525	31585.5	-1.30457	0.396769	-3.28798	0.00100908	0.0357031	ref|XP_024893244.1|	transketolase-like protein 2 isoform X2 [Temnothorax curvispinosus]	NA	transketolase protein 2	NA	NA	NA	NA	NA	NA	NA	NA	O61199	2-oxoglutarate dehydrogenase, mitochondrial (EC 1.2.4.2) (2-oxoglutarate dehydrogenase complex component E1) (OGDC-E1) (Alpha-ketoglutarate dehydrogenase)	generation of precursor metabolites and energy [GO:0006091]; glycolytic process [GO:0006096]; tricarboxylic acid cycle [GO:0006099]	FUNCTION: The 2-oxoglutarate dehydrogenase complex catalyzes the overall conversion of 2-oxoglutarate to succinyl-CoA and CO(2). It contains multiple copies of three enzymatic components: 2-oxoglutarate dehydrogenase (E1), dihydrolipoamide succinyltransferase (E2) and lipoamide dehydrogenase (E3) (By similarity). {ECO:0000250|UniProtKB:Q02218}.	P40142	Transketolase (TK) (EC 2.2.1.1) (P68)	glyceraldehyde-3-phosphate biosynthetic process [GO:0046166]; pentose-phosphate shunt [GO:0006098]; pentose-phosphate shunt, non-oxidative branch [GO:0009052]; regulation of growth [GO:0040008]; ribose phosphate biosynthetic process [GO:0046390]	FUNCTION: Catalyzes the transfer of a two-carbon ketol group from a ketose donor to an aldose acceptor, via a covalent intermediate with the cofactor thiamine pyrophosphate. {ECO:0000250}.	16199	25056	11903	13092	53677	26825	52885	26649	61160
MSTRG.17323	1738.73	-1.26696	0.385991	-3.28237	0.00102939	0.0362988	ref|XP_024879442.1|	forkhead box protein P1-like isoform X11 [Temnothorax curvispinosus]	NA	forkhead box protein P1	NA	NA	NA	NA	NA	NA	NA	NA	NA	NA	NA	NA	P58462	Forkhead box protein P1 (Forkhead-related transcription factor 1)	cardiac muscle cell differentiation [GO:0055007]; cellular response to ionomycin [GO:1904637]; circulatory system development [GO:0072359]; endothelial cell activation [GO:0042118]; heart development [GO:0007507]; immunoglobulin V(D)J recombination [GO:0033152]; innate vocalization behavior [GO:0098582]; in utero embryonic development [GO:0001701]; lung development [GO:0030324]; lung secretory ce…	FUNCTION: Transcriptional repressor. Can act with CTBP1 to synergistically repress transcription but CTPBP1 is not essential (PubMed:11358962, PubMed:14701752). Plays an important role in the specification and differentiation of lung epithelium. Acts cooperatively with FOXP4 to regulate lung secretory epithelial cell fate and regeneration by restricting the goblet cell lineage program; the functi…	858	1326	1037	557	2071	2392	4244	2044	1566
MSTRG.13805	6988.77	-0.69327	0.21169	-3.27493	0.00105686	0.0367441	ref|XP_024871965.1|	hypoxia-inducible factor 3-alpha isoform X2 [Temnothorax curvispinosus]	NA	hypoxia-inducible factor 3-alpha	NA	NA	NA	NA	NA	NA	NA	NA	NA	NA	NA	NA	Q0VBL6	Hypoxia-inducible factor 3-alpha (HIF-3-alpha) (HIF3-alpha) (Basic-helix-loop-helix-PAS protein MOP7) (HIF3-alpha-1) (Inhibitory PAS domain protein) (IPAS) (Member of PAS protein 7) (Neonatal and embryonic PAS protein)	angiogenesis [GO:0001525]; apoptotic process [GO:0006915]; cellular response to hypoxia [GO:0071456]; positive regulation of transcription by RNA polymerase II [GO:0045944]; regulation of transcription by RNA polymerase II [GO:0006357]; response to hypoxia [GO:0001666]; transcription by RNA polymerase II [GO:0006366]	FUNCTION: Acts as a transcriptional regulator in adaptive response to low oxygen tension. Acts as a regulator of hypoxia-inducible gene expression (PubMed:9840812, PubMed:11734856, PubMed:21546903). Plays a role in the development of the cardiorespiratory system (PubMed:18070924). {ECO:0000269|PubMed:11734856, ECO:0000269|PubMed:18070924, ECO:0000269|PubMed:21546903, ECO:0000269|PubMed:9840812}.;…	4212	6145	6153	3829	8506	9103	11163	7348	7831
MSTRG.4541	19259	-1.44191	0.440779	-3.27128	0.00107063	0.0368841	ref|XP_024885194.1|	uncharacterized protein LOC112463205 [Temnothorax curvispinosus]	NA	uncharacterized protein LOC112463205	NA	NA	NA	NA	NA	NA	NA	NA	NA	NA	NA	NA	NA	NA	NA	NA	7674	12795	9891	7906	22180	23330	62293	19673	13150
MSTRG.17269	27.454	-8.02991	2.46815	-3.25342	0.00114026	0.0387725	ref|XP_024879523.1|	uncharacterized protein LOC112459574 [Temnothorax curvispinosus]	NA	uncharacterized protein LOC112459574	NA	NA	NA	NA	NA	NA	NA	NA	NA	NA	NA	NA	NA	NA	NA	NA	0	0	0	0	0	23	60	114	61
MSTRG.31185	52.5026	-5.21929	1.60392	-3.25408	0.00113761	0.0387725	ref|XP_024870095.1|	uncharacterized protein LOC112453534 [Temnothorax curvispinosus]	NA	uncharacterized protein LOC112453534	NA	NA	NA	NA	NA	NA	NA	NA	NA	NA	NA	NA	NA	NA	NA	NA	0	0	11	0	173	43	164	42	55
MSTRG.32637	46.0038	-5.79058	1.78195	-3.24957	0.00115578	0.0389212	ref|XP_024885147.1|	1-phosphatidylinositol 4,5-bisphosphate phosphodiesterase-like isoform X3 [Temnothorax curvispinosus]	NA	1-phosphatidylinositol 4,5-bisphosphate phosphodiesterase	NA	NA	NA	NA	P13217	1-phosphatidylinositol 4,5-bisphosphate phosphodiesterase (EC 3.1.4.11) (1-phosphatidylinositol 4,5-bisphosphate phosphodiesterase beta) (No receptor potential A protein) (Phosphoinositide phospholipase C) (Phosphoinositide phospholipase C-beta)	adult locomotory behavior [GO:0008344]; calcium-mediated signaling [GO:0019722]; cellular response to light stimulus [GO:0071482]; circadian rhythm [GO:0007623]; deactivation of rhodopsin mediated signaling [GO:0016059]; detection of chemical stimulus involved in sensory perception of bitter taste [GO:0001580]; diacylglycerol biosynthetic process [GO:0006651]; entrainment of circadian clock [GO:0…	FUNCTION: The production of the second messenger molecules diacylglycerol (DAG) and inositol 1,4,5-trisphosphate (IP3) is mediated by activated phosphatidylinositol-specific phospholipase C enzymes (By similarity). Essential component of the phototransduction pathway (PubMed:2457447). Essential downstream component of a hh-signaling pathway which regulates the Duox-dependent gut immune response t…	G5EFI8	1-phosphatidylinositol 4,5-bisphosphate phosphodiesterase epsilon-1 (EC 3.1.4.11) (Phosphoinositide phospholipase C-epsilon plc-1) (Phosphoinositide-specific phospholipase PLC210) (Phospholipase C-epsilon plc-1) (PLC-epsilon plc-1)	1-phosphatidyl-1D-myo-inositol 4,5-bisphosphate catabolic process [GO:1902634]; activation of immune response [GO:0002253]; defense response to Gram-positive bacterium [GO:0050830]; phosphatidylinositol-mediated signaling [GO:0048015]; positive regulation of protein import into nucleus [GO:0042307]; small GTPase mediated signal transduction [GO:0007264]	FUNCTION: The production of the second messenger molecules diacylglycerol (DAG) and inositol 1,4,5-trisphosphate (IP3) is mediated by activated phosphatidylinositol-specific phospholipase C enzymes (PubMed:9497345). plc-1 is a bifunctional enzyme which also regulates small GTPases of the Ras superfamily through its Ras guanine-exchange factor (RasGEF) activity (By similarity). By activating IP3 r…	Q9Z1B3	1-phosphatidylinositol 4,5-bisphosphate phosphodiesterase beta-1 (EC 3.1.4.11) (PLC-154) (Phosphoinositide phospholipase C-beta-1) (Phospholipase C-beta-1) (PLC-beta-1)	activation of meiosis involved in egg activation [GO:0060466]; brain development [GO:0007420]; cell adhesion [GO:0007155]; cellular response to fluoride [GO:1902618]; cellular response to glyceraldehyde [GO:1905631]; cellular response to ionomycin [GO:1904637]; cellular response to vasopressin [GO:1904117]; cerebral cortex development [GO:0021987]; erythrocyte differentiation [GO:0030218]; fat ce…	FUNCTION: Catalyzes the hydrolysis of 1-phosphatidylinositol 4,5-bisphosphate into diacylglycerol (DAG) and inositol 1,4,5-trisphosphate (IP3) and mediates intracellular signaling downstream of G protein-coupled receptors (PubMed:27653213). Regulates the function of the endothelial barrier (PubMed:27653213). {ECO:0000269|PubMed:27653213, ECO:0000303|PubMed:27653213}.	2	0	4	0	117	91	0	109	105
MSTRG.14256	26.4573	-7.97671	2.45673	-3.24688	0.00116676	0.0390399	ref|XP_024891788.1|	LOW QUALITY PROTEIN: fatty acid synthase-like [Temnothorax curvispinosus]	NA	fatty acid synthase	NA	NA	NA	NA	Q9VV87	Elongation of very long chain fatty acids protein 6 (ELOVL6) (EC 2.3.1.199) (Neighbor of abl) (Very-long-chain 3-oxoacyl-CoA synthase)	fatty acid elongation [GO:0030497]; fatty acid elongation, monounsaturated fatty acid [GO:0034625]; fatty acid elongation, polyunsaturated fatty acid [GO:0034626]; fatty acid elongation, saturated fatty acid [GO:0019367]; long-chain fatty acid biosynthetic process [GO:0042759]; sphingolipid biosynthetic process [GO:0030148]; very long-chain fatty acid biosynthetic process [GO:0042761]	FUNCTION: Catalyzes the first and rate-limiting reaction of the four reactions that constitute the long-chain fatty acids elongation cycle (PubMed:26214738). This process allows the addition of 2 carbons to the chain of long- and very long-chain fatty acids (VLCFAs) per cycle (PubMed:26214738). Condensing enzyme that elongates fatty acids with 12, 14 and 16 carbons with higher activity toward C16…	P49191	Putative fatty acid elongation protein 3 (EC 2.3.1.199) (3-keto acyl-CoA synthase elo-3) (Very-long-chain 3-oxoacyl-CoA synthase 3)	fatty acid elongation, monounsaturated fatty acid [GO:0034625]; fatty acid elongation, polyunsaturated fatty acid [GO:0034626]; fatty acid elongation, saturated fatty acid [GO:0019367]; sphingolipid biosynthetic process [GO:0030148]; very long-chain fatty acid biosynthetic process [GO:0042761]	FUNCTION: Could be implicated in synthesis of very long chain fatty acids (By similarity). May be required for normally rapid growth. {ECO:0000250}.	Q920L5	Elongation of very long chain fatty acids protein 6 (EC 2.3.1.199) (3-keto acyl-CoA synthase Elovl6) (ELOVL fatty acid elongase 6) (ELOVL FA elongase 6) (Fatty acyl-CoA elongase) (Long chain fatty acid elongase) (Myelin-associated SUR4 protein) (Very long chain 3-ketoacyl-CoA synthase 6) (Very long chain 3-oxoacyl-CoA synthase 6)	fatty acid elongation [GO:0030497]; fatty acid elongation, monounsaturated fatty acid [GO:0034625]; fatty acid elongation, polyunsaturated fatty acid [GO:0034626]; fatty acid elongation, saturated fatty acid [GO:0019367]; long-chain fatty acid biosynthetic process [GO:0042759]; long-chain fatty-acyl-CoA biosynthetic process [GO:0035338]; positive regulation of cold-induced thermogenesis [GO:01201…	FUNCTION: Catalyzes the first and rate-limiting reaction of the four reactions that constitute the long-chain fatty acids elongation cycle. This endoplasmic reticulum-bound enzymatic process allows the addition of 2 carbons to the chain of long- and very long-chain fatty acids (VLCFAs) per cycle. Condensing enzyme that elongates fatty acids with 12, 14 and 16 carbons with higher activity toward C…	0	0	0	0	44	122	55	35	0
MSTRG.30743	11.7274	-6.80261	2.09728	-3.24353	0.00118057	0.0391734	ref|XP_023247152.1|	probable serine/threonine-protein kinase DDB_G0281745 [Copidosoma floridanum]	NA	probable serine/threonine-protein kinase DDB_G0281745	NA	NA	NA	NA	NA	NA	NA	NA	NA	NA	NA	NA	NA	NA	NA	NA	0	0	0	0	28	10	3	53	15
MSTRG.1251	30.4676	-8.18019	2.53012	-3.23312	0.00122445	0.0401997	ref|XP_018301262.1|	PREDICTED: peripheral-type benzodiazepine receptor-associated protein 1 [Trachymyrmex zeteki]	NA	peripheral-type benzodiazepine receptor-associated protein 1	NA	NA	NA	NA	NA	NA	NA	NA	NA	NA	NA	NA	Q7TNF8	Peripheral-type benzodiazepine receptor-associated protein 1 (PRAX-1) (Peripheral benzodiazepine receptor-interacting protein) (PBR-IP) (RIMS-binding protein 1) (RIM-BP1) (TSPO-associated protein 1)	NA	NA	0	0	0	0	7	77	103	0	101
MSTRG.8101	2301.77	-0.596455	0.184723	-3.22892	0.00124258	0.0405405	ref|XP_024888836.1|	uncharacterized protein LOC112465497 isoform X3 [Temnothorax curvispinosus]	serine/threonine-protein kinase KIN4 isoform X2 [Bombus impatiens]	uncharacterized protein LOC112465497	NA	NA	NA	NA	NA	NA	NA	NA	NA	NA	NA	NA	NA	NA	NA	NA	1786	1630	1783	1748	2656	3395	3407	2644	2104
MSTRG.31490	9.67314	-6.52524	2.02634	-3.22021	0.00128097	0.0414063	ref|XP_024882998.1|	uncharacterized protein LOC112461832, partial [Temnothorax curvispinosus]	NA	uncharacterized protein LOC112461832	NA	NA	NA	NA	NA	NA	NA	NA	NA	NA	NA	NA	NA	NA	NA	NA	0	0	0	0	15	38	4	15	20
MSTRG.2579	707183	-1.33666	0.415063	-3.22038	0.00128022	0.0414063	ref|XP_024870648.1|	apolipophorins [Temnothorax curvispinosus]	NA	apolipophorins	NA	NA	NA	NA	Q9V496	Apolipophorins (Retinoid- and fatty acid-binding glycoprotein) [Cleaved into: Apolipophorin-2 (ApoL2) (Apolipophorin II) (ApoLII); Apolipophorin-1 (ApoL1) (Apolipophorin I) (ApoLI)]	lipid transport [GO:0006869]; lipid transport involved in lipid storage [GO:0010877]; lipoprotein transport [GO:0042953]; positive regulation of canonical Wnt signaling pathway [GO:0090263]; positive regulation of smoothened signaling pathway [GO:0045880]; Wnt signaling pathway [GO:0016055]	FUNCTION: Constitutes the major component of lipophorin, which mediates transport for various types of lipids in hemolymph. Acts by forming lipoprotein particles that bind lipoproteins and lipids. Also involved in the transport of hydrophobic ligands like juvenile hormones, pheromone hydrocarbons and carotenoids. Required for morphogens wingless (wg) and hedgehog (hh) function, probably by acting…	NA	NA	NA	NA	NA	NA	NA	NA	619039	213697	235141	372601	778840	1363746	1488276	763252	699863
MSTRG.14427	11.3521	-6.75578	2.10686	-3.20656	0.00134334	0.0430388	ref|XP_029054303.1|	cilia- and flagella-associated protein 251-like [Osmia bicornis bicornis]	NA	cilia- and flagella-associated protein 251	NA	NA	NA	NA	NA	NA	NA	NA	NA	NA	NA	NA	E9Q743	Cilia- and flagella-associated protein 251 (WD repeat-containing protein 66)	flagellated sperm motility [GO:0030317]	FUNCTION: Involved in spermatozoa motility (By similarity). May also regulate cilium motility through its role in the assembly of the axonemal radial spokes (By similarity). {ECO:0000250|UniProtKB:A8IRK7, ECO:0000250|UniProtKB:Q24DE2, ECO:0000250|UniProtKB:Q8TBY9}.	0	0	0	0	6	3	40	31	26
MSTRG.12611	4655.39	-0.769913	0.241097	-3.19338	0.00140619	0.0444926	ref|XP_024879771.1|	uncharacterized protein LOC112459733 isoform X1 [Temnothorax curvispinosus]	NA	uncharacterized protein LOC112459733	NA	NA	NA	NA	NA	NA	NA	NA	NA	NA	NA	NA	NA	NA	NA	NA	2360	2361	4534	4047	5393	7451	7458	4845	4776
MSTRG.27352	770.588	-0.876925	0.276131	-3.17575	0.00149449	0.046239	ref|XP_024869065.1|	serine--tRNA ligase, mitochondrial [Temnothorax curvispinosus]	NA	serine--tRNA ligase	NA	NA	NA	NA	Q95T19	Serine--tRNA synthetase-like protein Slimp (Seryl-tRNA synthetase-like insect mitochondrial protein)	NA	FUNCTION: Essential protein which may play a role in mitochondrial morphogenesis and function. Has transfer RNA (tRNA)-binding activity and can bind tRNA(Ser) but does not have serine--tRNA ligase activity and does not bind ATP. {ECO:0000269|PubMed:20870726}.	Q18678	Probable serine--tRNA ligase, cytoplasmic (EC 6.1.1.11) (Seryl-tRNA synthetase) (SerRS) (Seryl-tRNA(Ser/Sec) synthetase)	selenocysteinyl-tRNA(Sec) biosynthetic process [GO:0097056]; seryl-tRNA aminoacylation [GO:0006434]; translation [GO:0006412]	FUNCTION: Catalyzes the attachment of serine to tRNA(Ser). Is also able to aminoacylate tRNA(Sec) with serine, to form the misacylated tRNA L-seryl-tRNA(Sec), which will be further converted into selenocysteinyl-tRNA(Sec) (By similarity). {ECO:0000250}.	Q8RWT8	Serine--tRNA ligase, chloroplastic/mitochondrial (EC 6.1.1.11) (AtSRS) (Protein OVULE ABORTION 7) (Seryl-tRNA synthetase) (SerRS) (Seryl-tRNA(Ser/Sec) synthetase)	chloroplast organization [GO:0009658]; mitochondrial seryl-tRNA aminoacylation [GO:0070158]; mitochondrion organization [GO:0007005]; plant ovule development [GO:0048481]; selenocysteinyl-tRNA(Sec) biosynthetic process [GO:0097056]; seryl-tRNA aminoacylation [GO:0006434]	FUNCTION: Catalyzes the attachment of serine to tRNA(Ser). Is also able to aminoacylate tRNA(Sec) with serine, to form the misacylated tRNA L-seryl-tRNA(Sec), which will be further converted into selenocysteinyl-tRNA(Sec) (By similarity). {ECO:0000250|UniProtKB:P0A8L1}.	352	433	851	471	1029	907	1015	1247	837
MSTRG.5258	27.5259	-8.03352	2.5353	-3.16866	0.00153143	0.0468365	ref|XP_018304694.1|	PREDICTED: fatty acid synthase-like [Trachymyrmex zeteki]	NA	fatty acid synthase	NA	NA	NA	NA	Q9VV87	Elongation of very long chain fatty acids protein 6 (ELOVL6) (EC 2.3.1.199) (Neighbor of abl) (Very-long-chain 3-oxoacyl-CoA synthase)	fatty acid elongation [GO:0030497]; fatty acid elongation, monounsaturated fatty acid [GO:0034625]; fatty acid elongation, polyunsaturated fatty acid [GO:0034626]; fatty acid elongation, saturated fatty acid [GO:0019367]; long-chain fatty acid biosynthetic process [GO:0042759]; sphingolipid biosynthetic process [GO:0030148]; very long-chain fatty acid biosynthetic process [GO:0042761]	FUNCTION: Catalyzes the first and rate-limiting reaction of the four reactions that constitute the long-chain fatty acids elongation cycle (PubMed:26214738). This process allows the addition of 2 carbons to the chain of long- and very long-chain fatty acids (VLCFAs) per cycle (PubMed:26214738). Condensing enzyme that elongates fatty acids with 12, 14 and 16 carbons with higher activity toward C16…	P49191	Putative fatty acid elongation protein 3 (EC 2.3.1.199) (3-keto acyl-CoA synthase elo-3) (Very-long-chain 3-oxoacyl-CoA synthase 3)	fatty acid elongation, monounsaturated fatty acid [GO:0034625]; fatty acid elongation, polyunsaturated fatty acid [GO:0034626]; fatty acid elongation, saturated fatty acid [GO:0019367]; sphingolipid biosynthetic process [GO:0030148]; very long-chain fatty acid biosynthetic process [GO:0042761]	FUNCTION: Could be implicated in synthesis of very long chain fatty acids (By similarity). May be required for normally rapid growth. {ECO:0000250}.	Q920L5	Elongation of very long chain fatty acids protein 6 (EC 2.3.1.199) (3-keto acyl-CoA synthase Elovl6) (ELOVL fatty acid elongase 6) (ELOVL FA elongase 6) (Fatty acyl-CoA elongase) (Long chain fatty acid elongase) (Myelin-associated SUR4 protein) (Very long chain 3-ketoacyl-CoA synthase 6) (Very long chain 3-oxoacyl-CoA synthase 6)	fatty acid elongation [GO:0030497]; fatty acid elongation, monounsaturated fatty acid [GO:0034625]; fatty acid elongation, polyunsaturated fatty acid [GO:0034626]; fatty acid elongation, saturated fatty acid [GO:0019367]; long-chain fatty acid biosynthetic process [GO:0042759]; long-chain fatty-acyl-CoA biosynthetic process [GO:0035338]; positive regulation of cold-induced thermogenesis [GO:01201…	FUNCTION: Catalyzes the first and rate-limiting reaction of the four reactions that constitute the long-chain fatty acids elongation cycle. This endoplasmic reticulum-bound enzymatic process allows the addition of 2 carbons to the chain of long- and very long-chain fatty acids (VLCFAs) per cycle. Condensing enzyme that elongates fatty acids with 12, 14 and 16 carbons with higher activity toward C…	0	0	0	0	152	0	26	46	26
MSTRG.4686	508.529	-1.51858	0.482387	-3.14805	0.00164366	0.0497516	ref|XP_024886085.1|	axonemal 84 kDa protein-like [Temnothorax curvispinosus]	NA	axonemal 84 kDa protein	NA	NA	NA	NA	NA	NA	NA	NA	NA	NA	NA	NA	P11499	Heat shock protein HSP 90-beta (Heat shock 84 kDa) (HSP 84) (HSP84) (Tumor-specific transplantation 84 kDa antigen) (TSTA)	axon extension [GO:0048675]; cellular response to drug [GO:0035690]; cellular response to heat [GO:0034605]; cellular response to interleukin-4 [GO:0071353]; cellular response to organic cyclic compound [GO:0071407]; central nervous system neuron axonogenesis [GO:0021955]; chaperone-mediated protein complex assembly [GO:0051131]; establishment of cell polarity [GO:0030010]; negative regulation of…	FUNCTION: Molecular chaperone that promotes the maturation, structural maintenance and proper regulation of specific target proteins involved for instance in cell cycle control and signal transduction. Undergoes a functional cycle linked to its ATPase activity. This cycle probably induces conformational changes in the client proteins, thereby causing their activation. Interacts dynamically with v…	344	87	231	300	560	863	963	479	876

## Sheet: C) upreg C646
gene id	base mean	log fold change	lfcSE	stat	p-value	adjusted p-value	ref	blast hit	blast hit alternative	UniProt search query	UniProt A. mellifera ID	UniProt A. mellifera Name	UniProt A. mellifera GO BP	UniProt A. mellifera Function	UniProt D. melanogaster ID	UniProt D. melanogaster Name	UniProt D. melanogaster GO BP	UniProt D. melanogaster Function	UniProt C. elegans ID	UniProt C. elegans Name	UniProt C. elegans GO BP	UniProt C. elegans Function	UniProt M. musculus ID	UniProt M. musculus Name	UniProt M. musculus GO BP	UniProt M. musculus Function	read count sample 5 (queenless)	read count sample 6 (queenless)	read count sample 7 (queenless)	read count sample 8 (queenless)	read count sample 9 (queenless)	read count sample 10 (queenless+C646)	read count sample 11 (queenless+C646)	read count sample 12 (queenless+C646)	read count sample 13 (queenless+C646)	read count sample 16 (queenless+C646)	read count sample 17 (queenless+C646)	read count sample 18 (queenless+C646)
MSTRG.24496	3733.87	-29.4104	2.90141	-10.1366	3.8e-24	4.1e-20	ref|XP_024873777.1|	UPF0160 protein MYG1, mitochondrial-like isoform X1 [Temnothorax curvispinosus]	NA	UPF0160 protein MYG1	NA	NA	NA	NA	NA	NA	NA	NA	O17606	MYG1 protein C27H6.8	NA	NA	Q9JK81	MYG1 exonuclease (EC 3.1.-.-) (Protein Gamm1)	locomotory exploration behavior [GO:0035641]	FUNCTION: 3'-5' RNA exonuclease which cleaves in situ on specific transcripts in both nucleus and mitochondrion. Involved in regulating spatially segregated organellar RNA processing, acts as a coordinator of nucleo-mitochondrial crosstalk (PubMed:31081026). In nucleolus, processes pre-ribosomal RNA involved in ribosome assembly and alters cytoplasmic translation. In mitochondrial matrix, process…	0	0	0	0	0	8156	0	56	124	0	28637	13900
MSTRG.8408	312.607	-6.75509	0.86475	-7.81161	5.65e-15	3.04e-11	ref|XP_024878160.1|	silk gland factor 1 [Temnothorax curvispinosus]	NA	silk gland factor 1	NA	NA	NA	NA	NA	NA	NA	NA	NA	NA	NA	NA	NA	NA	NA	NA	5	8	5	6	0	563	1276	168	39	80	914	849
MSTRG.11085	519.548	-12.187	1.57188	-7.75312	8.97e-15	3.22e-11	ref|XP_011866966.1|	PREDICTED: ornithine decarboxylase 2-like [Vollenhovia emeryi]	NA	ornithine decarboxylase 2	NA	NA	NA	NA	P40808	Ornithine decarboxylase 2 (ODC) (EC 4.1.1.17) (dODC2)	putrescine biosynthetic process from ornithine [GO:0033387]	FUNCTION: Catalyzes the first and rate-limiting step of polyamine biosynthesis that converts ornithine into putrescine, which is the precursor for the polyamines, spermidine and spermine. Polyamines are essential for cell proliferation and are implicated in cellular processes, ranging from DNA replication to apoptosis. {ECO:0000250|UniProtKB:P11926}.	P41931	Ornithine decarboxylase (ODC) (EC 4.1.1.17)	putrescine biosynthetic process from ornithine [GO:0033387]	FUNCTION: Catalyzes the first and rate-limiting step of polyamine biosynthesis that converts ornithine into putrescine, which is the precursor for the polyamines, spermidine and spermine (PubMed:7498733, PubMed:19762559). Polyamines are essential for cell proliferation and are implicated in cellular processes, ranging from DNA replication to apoptosis (PubMed:19762559). {ECO:0000269|PubMed:197625…	Q8BVM4	Antizyme inhibitor 2 (AzI2) (Arginine decarboxylase-like protein) (ADC) (ARGDC) (Ornithine decarboxylase-like protein) (ODC-like protein) (ornithine decarboxylase paralog) (ODC-p)	negative regulation of protein catabolic process [GO:0042177]; ornithine metabolic process [GO:0006591]; positive regulation of catalytic activity [GO:0043085]; positive regulation of polyamine transmembrane transport [GO:1902269]; putrescine biosynthetic process from ornithine [GO:0033387]; trans-Golgi network membrane organization [GO:0098629]	FUNCTION: Antizyme inhibitor (AZI) protein that positively regulates ornithine decarboxylase (ODC) activity and polyamine uptake. AZI is an enzymatically inactive ODC homolog that counteracts the negative effect of ODC antizymes (AZs) OAZ1, OAZ2 and OAZ3 on ODC activity by competing with ODC for antizyme-binding (PubMed:18062773, PubMed:18508777, PubMed:18973822). Inhibits antizyme-dependent ODC …	0	0	0	0	0	1774	0	564	43	313	1812	1954
MSTRG.29074	142.635	-5.32874	0.708479	-7.52138	5.42e-14	1.46e-10	ref|XP_024883824.1|	uncharacterized protein LOC112462333 [Temnothorax curvispinosus]	NA	uncharacterized protein LOC112462333	NA	NA	NA	NA	NA	NA	NA	NA	NA	NA	NA	NA	NA	NA	NA	NA	6	10	0	9	4	197	223	270	111	119	188	562
MSTRG.9728	1339.03	-4.65131	0.63552	-7.31891	2.5e-13	5.39e-10	ref|XP_024894007.1|	uncharacterized protein LOC112468838 isoform X1 [Temnothorax curvispinosus]	AP2-associated protein kinase 1 isoform X3 [Temnothorax curvispinosus]	uncharacterized protein LOC112468838	NA	NA	NA	NA	NA	NA	NA	NA	NA	NA	NA	NA	NA	NA	NA	NA	23	116	139	61	94	2532	2322	1111	549	241	6458	3687
MSTRG.2559	5638.24	-9.2202	1.31699	-7.00097	2.54e-12	3.92e-09	ref|XP_021364660.1|	mucin-5AC-like [Mizuhopecten yessoensis]	NA	mucin-5AC	NA	NA	NA	NA	NA	NA	NA	NA	NA	NA	NA	NA	NA	NA	NA	NA	54	0	12	9	0	23207	1019	25620	269	2795	6275	6437
MSTRG.30279	1355.68	-4.9474	0.705412	-7.01348	2.32e-12	3.92e-09	ref|XP_024888456.1|	uncharacterized protein LOC112465222 [Temnothorax curvispinosus]	NA	uncharacterized protein LOC112465222	NA	NA	NA	NA	NA	NA	NA	NA	NA	NA	NA	NA	NA	NA	NA	NA	121	104	28	55	46	2202	995	303	1730	397	1987	8150
MSTRG.1924	197.981	-10.7951	1.54841	-6.97173	3.13e-12	4.22e-09	ref|XP_024867803.1|	fork head domain-containing protein FD4 [Temnothorax curvispinosus]	NA	fork head domain-containing protein FD4	NA	NA	NA	NA	P32028	Fork head domain-containing protein FD4	anatomical structure morphogenesis [GO:0009653]; cell differentiation [GO:0030154]; multicellular organism development [GO:0007275]; regulation of transcription by RNA polymerase II [GO:0006357]	FUNCTION: Involved in development during embryogenesis. {ECO:0000269|PubMed:1356269}.	NA	NA	NA	NA	NA	NA	NA	NA	0	0	0	0	0	198	1003	108	136	0	642	427
MSTRG.863	4917.24	-5.19101	0.781284	-6.6442	3.05e-11	3.61e-08	ref|XP_024880190.1|	solute carrier organic anion transporter family member 2A1-like [Temnothorax curvispinosus]	NA	solute carrier organic anion transporter family member 2A1	NA	NA	NA	NA	NA	NA	NA	NA	NA	NA	NA	NA	Q9EPT5	Solute carrier organic anion transporter family member 2A1 (Prostaglandin transporter) (PGT) (Solute carrier family 21 member 2)	prostaglandin transport [GO:0015732]; sodium-independent organic anion transport [GO:0043252]	FUNCTION: Transports PGD2, as well as PGE1, PGE2 and PGF2A. Mediates the clearance of prostaglandins from the circulation through uptake across cell membrane which allows cytoplasmic oxidation and prostaglandin signal termination. May mediate the release of newly synthesized prostaglandins from cells and the transepithelial transport of prostaglandins. {ECO:0000250|UniProtKB:Q92959}.	156	185	168	254	324	19967	265	22651	641	2962	6919	3378
MSTRG.6061	5847.99	-4.53419	0.683836	-6.63052	3.35e-11	3.61e-08	ref|XP_024877739.1|	circadian clock-controlled protein [Temnothorax curvispinosus]	NA	circadian clock-controlled protein	NA	NA	NA	NA	O76879	Circadian clock-controlled protein daywake	circadian rhythm [GO:0007623]; multicellular organism reproduction [GO:0032504]; positive regulation of circadian sleep/wake cycle, wakefulness [GO:0010841]	FUNCTION: Component of the circadian clock or downstream effector of clock function (PubMed:2517256, PubMed:31080079). Required for suppressing daytime sleep (siesta) under ambient environmental temperatures. Part of a heat avoidance mechanism that modulates daytime sleep behavior under different environmental temperatures to minimize the risk of heat exposure. Under cooler ambient temperatures, …	NA	NA	NA	NA	O54943	Period circadian protein homolog 2 (mPER2) (Circadian clock protein PERIOD 2)	circadian regulation of gene expression [GO:0032922]; circadian regulation of translation [GO:0097167]; circadian rhythm [GO:0007623]; entrainment of circadian clock by photoperiod [GO:0043153]; fatty acid metabolic process [GO:0006631]; gluconeogenesis [GO:0006094]; glycogen biosynthetic process [GO:0005978]; histone H3 deacetylation [GO:0070932]; lactate biosynthetic process [GO:0019249]; negat…	FUNCTION: Transcriptional repressor which forms a core component of the circadian clock. The circadian clock, an internal time-keeping system, regulates various physiological processes through the generation of approximately 24 hour circadian rhythms in gene expression, which are translated into rhythms in metabolism and behavior. It is derived from the Latin roots 'circa' (about) and 'diem' (day…	273	329	335	928	163	6665	5316	5386	3599	438	32708	20368
MSTRG.450	169.306	-10.5692	1.65636	-6.38099	1.76e-10	1.72e-07	ref|XP_011862364.1|	PREDICTED: monocarboxylate transporter 9 [Vollenhovia emeryi]	NA	monocarboxylate transporter 9	NA	NA	NA	NA	NA	NA	NA	NA	NA	NA	NA	NA	Q9ERB5	Solute carrier organic anion transporter family member 1C1 (Organic anion transporter 2) (OATP2) (Organic anion transporter F) (OATP-F) (Organic anion-transporting polypeptide 14) (OATP-14) (Solute carrier family 21 member 14) (Thyroxine transporter)	bile acid and bile salt transport [GO:0015721]; positive regulation of thyroid hormone generation [GO:2000611]; sodium-independent organic anion transport [GO:0043252]; thyroid hormone transport [GO:0070327]; transmembrane transport [GO:0055085]	FUNCTION: Mediates the Na(+)-independent high affinity transport of organic anions such as the thyroid hormones thyroxine (T4) and rT3. Other potential substrates, such as triiodothyronine (T3), estradiol-17-beta-glucuronide, estrone-3-sulfate and sulfobromophthalein (BSP) are transported with much lower efficiency (By similarity). May play a significant role in regulating T4 flux into and out of…	0	0	0	0	0	186	75	1157	0	41	347	183
MSTRG.870	816.315	-12.8388	2.04667	-6.27304	3.54e-10	3.18e-07	ref|XP_024880202.1|	leucine-rich repeat-containing protein 40 [Temnothorax curvispinosus]	NA	leucine-rich repeat-containing protein 40	NA	NA	NA	NA	NA	NA	NA	NA	P34595	Immunoglobulin domain and leucine-rich repeat-containing protein 2	NA	NA	Q99PH1	Leucine-rich repeat-containing protein 4 (Brain tumor-associated protein MBAG1) (Netrin-G2 ligand) (NGL-2)	excitatory synapse assembly [GO:1904861]; modulation of chemical synaptic transmission [GO:0050804]; postsynaptic density protein 95 clustering [GO:0097119]; synapse organization [GO:0050808]; synaptic membrane adhesion [GO:0099560]	FUNCTION: Synaptic adhesion protein. Regulates the formation of exitatory synapses through the recruitment of pre-and-postsynaptic proteins. Organize the lamina/pathway-specific differentiation of dendrites. Plays an important role for auditory synaptic responses. Involved in the suppression of glioma. {ECO:0000269|PubMed:15967442, ECO:0000269|PubMed:16980967, ECO:0000269|PubMed:17785411}.	0	0	0	0	0	2164	0	279	84	66	4486	3506
MSTRG.861	1386.49	-4.81934	0.78627	-6.12936	8.82e-10	7.32e-07	ref|XP_024880201.1|	solute carrier organic anion transporter family member 4C1 [Temnothorax curvispinosus]	NA	solute carrier organic anion transporter family member 4C1	NA	NA	NA	NA	NA	NA	NA	NA	NA	NA	NA	NA	Q8BGD4	Solute carrier organic anion transporter family member 4C1 (Oatp-R) (Solute carrier family 21 member 20)	cell differentiation [GO:0030154]; multicellular organism development [GO:0007275]; organic anion transport [GO:0015711]; sodium-independent organic anion transport [GO:0043252]; spermatogenesis [GO:0007283]	FUNCTION: Organic anion transporter, capable of transporting pharmacological substances such as digoxin, ouabain, thyroxine, methotrexate and cAMP. May participate in the regulation of membrane transport of ouabain. Involved in the uptake of the dipeptidyl peptidase-4 inhibitor sitagliptin and hence may play a role in its transport into and out of renal proximal tubule cells. May be involved in t…	58	41	26	100	166	4856	116	3274	226	448	4620	3194
MSTRG.4278	6949.7	-10.6793	1.76411	-6.05363	1.42e-09	1.02e-06	ref|XP_024874518.1|	probable salivary secreted peptide [Temnothorax curvispinosus]	NA	probable salivary secreted peptide	NA	NA	NA	NA	Q9VT51	Probable insulin-like peptide 2 (dILP2) (Insulin-related peptide 2) [Cleaved into: Probable insulin-like peptide 2 A chain; Probable insulin-like peptide 2 B chain]	carbohydrate utilization [GO:0009758]; cell surface receptor signaling pathway [GO:0007166]; cellular response to glucose stimulus [GO:0071333]; determination of adult lifespan [GO:0008340]; female mating behavior [GO:0060180]; germ-line stem-cell niche homeostasis [GO:0060250]; glucose homeostasis [GO:0042593]; insulin receptor signaling pathway [GO:0008286]; larval feeding behavior [GO:0030536]…	FUNCTION: Plays a role in regulating body size by increasing cell size and cell number of individual organs. Probably mediates its growth effects by acting as a ligand for the insulin receptor and transducing a signal via the Chico/PI3K/Akt(PKB) pathway. {ECO:0000269|PubMed:11250149}.	NA	NA	NA	NA	P08505	Interleukin-6 (IL-6) (B-cell hybridoma growth factor) (Interleukin HP-1)	acute-phase response [GO:0006953]; aging [GO:0007568]; bone remodeling [GO:0046849]; branching involved in salivary gland morphogenesis [GO:0060445]; cell redox homeostasis [GO:0045454]; cellular response to dexamethasone stimulus [GO:0071549]; cellular response to estradiol stimulus [GO:0071392]; cellular response to hepatocyte growth factor stimulus [GO:0035729]; cellular response to hydrogen p…	FUNCTION: Cytokine with a wide variety of biological functions in immunity, tissue regeneration, and metabolism (Probable). Binds to IL6R, then the complex associates to the signaling subunit IL6ST/gp130 to trigger the intracellular IL6-signaling pathway (PubMed:8910279). The interaction with the membrane-bound IL6R and IL6ST stimulates 'classic signaling', whereas the binding of IL6 and soluble …	18	0	2	14	0	27483	0	3133	203	692	36069	22214
MSTRG.1083	1111.93	-6.17514	1.01941	-6.05757	1.38e-09	1.02e-06	ref|XP_024892592.1|	facilitated trehalose transporter Tret1-2 homolog [Temnothorax curvispinosus]	NA	facilitated trehalose transporter Tret1-2 homolog	NA	NA	NA	NA	Q8MKK4	Facilitated trehalose transporter Tret1-2 homolog (DmTret1-2)	trehalose transport [GO:0015771]	FUNCTION: Fails to transport trehalose. {ECO:0000269|PubMed:20035867}.	NA	NA	NA	NA	NA	NA	NA	NA	54	8	0	46	15	7123	145	1096	37	563	2462	1979
MSTRG.5462	257.26	-11.1729	1.86522	-5.99014	2.1e-09	1.41e-06	ref|XP_011061337.1|	PREDICTED: forkhead box protein D3 [Acromyrmex echinatior]	NA	forkhead box protein D3	NA	NA	NA	NA	NA	NA	NA	NA	NA	NA	NA	NA	Q61060	Forkhead box protein D3 (HNF3/FH transcription factor genesis) (Hepatocyte nuclear factor 3 forkhead homolog 2) (HFH-2)	anatomical structure morphogenesis [GO:0009653]; cell differentiation [GO:0030154]; cellular response to leukemia inhibitory factor [GO:1990830]; embryonic placenta development [GO:0001892]; in utero embryonic development [GO:0001701]; negative regulation of transcription by RNA polymerase II [GO:0000122]; positive regulation of transcription by RNA polymerase II [GO:0045944]; regulation of trans…	FUNCTION: Binds to the consensus sequence 5'-A[AT]T[AG]TTTGTTT-3' and acts as a transcriptional repressor. Also acts as a transcriptional activator. Promotes development of neural crest cells from neural tube progenitors. Restricts neural progenitor cells to the neural crest lineage while suppressing interneuron differentiation. Required for maintenance of pluripotent cells in the pre-implantatio…	0	0	0	0	0	422	0	1236	0	169	852	469
MSTRG.29450	8026.56	-10.3521	1.761	-5.87856	4.14e-09	2.62e-06	ref|XP_024883172.1|	synaptic vesicle glycoprotein 2C-like [Temnothorax curvispinosus]	NA	synaptic vesicle glycoprotein 2C	NA	NA	NA	NA	NA	NA	NA	NA	G5ECN9	Neuroendocrine convertase 2 (NEC 2) (EC 3.4.21.94) (Egg-laying defective protein 3) (Kex2-like prohormone convertase 2) (CELPC2) (Prohormone convertase 2) (PC2) (Proprotein convertase 2)	arg-arg specific dibasic protein processing [GO:0090474]; determination of adult lifespan [GO:0008340]; dibasic protein processing [GO:0090472]; insulin processing [GO:0030070]; larval feeding behavior [GO:0030536]; negative regulation of dauer entry [GO:1905910]; negative regulation of dense core granule transport [GO:1904810]; negative regulation of turning behavior involved in mating [GO:00610…	FUNCTION: Serine endoprotease which cleaves preproteins at paired basic amino acids (PubMed:12657671, PubMed:15180830, PubMed:16945111, PubMed:23665919, PubMed:24671950). Processes FMRFamide-like (flp) and neuropeptide-like protein (nlp) neuropeptides (PubMed:12657671, PubMed:16945111). Probably by processing flp-1 and flp-18, modulates the neuronal excitation-inhibition balance and thus the leve…	Q69ZS6	Synaptic vesicle glycoprotein 2C (Synaptic vesicle protein 2C)	chemical synaptic transmission [GO:0007268]; neurotransmitter transport [GO:0006836]	FUNCTION: Plays a role in the control of regulated secretion in neural and endocrine cells, enhancing selectively low-frequency neurotransmission. Positively regulates vesicle fusion by maintaining the readily releasable pool of secretory vesicles. {ECO:0000250|UniProtKB:Q9Z2I6}.; FUNCTION: (Microbial infection) Receptor for C.botulinum neurotoxin type A (BoNT/A, botA); the toxin binds Sv2c via e…	12	14	0	25	0	37552	195	42333	0	3629	3930	4145
MSTRG.13893	246.278	-11.1099	1.89851	-5.85192	4.86e-09	2.76e-06	ref|XP_024888807.1|	uncharacterized protein LOC112465476 [Temnothorax curvispinosus]	NA	uncharacterized protein LOC112465476	NA	NA	NA	NA	NA	NA	NA	NA	NA	NA	NA	NA	NA	NA	NA	NA	0	0	0	0	0	1575	0	451	0	337	137	393
MSTRG.403	69824.9	-12.0723	2.07601	-5.81512	6.06e-09	3.27e-06	ref|XP_024884642.1|	chymotrypsin-1-like isoform X1 [Temnothorax curvispinosus]	NA	chymotrypsin-1	NA	NA	NA	NA	NA	NA	NA	NA	NA	NA	NA	NA	NA	NA	NA	NA	8	6	8	112	0	245102	0	252	270	24	359369	293893
MSTRG.13967	244.822	-8.98432	1.54741	-5.80602	6.4e-09	3.28e-06	ref|XP_024868468.1|	uncharacterized protein LOC112452470 isoform X3 [Temnothorax curvispinosus]	PREDICTED: box A-binding factor-like isoform X2 [Cyphomyrmex costatus]	uncharacterized protein LOC112452470	NA	NA	NA	NA	NA	NA	NA	NA	NA	NA	NA	NA	NA	NA	NA	NA	0	0	4	0	0	1077	36	247	0	64	1276	475
MSTRG.14076	410.98	-5.35335	0.924198	-5.79243	6.94e-09	3.36e-06	ref|XP_011634314.1|	pituitary homeobox homolog Ptx1 [Pogonomyrmex barbatus]	NA	pituitary homeobox homolog Ptx1	NA	NA	NA	NA	O18400	Pituitary homeobox homolog Ptx1 (D-PTX1)	anatomical structure morphogenesis [GO:0009653]; multicellular organism development [GO:0007275]; regulation of transcription by RNA polymerase II [GO:0006357]	FUNCTION: Appears to control physiological cell functions rather than pattern formation during embryogenesis. {ECO:0000269|PubMed:9431811}.	NA	NA	NA	NA	NA	NA	NA	NA	4	68	5	9	0	1471	166	650	293	129	1654	770
MSTRG.13011	3166.82	-3.08249	0.532657	-5.78701	7.17e-09	3.36e-06	ref|XP_024869069.1|	ejaculatory bulb-specific protein 3-like [Temnothorax curvispinosus]	NA	ejaculatory bulb-specific protein 3	NA	NA	NA	NA	Q9U6L5	Ejaculatory bulb-specific protein 1 (Ejaculatory bulb-specific protein I) (PEB-me)	behavior [GO:0007610]; mating plug formation [GO:0042628]; multicellular organism reproduction [GO:0032504]	FUNCTION: Major protein component of the posterior mating plug. Accessory gland proteins constitute, or are required for formation of the anterior mating plug. Posterior mating plug forms before sperm transfer and the anterior mating plug is formed after the start of mating. {ECO:0000269|PubMed:11267893}.	NA	NA	NA	NA	NA	NA	NA	NA	346	411	780	578	727	5026	6599	1815	4571	444	10695	8062
MSTRG.22047	1246.38	-5.49786	0.984705	-5.58326	2.36e-08	1.06e-05	NA	NA	NA	NA	NA	NA	NA	NA	NA	NA	NA	NA	NA	NA	NA	NA	NA	NA	NA	NA	70	36	18	25	72	599	1894	872	1593	0	2698	7167
MSTRG.11442	22716.7	-10.6577	1.94166	-5.48898	4.04e-08	1.74e-05	ref|XP_024884038.1|	uncharacterized protein LOC112462470, partial [Temnothorax curvispinosus]	NA	uncharacterized protein LOC112462470	NA	NA	NA	NA	NA	NA	NA	NA	NA	NA	NA	NA	NA	NA	NA	NA	66	0	0	34	12	94439	4	78	297	38	124966	75908
MSTRG.6047	1891.32	-2.36327	0.431362	-5.47863	4.29e-08	1.78e-05	ref|XP_024877789.1|	circadian clock-controlled protein-like [Temnothorax curvispinosus]	NA	circadian clock-controlled protein	NA	NA	NA	NA	O76879	Circadian clock-controlled protein daywake	circadian rhythm [GO:0007623]; multicellular organism reproduction [GO:0032504]; positive regulation of circadian sleep/wake cycle, wakefulness [GO:0010841]	FUNCTION: Component of the circadian clock or downstream effector of clock function (PubMed:2517256, PubMed:31080079). Required for suppressing daytime sleep (siesta) under ambient environmental temperatures. Part of a heat avoidance mechanism that modulates daytime sleep behavior under different environmental temperatures to minimize the risk of heat exposure. Under cooler ambient temperatures, …	NA	NA	NA	NA	O54943	Period circadian protein homolog 2 (mPER2) (Circadian clock protein PERIOD 2)	circadian regulation of gene expression [GO:0032922]; circadian regulation of translation [GO:0097167]; circadian rhythm [GO:0007623]; entrainment of circadian clock by photoperiod [GO:0043153]; fatty acid metabolic process [GO:0006631]; gluconeogenesis [GO:0006094]; glycogen biosynthetic process [GO:0005978]; histone H3 deacetylation [GO:0070932]; lactate biosynthetic process [GO:0019249]; negat…	FUNCTION: Transcriptional repressor which forms a core component of the circadian clock. The circadian clock, an internal time-keeping system, regulates various physiological processes through the generation of approximately 24 hour circadian rhythms in gene expression, which are translated into rhythms in metabolism and behavior. It is derived from the Latin roots 'circa' (about) and 'diem' (day…	846	378	645	228	536	3085	3162	1339	3120	994	4096	4869
MSTRG.4238	6607.85	-7.88666	1.45763	-5.4106	6.28e-08	2.45e-05	ref|XP_024871743.1|	uncharacterized protein LOC112454527 [Temnothorax curvispinosus]	NA	uncharacterized protein LOC112454527	NA	NA	NA	NA	NA	NA	NA	NA	NA	NA	NA	NA	NA	NA	NA	NA	32	14	71	55	56	17228	0	1694	101	319	38037	28521
MSTRG.29734	2342.2	-4.64848	0.859516	-5.40825	6.36e-08	2.45e-05	ref|XP_024888348.1|	uncharacterized protein LOC112465157, partial [Temnothorax curvispinosus]	PREDICTED: mycosubtilin synthase subunit C-like [Trachymyrmex cornetzi]	uncharacterized protein LOC112465157	NA	NA	NA	NA	NA	NA	NA	NA	NA	NA	NA	NA	NA	NA	NA	NA	220	189	178	66	96	5050	448	564	184	373	6568	14452
MSTRG.409	15618.3	-11.9135	2.24197	-5.31386	1.07e-07	3.99e-05	ref|XP_024884292.1|	chymotrypsin-2-like [Temnothorax curvispinosus]	NA	chymotrypsin-2	NA	NA	NA	NA	NA	NA	NA	NA	NA	NA	NA	NA	NA	NA	NA	NA	8	0	0	25	0	31481	0	183	112	100	115739	63682
MSTRG.13945	21215.1	-3.0611	0.578531	-5.29116	1.22e-07	4.37e-05	ref|XP_011861437.1|	PREDICTED: titin [Vollenhovia emeryi]	NA	titin	NA	NA	NA	NA	Q9I7U4	Titin (D-Titin) (Kettin)	cell division [GO:0051301]; locomotion [GO:0040011]; mesoderm development [GO:0007498]; mitotic chromosome condensation [GO:0007076]; muscle attachment [GO:0016203]; myoblast fusion [GO:0007520]; regulation of hemocyte proliferation [GO:0035206]; sarcomere organization [GO:0045214]; sister chromatid cohesion [GO:0007062]; somatic muscle development [GO:0007525]; visceral muscle development [GO:00…	FUNCTION: Key component in the assembly and functioning of adult and embryonic striated muscles and muscle tendons. By providing connections at the level of individual microfilaments, it contributes to the fine balance of forces between the two halves of the sarcomere. The size and extensibility of the cross-links are the main determinants of sarcomere extensibility properties of muscle. In non-m…	G4SLH0	Titin homolog (EC 2.7.11.1)	NA	FUNCTION: Serine/threonine-protein kinase (PubMed:18390597, PubMed:20346955). Key component in the assembly and functioning of muscles. By providing connections at the level of individual microfilaments, it contributes to the fine balance of forces between the two halves of the sarcomere. The size and extensibility of the cross-links are the main determinants of sarcomere extensibility properties…	A2ASS6	Titin (EC 2.7.11.1) (Connectin)	adult heart development [GO:0007512]; cardiac muscle contraction [GO:0060048]; cardiac muscle fiber development [GO:0048739]; cardiac muscle hypertrophy [GO:0003300]; cardiac muscle tissue morphogenesis [GO:0055008]; cardiac myofibril assembly [GO:0055003]; detection of muscle stretch [GO:0035995]; forward locomotion [GO:0043056]; heart development [GO:0007507]; heart growth [GO:0060419]; heart m…	FUNCTION: Key component in the assembly and functioning of vertebrate striated muscles. By providing connections at the level of individual microfilaments, it contributes to the fine balance of forces between the two halves of the sarcomere. The size and extensibility of the cross-links are the main determinants of sarcomere extensibility properties of muscle. In non-muscle cells, seems to play a…	2761	4173	2551	5382	4506	77347	9682	9911	16883	101826	18278	11737
MSTRG.13644	1117.42	-1.8982	0.36442	-5.20883	1.9e-07	6.61e-05	NA	NA	NA	NA	NA	NA	NA	NA	NA	NA	NA	NA	NA	NA	NA	NA	NA	NA	NA	NA	454	536	342	544	210	2244	1384	1438	1661	3027	1219	723
MSTRG.27643	7039.96	-7.93414	1.53434	-5.17105	2.33e-07	7.84e-05	ref|XP_024887052.1|	uncharacterized protein LOC112464344, partial [Temnothorax curvispinosus]	NA	uncharacterized protein LOC112464344	NA	NA	NA	NA	NA	NA	NA	NA	NA	NA	NA	NA	NA	NA	NA	NA	57	18	53	55	51	13381	29	1062	0	184	50058	29603
MSTRG.24369	576.958	-12.3381	2.38884	-5.1649	2.41e-07	7.86e-05	NA	NA	NA	NA	NA	NA	NA	NA	NA	NA	NA	NA	NA	NA	NA	NA	NA	NA	NA	NA	0	0	0	0	0	1832	2116	623	1652	776	0	0
MSTRG.8407	174.871	-5.91095	1.15442	-5.1203	3.05e-07	9.67e-05	ref|XP_024878160.1|	silk gland factor 1 [Temnothorax curvispinosus]	NA	silk gland factor 1	NA	NA	NA	NA	NA	NA	NA	NA	NA	NA	NA	NA	NA	NA	NA	NA	5	8	5	6	0	563	0	168	39	80	914	483
MSTRG.28862	34384.2	-10.3982	2.05616	-5.05712	4.26e-07	0.000131122	ref|XP_024878006.1|	putative aminopeptidase-2 [Temnothorax curvispinosus]	NA	putative aminopeptidase-2	NA	NA	NA	NA	NA	NA	NA	NA	Q22531	Putative aminopeptidase-2 (EC 3.4.11.-)	embryo development ending in birth or egg hatching [GO:0009792]; oogenesis [GO:0048477]; peptide catabolic process [GO:0043171]; proteolysis [GO:0006508]; regulation of meiotic cell cycle process involved in oocyte maturation [GO:1903538]; regulation of oviposition [GO:0046662]	FUNCTION: Putative aminopeptidase which plays a role in oocyte maturation. {ECO:0000269|PubMed:24663498}.	NA	NA	NA	NA	72	4	40	26	63	42911	0	71	0	107	258565	163247
MSTRG.7511	40687.2	-12.4296	2.47138	-5.0294	4.92e-07	0.000147359	ref|XP_011868437.1|	PREDICTED: chymotrypsin-2 [Vollenhovia emeryi]	NA	chymotrypsin-2	NA	NA	NA	NA	NA	NA	NA	NA	NA	NA	NA	NA	NA	NA	NA	NA	0	0	9	52	0	62882	0	89	72	26	187595	262164
MSTRG.5750	627.933	-4.95263	0.98987	-5.00331	5.64e-07	0.000164217	ref|XP_024881956.1|	inositol monophosphatase 1-like [Temnothorax curvispinosus]	NA	inositol monophosphatase 1	NA	NA	NA	NA	Q9VYF2	Putative inositol monophosphatase 3 (IMP 3) (IMPase 3) (EC 3.1.3.25) (Inositol-1(or 4)-monophosphatase 3) (Myo-inositol monophosphatase A3)	dephosphorylation [GO:0016311]; inositol biosynthetic process [GO:0006021]; inositol phosphate dephosphorylation [GO:0046855]; phosphate-containing compound metabolic process [GO:0006796]; phosphatidylinositol biosynthetic process [GO:0006661]; phosphatidylinositol phosphorylation [GO:0046854]; signal transduction [GO:0007165]	NA	Q19420	Inositol monophosphatase ttx-7 (IMP) (IMPase) (EC 3.1.3.25) (Abnormal thermotaxis protein 7) (D-galactose 1-phosphate phosphatase) (EC 3.1.3.94) (Inositol-1(or 4)-monophosphatase)	chemotaxis [GO:0006935]; inositol biosynthetic process [GO:0006021]; inositol metabolic process [GO:0006020]; inositol phosphate dephosphorylation [GO:0046855]; phosphatidylinositol phosphorylation [GO:0046854]; protein localization [GO:0008104]; protein localization to synapse [GO:0035418]; signal transduction [GO:0007165]; thermotaxis [GO:0043052]	FUNCTION: Responsible for the provision of inositol required for synthesis of phosphatidylinositol and polyphosphoinositides. Has broad substrate specificity and can use myo-inositol monophosphates, myo-inositol 1,3-diphosphate, myo-inositol 1,4-diphosphate, scyllo-inositol-phosphate, D-galactose 1-phosphate, glucose-1-phosphate, glucose-6-phosphate, fructose-1-phosphate, beta-glycerophosphate, a…	O55023	Inositol monophosphatase 1 (IMP 1) (IMPase 1) (EC 3.1.3.25) (D-galactose 1-phosphate phosphatase) (EC 3.1.3.94) (Inositol-1(or 4)-monophosphatase 1) (Lithium-sensitive myo-inositol monophosphatase A1)	inositol biosynthetic process [GO:0006021]; inositol metabolic process [GO:0006020]; inositol phosphate dephosphorylation [GO:0046855]; phosphate-containing compound metabolic process [GO:0006796]; phosphatidylinositol biosynthetic process [GO:0006661]; phosphatidylinositol phosphorylation [GO:0046854]; signal transduction [GO:0007165]	FUNCTION: Responsible for the provision of inositol required for synthesis of phosphatidylinositol and polyphosphoinositides and has been implicated as the pharmacological target for lithium action in brain. Has broad substrate specificity and can use myo-inositol monophosphates, myo-inositol 1,3-diphosphate, myo-inositol 1,4-diphosphate, scyllo-inositol-phosphate, D-galactose 1-phosphate, glucos…	47	39	15	30	32	2018	0	2284	95	764	631	1400
MSTRG.19212	10274.3	-14.0518	2.84228	-4.94384	7.66e-07	0.000217337	ref|XP_024871783.1|	uncharacterized protein LOC112454551 [Temnothorax curvispinosus]	NA	uncharacterized protein LOC112454551	NA	NA	NA	NA	NA	NA	NA	NA	NA	NA	NA	NA	NA	NA	NA	NA	0	0	0	5	0	23098	0	75	0	24	73011	41904
MSTRG.19210	117.695	-10.045	2.05245	-4.89414	9.87e-07	0.000266142	ref|XP_024888210.1|	uncharacterized protein LOC112465071 [Temnothorax curvispinosus]	NA	uncharacterized protein LOC112465071	NA	NA	NA	NA	NA	NA	NA	NA	NA	NA	NA	NA	NA	NA	NA	NA	0	0	0	0	0	194	0	21	0	51	1359	130
MSTRG.15531	255.225	-4.6486	0.949131	-4.89775	9.69e-07	0.000266142	ref|XP_018305727.1|	PREDICTED: uncharacterized protein LOC108724067 [Trachymyrmex zeteki]	calmodulin-like isoform X2 [Temnothorax curvispinosus]	uncharacterized protein LOC108724067	NA	NA	NA	NA	NA	NA	NA	NA	NA	NA	NA	NA	NA	NA	NA	NA	32	30	0	20	0	258	322	73	328	342	1579	489
MSTRG.10664	920.748	-2.59612	0.547181	-4.74454	2.09e-06	0.000536484	ref|XP_011874886.1|	PREDICTED: short-chain dehydrogenase/reductase family 16C member 6-like [Vollenhovia emeryi]	NA	short-chain dehydrogenase/reductase family 16C member 6	NA	NA	NA	NA	NA	NA	NA	NA	NA	NA	NA	NA	Q7TQA3	Epidermal retinol dehydrogenase 2 (EPHD-2) (RDH-E2) (EC 1.1.1.105) (Retinal short-chain dehydrogenase reductase 2) (retSDR2) (Short-chain dehydrogenase reductase 9) (Short-chain dehydrogenase/reductase family 16C member 5)	keratinocyte proliferation [GO:0043616]; negative regulation of histone acetylation [GO:0035067]; negative regulation of transcription by RNA polymerase II [GO:0000122]; positive regulation of histone deacetylation [GO:0031065]; retinal metabolic process [GO:0042574]; retinol metabolic process [GO:0042572]	FUNCTION: Oxidoreductase with strong preference for NAD. Active in both the oxidative and reductive directions. Oxidizes all-trans-retinol in all-trans-retinaldehyde. No activity was detected with 11-cis-retinol or 11-cis-retinaldehyde as substrates with either NAD(+)/NADH or NADP(+)/NADPH (By similarity). {ECO:0000250}.	239	435	131	129	203	3656	838	711	451	565	2727	1429
MSTRG.7503	583.608	-10.6549	2.25193	-4.73144	2.23e-06	0.00055899	ref|XP_024871509.1|	uncharacterized protein LOC112454382 [Temnothorax curvispinosus]	NA	uncharacterized protein LOC112454382	NA	NA	NA	NA	NA	NA	NA	NA	NA	NA	NA	NA	NA	NA	NA	NA	0	0	3	0	0	1636	0	857	0	152	2570	2150
MSTRG.5752	1717.57	-8.46326	1.79377	-4.71813	2.38e-06	0.000583253	ref|XP_011868926.1|	PREDICTED: inositol monophosphatase 3-like [Vollenhovia emeryi]	NA	inositol monophosphatase 3	NA	NA	NA	NA	Q9VYF2	Putative inositol monophosphatase 3 (IMP 3) (IMPase 3) (EC 3.1.3.25) (Inositol-1(or 4)-monophosphatase 3) (Myo-inositol monophosphatase A3)	dephosphorylation [GO:0016311]; inositol biosynthetic process [GO:0006021]; inositol phosphate dephosphorylation [GO:0046855]; phosphate-containing compound metabolic process [GO:0006796]; phosphatidylinositol biosynthetic process [GO:0006661]; phosphatidylinositol phosphorylation [GO:0046854]; signal transduction [GO:0007165]	NA	Q19420	Inositol monophosphatase ttx-7 (IMP) (IMPase) (EC 3.1.3.25) (Abnormal thermotaxis protein 7) (D-galactose 1-phosphate phosphatase) (EC 3.1.3.94) (Inositol-1(or 4)-monophosphatase)	chemotaxis [GO:0006935]; inositol biosynthetic process [GO:0006021]; inositol metabolic process [GO:0006020]; inositol phosphate dephosphorylation [GO:0046855]; phosphatidylinositol phosphorylation [GO:0046854]; protein localization [GO:0008104]; protein localization to synapse [GO:0035418]; signal transduction [GO:0007165]; thermotaxis [GO:0043052]	FUNCTION: Responsible for the provision of inositol required for synthesis of phosphatidylinositol and polyphosphoinositides. Has broad substrate specificity and can use myo-inositol monophosphates, myo-inositol 1,3-diphosphate, myo-inositol 1,4-diphosphate, scyllo-inositol-phosphate, D-galactose 1-phosphate, glucose-1-phosphate, glucose-6-phosphate, fructose-1-phosphate, beta-glycerophosphate, a…	Q80V26	Golgi-resident adenosine 3',5'-bisphosphate 3'-phosphatase (Golgi-resident PAP phosphatase) (gPAPP) (EC 3.1.3.7) (3'(2'), 5'-bisphosphate nucleotidase 2) (Inositol monophosphatase domain-containing protein 1) (Myo-inositol monophosphatase A3) (Phosphoadenosine phosphate 3'-nucleotidase)	chondrocyte development [GO:0002063]; chondroitin sulfate metabolic process [GO:0030204]; embryonic digit morphogenesis [GO:0042733]; endochondral ossification [GO:0001958]; inositol phosphate dephosphorylation [GO:0046855]; phosphatidylinositol phosphorylation [GO:0046854]; post-embryonic development [GO:0009791]; skeletal system development [GO:0001501]	FUNCTION: Exhibits 3'-nucleotidase activity toward adenosine 3',5'-bisphosphate (PAP), namely hydrolyzes adenosine 3',5'-bisphosphate into adenosine 5'-monophosphate (AMP) and a phosphate (PubMed:18695242). May play a role in the formation of skeletal elements derived through endochondral ossification, possibly by clearing adenosine 3',5'-bisphosphate produced by Golgi sulfotransferases during gl…	20	0	0	19	0	9564	111	2532	0	1869	3837	3019
MSTRG.7792	708.547	-3.77939	0.809577	-4.66835	3.04e-06	0.000727495	ref|XP_024874924.1|	aminopeptidase N-like [Temnothorax curvispinosus]	NA	aminopeptidase N	B2D0J4	Venom dipeptidyl peptidase 4 (Allergen C) (Venom dipeptidyl peptidase IV) (EC 3.4.14.5) (allergen Api m 5)	NA	FUNCTION: Venom dipeptidyl-peptidase which removes N-terminal dipeptides sequentially from polypeptides having unsubstituted N-termini provided that the penultimate residue is proline. May process promelittin into its active form and/or modulate the chemotactic activity of immune cells after the insect sting. {ECO:0000269|PubMed:20348419}.	Q9V6K1	Tripeptidyl-peptidase 2 (TPP-2) (EC 3.4.14.10) (Tripeptidyl aminopeptidase) (Tripeptidyl-peptidase II) (TPP-II) (dTPP II)	proteolysis [GO:0006508]	FUNCTION: Component of the proteolytic cascade acting downstream of the 26S proteasome in the ubiquitin-proteasome pathway. May be able to complement the 26S proteasome function to some extent under conditions in which the latter is inhibited (By similarity). Efficiently cleaves Ala-Ala-Ala-polypeptide and Pro-Pro-Ala-polypeptide, Val-Leu-Lys-polypeptide only at high concentration. Does not cleav…	Q4TT88	Puromycin-sensitive aminopeptidase (PSA) (EC 3.4.11.14) (Cytosol alanyl aminopeptidase) (AAP-S)	anterior/posterior axis specification, embryo [GO:0008595]; embryo development ending in birth or egg hatching [GO:0009792]; exit from meiosis [GO:1990947]; first cell cycle pseudocleavage [GO:0030590]; maintenance of centrosome location [GO:0051661]; oogenesis [GO:0048477]; peptide catabolic process [GO:0043171]; positive regulation of oocyte maturation [GO:1900195]; proteolysis [GO:0006508]; re…	FUNCTION: Aminopeptidase (PubMed:12930831). Required for the exit from meiosis, probably upstream of cyclin cyb-3 (PubMed:17021038). Involved in the establishment of the anterior-posterior polarity at the embryonic 1-cell stage by regulating the dynamics of sperm-donated centrosomes (PubMed:17021038, PubMed:20599902, PubMed:28065742). Plays a role in oocyte maturation (PubMed:24663498). Required …	P97449	Aminopeptidase N (AP-N) (mAPN) (EC 3.4.11.2) (Alanyl aminopeptidase) (Aminopeptidase M) (AP-M) (Membrane protein p161) (Microsomal aminopeptidase) (CD antigen CD13)	angiogenesis [GO:0001525]; cell differentiation [GO:0030154]; negative regulation of renal sodium excretion [GO:0035814]; peptide catabolic process [GO:0043171]; proteolysis [GO:0006508]; regulation of blood pressure [GO:0008217]; signal transduction [GO:0007165]	FUNCTION: Broad specificity aminopeptidase which plays a role in the final digestion of peptides generated from hydrolysis of proteins by gastric and pancreatic proteases. Also involved in the processing of various peptides including peptide hormones, such as angiotensin III and IV, neuropeptides, and chemokines (By similarity). May also be involved the cleavage of peptides bound to major histoco…	53	159	50	16	132	3359	203	61	416	419	3151	1153
MSTRG.1564	275.321	-1.97139	0.422761	-4.66312	3.11e-06	0.000730005	ref|XP_024872859.1|	voltage-dependent T-type calcium channel subunit alpha-1G isoform X5 [Temnothorax curvispinosus]	NA	voltage-dependent T-type calcium channel subunit alpha-1G	NA	NA	NA	NA	NA	NA	NA	NA	NA	NA	NA	NA	Q9Z1L5	Voltage-dependent calcium channel subunit alpha-2/delta-3 (Voltage-gated calcium channel subunit alpha-2/delta-3) [Cleaved into: Voltage-dependent calcium channel subunit alpha-2-3; Voltage-dependent calcium channel subunit delta-3]	calcium ion transport [GO:0006816]; regulation of ion transmembrane transport [GO:0034765]	FUNCTION: The alpha-2/delta subunit of voltage-dependent calcium channels regulates calcium current density and activation/inactivation kinetics of the calcium channel. Acts as a regulatory subunit for P/Q-type calcium channel (CACNA1A), N-type (CACNA1B), L-type (CACNA1C OR CACNA1D) but not T-type (CACNA1G). {ECO:0000269|PubMed:10200414, ECO:0000269|PubMed:9880589}.	116	82	166	59	66	336	531	163	370	397	978	291
MSTRG.864	1153.27	-11.3073	2.44359	-4.62732	3.7e-06	0.000776652	ref|XP_024880184.1|	solute carrier organic anion transporter family member 1A5-like [Temnothorax curvispinosus]	NA	solute carrier organic anion transporter family member 1A5	NA	NA	NA	NA	NA	NA	NA	NA	NA	NA	NA	NA	Q91YY5	Solute carrier organic anion transporter family member 1A5 (Organic anion-transporting polypeptide 3) (OATP-3) (Sodium-independent organic anion transporter 3) (Solute carrier family 21 member 7)	bile acid and bile salt transport [GO:0015721]; intestinal absorption [GO:0050892]; monocarboxylic acid transport [GO:0015718]; organic anion transport [GO:0015711]; sodium-independent organic anion transport [GO:0043252]	FUNCTION: Mediates the Na(+)-independent transport of organic anions such as taurocholate and thyroid hormones. {ECO:0000250}.	0	4	0	0	0	1953	0	437	0	47	7335	5421
MSTRG.20694	1542.42	-8.46403	1.82997	-4.62523	3.74e-06	0.000776652	ref|XP_024883071.1|	sodium-coupled monocarboxylate transporter 1-like isoform X1 [Temnothorax curvispinosus]	NA	sodium-coupled monocarboxylate transporter 1	NA	NA	NA	NA	NA	NA	NA	NA	NA	NA	NA	NA	Q8BYF6	Sodium-coupled monocarboxylate transporter 1 (Electrogenic sodium monocarboxylate cotransporter) (Solute carrier family 5 member 8)	apoptotic process [GO:0006915]; monocarboxylic acid transport [GO:0015718]; propanoate transport [GO:0015730]; short-chain fatty acid import [GO:0015913]; sodium ion transport [GO:0006814]	FUNCTION: Acts as an electrogenic sodium (Na(+)) and chloride (Cl-)-dependent sodium-coupled solute transporter, including transport of monocarboxylates (short-chain fatty acids including L-lactate, D-lactate, pyruvate, acetate, propionate, valerate and butyrate), lactate, mocarboxylate drugs (nicotinate, benzoate, salicylate and 5-aminosalicylate) and ketone bodies (beta-D-hydroxybutyrate, aceto…	4	2	14	16	0	8435	0	7116	0	982	1093	214
MSTRG.17743	3054.3	-8.0898	1.74853	-4.62663	3.72e-06	0.000776652	ref|XP_024894191.1|	insulin-like growth factor-binding protein complex acid labile subunit [Temnothorax curvispinosus]	NA	insulin growth factor-binding protein complex acid labile subunit	NA	NA	NA	NA	NA	NA	NA	NA	NA	NA	NA	NA	P70389	Insulin-like growth factor-binding protein complex acid labile subunit (ALS)	axon guidance [GO:0007411]; cell adhesion [GO:0007155]; negative chemotaxis [GO:0050919]	FUNCTION: May have an important role in regulating the access of circulating IGFs to the tissues.	40	42	0	11	0	5967	0	1168	62	1065	17195	14189
MSTRG.17447	3225.59	-7.98158	1.7201	-4.64019	3.48e-06	0.000776652	ref|XP_031629199.1|	uncharacterized protein LOC116344682 [Contarinia nasturtii]	NA	uncharacterized protein LOC116344682	NA	NA	NA	NA	NA	NA	NA	NA	NA	NA	NA	NA	NA	NA	NA	NA	26	16	49	14	0	3146	104	72	0	64	26407	14404
MSTRG.13156	402.572	-6.1273	1.31895	-4.64558	3.39e-06	0.000776652	NA	NA	NA	NA	NA	NA	NA	NA	NA	NA	NA	NA	NA	NA	NA	NA	NA	NA	NA	NA	31	9	6	0	0	0	87	763	1614	26388	186	1714
MSTRG.11367	509.549	-3.03819	0.656903	-4.62502	3.75e-06	0.000776652	ref|XP_024876719.1|	protein twist-like isoform X1 [Temnothorax curvispinosus]	NA	protein twist	NA	NA	NA	NA	P10627	Protein twist	actomyosin structure organization [GO:0031032]; developmental process [GO:0032502]; ectoderm and mesoderm interaction [GO:0007499]; gastrulation [GO:0007369]; gastrulation involving germ band extension [GO:0010004]; heart development [GO:0007507]; Malpighian tubule morphogenesis [GO:0007443]; mesodermal cell fate commitment [GO:0001710]; mesodermal cell fate specification [GO:0007501]; mesoderm d…	FUNCTION: Involved in the establishment and dorsoventral patterning of germ layers in the embryo. {ECO:0000269|PubMed:3416836}.	Q11094	Twist-related protein (CeTwist) (Helix-loop-helix protein 8)	developmental process [GO:0032502]; mesodermal cell fate specification [GO:0007501]; positive regulation of transcription, DNA-templated [GO:0045893]; positive regulation of transcription by RNA polymerase II [GO:0045944]; regulation of transcription by RNA polymerase II [GO:0006357]; vulval cell fate specification [GO:0072327]	FUNCTION: Acts as a transcriptional regulator. Involved in postembryonic mesodermal cell fate specification. Activates ceh-24 and egl-15 during mesodermal patterning. {ECO:0000269|PubMed:28369379, ECO:0000269|PubMed:9716413}.	P26687	Twist-related protein 1 (M-twist)	aortic valve morphogenesis [GO:0003180]; cardiac neural crest cell development involved in outflow tract morphogenesis [GO:0061309]; cardiac neural crest cell migration involved in outflow tract morphogenesis [GO:0003253]; cell differentiation [GO:0030154]; cell proliferation involved in heart valve development [GO:2000793]; cellular response to growth factor stimulus [GO:0071363]; cellular respo…	FUNCTION: Acts as a transcriptional regulator. Inhibits myogenesis by sequestrating E proteins, inhibiting trans-activation by MEF2, and inhibiting DNA-binding by MYOD1 through physical interaction. This interaction probably involves the basic domains of both proteins. Also represses expression of proinflammatory cytokines such as TNFA and IL1B. Regulates cranial suture patterning and fusion. Act…	39	238	113	45	50	2058	788	129	305	348	1449	840
MSTRG.14843	1014.34	-0.942059	0.203879	-4.62068	3.82e-06	0.000778098	ref|XP_024880829.1|	ATP-binding cassette sub-family A member 5-like [Temnothorax curvispinosus]	NA	ATP-binding cassette sub-family A member 5	NA	NA	NA	NA	Q9VSS1	Protein Pixie (ATP-binding cassette sub-family E member 1)	negative regulation of neuron apoptotic process [GO:0043524]; nuclear-transcribed mRNA catabolic process, non-stop decay [GO:0070481]; regulation of cell growth [GO:0001558]; regulation of translation [GO:0006417]; ribosomal subunit export from nucleus [GO:0000054]; ribosome disassembly [GO:0032790]; translation [GO:0006412]; translational initiation [GO:0006413]; translational termination [GO:00…	FUNCTION: Plays a role in translation initiation and quality control of translation (PubMed:16291791, PubMed:17392269, PubMed:29861391). Together with pelo and HBS1, is required for 48S complex formation from 80S ribosomes and dissociation of vacant 80S ribosomes (PubMed:17392269). Stabilizes core components of eIF3 complex promoting their assembly into translation initiation-competent complexes …	G5EE72	Multidrug resistance-associated protein 5 (ATP-binding cassette sub-family C member mrp-5)	transmembrane transport [GO:0055085]	FUNCTION: Heme transporter required for the export of intestinal heme to different tissues and subcellular compartments (PubMed:24836561, PubMed:28581477). Also, required for the export of vitamin B12 from the intestine of the mother to the embryo to support embryonic development (PubMed:29562169). {ECO:0000269|PubMed:24836561, ECO:0000269|PubMed:28581477, ECO:0000269|PubMed:29562169}.	P41234	ATP-binding cassette sub-family A member 2 (EC 7.6.2.-) (ATP-binding cassette transporter 2) (ATP-binding cassette 2)	cellular sphingolipid homeostasis [GO:0090156]; central nervous system myelin formation [GO:0032289]; ceramide translocation [GO:0099040]; cholesterol homeostasis [GO:0042632]; ganglioside metabolic process [GO:0001573]; glycosphingolipid metabolic process [GO:0006687]; lipid transport [GO:0006869]; locomotory behavior [GO:0007626]; negative regulation of cholesterol efflux [GO:0090370]; negative…	FUNCTION: Probable lipid tranporter that modulates cholesterol sequestration in the late endosome/lysosome by regulating the intracellular sphingolipid metabolism, in turn participates in cholesterol homeostasis (PubMed:17488728, PubMed:22748276). May alter the transbilayer distribution of ceramide in the intraluminal membrane lipid bilayer, favoring its retention in the outer leaflet that result…	654	720	694	470	641	1222	1257	931	1812	1021	1960	1167
MSTRG.13391	5999.64	-7.72787	1.67416	-4.61598	3.91e-06	0.000781191	ref|XP_024888122.1|	transferrin-like [Temnothorax curvispinosus]	NA	transferrin	NA	NA	NA	NA	Q27331	V-type proton ATPase catalytic subunit A isoform 2 (V-ATPase subunit A 2) (EC 7.1.2.2) (V-ATPase 69 kDa subunit 2) (Vacuolar proton pump subunit alpha 2)	endosomal lumen acidification [GO:0048388]; endosomal transport [GO:0016197]; imaginal disc growth [GO:0007446]; lumen formation, open tracheal system [GO:0035149]; proton transmembrane transport [GO:1902600]	FUNCTION: Catalytic subunit of the peripheral V1 complex of vacuolar ATPase. V-ATPase vacuolar ATPase is responsible for acidifying a variety of intracellular compartments in eukaryotic cells.	P30628	Probable V-type proton ATPase 116 kDa subunit a (V-ATPase 116 kDa isoform a) (Uncoordinated protein 32) (Vacuolar proton translocating ATPase 116 kDa subunit a)	ATP synthesis coupled proton transport [GO:0015986]; defense response to Gram-positive bacterium [GO:0050830]; embryo development ending in birth or egg hatching [GO:0009792]; locomotion [GO:0040011]; negative regulation of locomotion [GO:0040013]; nematode larval development [GO:0002119]; positive regulation of programmed cell death [GO:0043068]; response to hypoxia [GO:0001666]; synaptic transm…	FUNCTION: Required for assembly and activity of the vacuolar ATPase. Potential role in differential targeting and regulation of the enzyme for a specific organelle (Probable). Regulates the size of gut granules during embryonic development (PubMed:20148972). {ECO:0000269|PubMed:20148972, ECO:0000305}.	Q921I1	Serotransferrin (Transferrin) (Beta-1 metal-binding globulin) (Siderophilin)	actin filament organization [GO:0007015]; activation of JUN kinase activity [GO:0007257]; antibacterial humoral response [GO:0019731]; cellular iron ion homeostasis [GO:0006879]; cellular response to iron ion [GO:0071281]; ERK1 and ERK2 cascade [GO:0070371]; iron ion transport [GO:0006826]; osteoclast differentiation [GO:0030316]; positive regulation of bone resorption [GO:0045780]; positive regu…	FUNCTION: Transferrins are iron binding transport proteins which can bind two Fe(3+) ions in association with the binding of an anion, usually bicarbonate. It is responsible for the transport of iron from sites of absorption and heme degradation to those of storage and utilization. Serum transferrin may also have a further role in stimulating cell proliferation.	27	12	133	61	0	13190	266	1002	0	276	38861	25663
MSTRG.8171	1316.77	-9.98418	2.17616	-4.58798	4.48e-06	0.000877358	ref|XP_024872208.1|	mpv17-like protein 2 [Temnothorax curvispinosus]	NA	mpv17 protein 2	NA	NA	NA	NA	Q9V492	Mpv17-like protein	homeostatic process [GO:0042592]; mitochondrial genome maintenance [GO:0000002]	FUNCTION: Involved in mitochondria homeostasis. {ECO:0000250}.	Q7YWV6	Mpv17-like protein	NA	FUNCTION: Involved in mitochondria homeostasis. {ECO:0000250}.	P19258	Protein Mpv17 (Mpv-17)	cellular response to reactive oxygen species [GO:0034614]; glomerular basement membrane development [GO:0032836]; homeostatic process [GO:0042592]; inner ear development [GO:0048839]; mitochondrial genome maintenance [GO:0000002]; reactive oxygen species metabolic process [GO:0072593]; regulation of mitochondrial DNA metabolic process [GO:1901858]; regulation of reactive oxygen species metabolic …	FUNCTION: Non-selective channel that modulates the membrane potential under normal conditions and oxidative stress, and is involved in mitochondrial homeostasis (By similarity). Involved in mitochondrial deoxynucleoside triphosphates (dNTP) pool homeostasis and mitochondrial DNA (mtDNA) maintenance (PubMed:26760297). May be involved in the regulation of reactive oxygen species metabolism and the …	0	4	0	7	0	4266	0	443	0	140	9706	3330
MSTRG.15763	614.603	-9.19405	2.01045	-4.57313	4.8e-06	0.000893212	ref|XP_024891093.1|	sodium-independent sulfate anion transporter-like [Temnothorax curvispinosus]	NA	sodium-independent sulfate anion transporter	NA	NA	NA	NA	NA	NA	NA	NA	NA	NA	NA	NA	Q9QXZ6	Solute carrier organic anion transporter family member 1A1 (Sodium-independent organic anion-transporting polypeptide 1) (OATP-1) (Solute carrier family 21 member 1)	bile acid and bile salt transport [GO:0015721]; organic anion transport [GO:0015711]; response to stilbenoid [GO:0035634]; response to testosterone [GO:0033574]; sodium-independent organic anion transport [GO:0043252]	FUNCTION: Mediates the Na(+)-independent transport of organic anions such as taurocholate, prostaglandin E2 (PGE2), dehydroepiandrosterone sulfate (DHEAS), 17-beta-glucuronosyl estradiol, estrone-3-sulfate, sulfobromophthalein (BSP), ouabain and gadoxetate.	2	7	0	0	0	2706	0	2128	0	451	1364	751
MSTRG.31642	387.596	-4.95187	1.0825	-4.57447	4.77e-06	0.000893212	ref|XP_024883098.1|	poly(A) RNA polymerase gld-2 homolog A-like isoform X2 [Temnothorax curvispinosus]	NA	poly(A) RNA polymerase gld-2 homolog A	NA	NA	NA	NA	Q9VD44	Poly(A) RNA polymerase gld-2 homolog A (DmGLD2) (EC 2.7.7.19)	long-term memory [GO:0007616]; mRNA polyadenylation [GO:0006378]; mRNA processing [GO:0006397]; RNA polyadenylation [GO:0043631]	FUNCTION: Cytoplasmic poly(A) RNA polymerase that adds successive AMP monomers to the 3'-end of specific RNAs, forming a poly(A) tail. In contrast to the canonical nuclear poly(A) RNA polymerase, it only adds poly(A) to selected cytoplasmic mRNAs. Required for formation of long term memory. {ECO:0000269|PubMed:18780789}.	Q95ZK7	Defective in germ line development protein 3 (Germline development defective 3)	embryo development ending in birth or egg hatching [GO:0009792]; germ-line sex determination [GO:0018992]; germ-line stem cell division [GO:0042078]; masculinization of hermaphroditic germ-line [GO:0042006]; meiotic cell cycle [GO:0051321]; mitotic cytokinesis [GO:0000281]; negative regulation of binding [GO:0051100]; nematode larval development [GO:0002119]; nuclear division [GO:0000280]; positi…	FUNCTION: Required maternally for germline survival and embryogenesis. Forms a complex with gls-1 which promotes the oogenic cell fate by freeing the translational repressor fbf to repress sperm promoting factors. Promotes maturation of primary spermatocytes to mature sperm. Required during hermaphrodite development to promote sperm fate, which is critical for determining the normal number of spe…	NA	NA	NA	NA	12	82	8	0	4	2031	50	29	203	293	1796	541
MSTRG.6065	1165.83	-3.48796	0.762202	-4.57617	4.74e-06	0.000893212	ref|XP_024869462.1|	circadian clock-controlled protein-like [Temnothorax curvispinosus]	NA	circadian clock-controlled protein	NA	NA	NA	NA	O76879	Circadian clock-controlled protein daywake	circadian rhythm [GO:0007623]; multicellular organism reproduction [GO:0032504]; positive regulation of circadian sleep/wake cycle, wakefulness [GO:0010841]	FUNCTION: Component of the circadian clock or downstream effector of clock function (PubMed:2517256, PubMed:31080079). Required for suppressing daytime sleep (siesta) under ambient environmental temperatures. Part of a heat avoidance mechanism that modulates daytime sleep behavior under different environmental temperatures to minimize the risk of heat exposure. Under cooler ambient temperatures, …	NA	NA	NA	NA	O54943	Period circadian protein homolog 2 (mPER2) (Circadian clock protein PERIOD 2)	circadian regulation of gene expression [GO:0032922]; circadian regulation of translation [GO:0097167]; circadian rhythm [GO:0007623]; entrainment of circadian clock by photoperiod [GO:0043153]; fatty acid metabolic process [GO:0006631]; gluconeogenesis [GO:0006094]; glycogen biosynthetic process [GO:0005978]; histone H3 deacetylation [GO:0070932]; lactate biosynthetic process [GO:0019249]; negat…	FUNCTION: Transcriptional repressor which forms a core component of the circadian clock. The circadian clock, an internal time-keeping system, regulates various physiological processes through the generation of approximately 24 hour circadian rhythms in gene expression, which are translated into rhythms in metabolism and behavior. It is derived from the Latin roots 'circa' (about) and 'diem' (day…	74	131	179	387	41	666	5637	487	1802	109	1154	3433
MSTRG.25041	62.9983	-9.143	2.00201	-4.56691	4.95e-06	0.000904543	ref|XP_024891311.1|	peptidoglycan-recognition protein LC-like [Temnothorax curvispinosus]	NA	peptidoglycan-recognition protein LC	NA	NA	NA	NA	Q9GNK5	Peptidoglycan-recognition protein LC (Immune response deficient 7 protein)	antibacterial humoral response [GO:0019731]; defense response to Gram-negative bacterium [GO:0050829]; defense response to virus [GO:0051607]; immune response [GO:0006955]; innate immune response [GO:0045087]; peptidoglycan recognition protein signaling pathway [GO:0061057]; positive regulation of antibacterial peptide biosynthetic process [GO:0006963]; positive regulation of biosynthetic process…	FUNCTION: Major activator of the imd/Relish pathway and is likely to encode a pattern recognition molecule for the humoral immune response (PubMed:11872802, PubMed:22022271). Required for Relish processing and nuclear translocation following proteolytic cleavage (PubMed:11872802). Involved in the response to lipopolysaccharide (LPS) and peptidoglycan of Gram-negative bacteria (PubMed:11872802). T…	NA	NA	NA	NA	NA	NA	NA	NA	0	0	0	0	0	254	0	179	0	198	83	52
MSTRG.3151	2458.69	-8.8915	1.96211	-4.5316	5.85e-06	0.00101799	ref|XP_024875277.1|	trypsin-3-like [Temnothorax curvispinosus]	NA	trypsin-3	NA	NA	NA	NA	NA	NA	NA	NA	NA	NA	NA	NA	NA	NA	NA	NA	0	0	5	9	28	5266	0	9	78	22	14054	12483
MSTRG.19185	1956.95	-5.98952	1.32081	-4.53473	5.77e-06	0.00101799	ref|XP_024871802.1|	facilitated trehalose transporter Tret1-like [Temnothorax curvispinosus]	NA	facilitated trehalose transporter Tret1	NA	NA	NA	NA	A1Z8N1	Facilitated trehalose transporter Tret1-1 (DmTret1-1)	trehalose transport [GO:0015771]	FUNCTION: Low-capacity facilitative transporter for trehalose. Does not transport maltose, sucrose or lactose. Mediates the bidirectional transfer of trehalose. Responsible for the transport of trehalose synthesized in the fat body and the incorporation of trehalose into other tissues that require a carbon source, thereby regulating trehalose levels in the hemolymph. {ECO:0000269|PubMed:20035867}.	NA	NA	NA	NA	NA	NA	NA	NA	61	64	71	21	35	6634	36	11168	0	1686	808	1766
MSTRG.3462	693.12	-3.0402	0.670633	-4.53334	5.81e-06	0.00101799	ref|XP_024876218.1|	calcineurin-binding protein cabin-1-like [Temnothorax curvispinosus]	NA	calcineurin-binding protein cabin-1	NA	NA	NA	NA	NA	NA	NA	NA	NA	NA	NA	NA	F4JV59	Calcineurin-binding protein 1 (AtCABIN1)	DNA replication-independent nucleosome assembly [GO:0006336]	FUNCTION: May be required for replication-independent chromatin assembly. {ECO:0000250|UniProtKB:Q9Y6J0}.	80	186	115	246	22	1832	295	609	169	654	2756	1858
MSTRG.10778	283.66	-11.3138	2.50522	-4.51608	6.3e-06	0.0010291	ref|XP_024891151.1|	synaptic vesicle glycoprotein 2B-like [Temnothorax curvispinosus]	NA	synaptic vesicle glycoprotein 2B	NA	NA	NA	NA	NA	NA	NA	NA	NA	NA	NA	NA	Q8BG39	Synaptic vesicle glycoprotein 2B (Synaptic vesicle protein 2B)	chemical synaptic transmission [GO:0007268]; neurotransmitter transport [GO:0006836]	FUNCTION: Probably plays a role in the control of regulated secretion in neural and endocrine cells. {ECO:0000305|PubMed:10624962}.; FUNCTION: (Microbial infection) Receptor for C.botulinum neurotoxin type A (BoNT/A, botA); the toxin probably binds via extracellular loop 4 (PubMed:16543415). {ECO:0000269|PubMed:16543415}.; FUNCTION: (Microbial infection) Possible receptor for C.botulinum neurotox…	0	0	0	0	0	818	0	1953	0	159	315	30
MSTRG.20979	202.639	-4.96083	1.0981	-4.51764	6.25e-06	0.0010291	ref|XP_024887820.1|	late histone H1-like [Temnothorax curvispinosus]	NA	late histone H1	NA	NA	NA	NA	P34021	Ecdysone receptor (20-hydroxy-ecdysone receptor) (20E receptor) (EcRH) (Ecdysteroid receptor) (Nuclear receptor subfamily 1 group H member 1)	autophagy [GO:0006914]; border follicle cell migration [GO:0007298]; cardiac muscle tissue development [GO:0048738]; cardioblast differentiation [GO:0010002]; cell adhesion [GO:0007155]; cell differentiation [GO:0030154]; chitin-based cuticle development [GO:0040003]; chitin-based embryonic cuticle biosynthetic process [GO:0008362]; cholesterol homeostasis [GO:0042632]; dendrite morphogenesis [GO…	FUNCTION: Receptor for ecdysone (PubMed:1913820, PubMed:30293839). Binds to ecdysone response elements (ECRES) following ecdysone-binding, and recruitment of a complex containing the histone methyltransferase trr, leads to activate transcription of target genes (PubMed:1913820, PubMed:30293839). {ECO:0000269|PubMed:1913820, ECO:0000269|PubMed:30293839}.	NA	NA	NA	NA	P43275	Histone H1.1 (H1 VAR.3) (Histone H1a) (H1a)	chromosome condensation [GO:0030261]; negative regulation of chromatin silencing [GO:0031936]; negative regulation of DNA recombination [GO:0045910]; nucleosome assembly [GO:0006334]; nucleosome positioning [GO:0016584]; positive regulation of receptor-mediated endocytosis [GO:0048260]; spermatogenesis [GO:0007283]	FUNCTION: Histone H1 protein binds to linker DNA between nucleosomes forming the macromolecular structure known as the chromatin fiber. Histones H1 are necessary for the condensation of nucleosome chains into higher-order structured fibers. Acts also as a regulator of individual gene transcription through chromatin remodeling, nucleosome spacing and DNA methylation (By similarity). {ECO:0000250}.	15	18	14	6	0	468	163	0	96	328	1221	411
MSTRG.4565	965.491	-2.05455	0.454428	-4.52117	6.15e-06	0.0010291	NA	NA	NA	NA	NA	NA	NA	NA	NA	NA	NA	NA	NA	NA	NA	NA	NA	NA	NA	NA	315	372	416	220	317	1376	2147	638	2259	2581	1194	277
MSTRG.18171	207.88	-5.34386	1.18757	-4.49981	6.8e-06	0.00104761	ref|XP_024872167.1|	zinc finger BED domain-containing protein 4-like, partial [Temnothorax curvispinosus]	NA	zinc finger BED domain-containing protein 4	NA	NA	NA	NA	NA	NA	NA	NA	Q19787	Zinc finger BED domain-containing protein 3	molting cycle, collagen and cuticulin-based cuticle [GO:0018996]; regulation of cell division [GO:0051302]; regulation of transcription by RNA polymerase II [GO:0006357]; vulval cell fate specification [GO:0072327]	FUNCTION: Probable transcription factor involved in vulval organogenesis. During vulval development, may play a role in the regulation of cell cycle regulators such as cul-1. Plays a role in larval molting. {ECO:0000269|PubMed:20005870}.	Q9D0L1	Zinc finger BED domain-containing protein 3 (Axin-interacting protein)	actin filament organization [GO:0007015]; endoplasmic reticulum localization [GO:0051643]; establishment of spindle localization [GO:0051293]; mitochondrion localization [GO:0051646]; negative regulation of protein phosphorylation [GO:0001933]; positive regulation of canonical Wnt signaling pathway [GO:0090263]; positive regulation of embryonic development [GO:0040019]; positive regulation of tra…	FUNCTION: Acts as a positive regulator in the activation of the canonical Wnt/beta-catenin signaling pathway by stabilizing cytoplasmic beta-catenin (PubMed:19141611). Involved in transcription activation of Wnt target gene expression (PubMed:19141611). Plays a role in symmetric division of blastomeres in the early stages of embryogenesis via regulation of mitotic spindle central positioning and …	0	6	7	29	0	48	475	1257	230	255	9	88
MSTRG.5661	28172.7	-4.85444	1.0777	-4.50443	6.66e-06	0.00104761	ref|XP_024875398.1|	alpha-glucosidase-like [Temnothorax curvispinosus]	NA	alpha-glucosidase	Q17058	Alpha-glucosidase (EC 3.2.1.20) (Maltase)	NA	FUNCTION: Converts sucrose in nectar to glucose and fructose.	P07191	Maltase A2 (EC 3.2.1.20) (Larval visceral protein D)	NA	NA	Q19426	Mannosyl-oligosaccharide glucosidase (EC 3.2.1.106) (Processing A-glucosidase I)	oligosaccharide metabolic process [GO:0009311]; protein N-linked glycosylation [GO:0006487]	FUNCTION: Cleaves the distal alpha 1,2-linked glucose residue from the Glc(3)Man(9)GlcNAc(2) oligosaccharide precursor highly specifically. {ECO:0000250|UniProtKB:Q13724, ECO:0000269|PubMed:23836288}.	Q8BHN3	Neutral alpha-glucosidase AB (EC 3.2.1.207) (Alpha-glucosidase 2) (Glucosidase II subunit alpha)	carbohydrate metabolic process [GO:0005975]; N-glycan processing [GO:0006491]	FUNCTION: Catalytic subunit of glucosidase II that cleaves sequentially the 2 innermost alpha-1,3-linked glucose residues from the Glc(2)Man(9)GlcNAc(2) oligosaccharide precursor of immature glycoproteins (PubMed:27462106). Required for PKD1/Polycystin-1 and PKD2/Polycystin-2 maturation and localization to the cell surface and cilia (PubMed:28375157). {ECO:0000269|PubMed:27462106, ECO:0000269|Pub…	405	1972	3244	1326	1010	48607	1493	6943	1978	2570	171453	128931
[truncated: 182 more rows]

## Sheet: D) downreg C646
gene id	base mean	log fold change	lfcSE	stat	p-value	adjusted p-value	ref	blast hit	blast hit alternative	UniProt search query	UniProt A. mellifera ID	UniProt A. mellifera Name	UniProt A. mellifera GO BP	UniProt A. mellifera Function	UniProt D. melanogaster ID	UniProt D. melanogaster Name	UniProt D. melanogaster GO BP	UniProt D. melanogaster Function	UniProt C. elegans ID	UniProt C. elegans Name	UniProt C. elegans GO BP	UniProt C. elegans Function	UniProt M. musculus ID	UniProt M. musculus Name	UniProt M. musculus GO BP	UniProt M. musculus Function	read count sample 5 (queenless)	read count sample 6 (queenless)	read count sample 7 (queenless)	read count sample 8 (queenless)	read count sample 9 (queenless)	read count sample 10 (queenless+C646)	read count sample 11 (queenless+C646)	read count sample 12 (queenless+C646)	read count sample 13 (queenless+C646)	read count sample 16 (queenless+C646)	read count sample 17 (queenless+C646)	read count sample 18 (queenless+C646)
[truncated: 59 more rows]

[truncated: 5 more sheets: E) upreg TSA, F) downreg TSA, G) upreg QR & upreg C646, H) downreg QR & downreg C646, I) downreg QR & downreg TSA]
