# Supplementary material for: Histone acetylation regulates the expression of genes involved in worker reproduction in the ant Temnothorax rugatulus
Source: BMC Genomics. 2021 Dec 3;22:871. doi: 10.1186/s12864-021-08196-8 (PMC8642982; doi:10.1186/s12864-021-08196-8)
Supplement: Supplementary file 3 — Additional file 3. Contains the lists of GO terms associated with upregulated and downregulated genes for each group comparison performed in our gene expression analysis, with associated statistics from the enrichment analysis. [file 12864_2021_8196_MOESM3_ESM.xlsx]

## Sheet: A) upreg QR
GO ID	GO term	Annotated	Expected	Significant	Fisher
GO:0055085	transmembrane transport	300	7.33	25	8.4e-07
GO:1902600	proton transmembrane transport	25	0.61	5	0.00028
GO:0046854	phosphatidylinositol phosphorylation	7	0.17	2	0.01145
GO:0046855	inositol phosphate dephosphorylation	7	0.17	2	0.01145
GO:0006508	proteolysis	254	6.21	11	0.01862
GO:0008272	sulfate transport	10	0.24	2	0.02340
GO:0007041	lysosomal transport	1	0.02	1	0.02445
GO:0031032	actomyosin structure organization	1	0.02	1	0.02445
GO:0001507	acetylcholine catabolic process in synaptic cleft	1	0.02	1	0.02445
GO:0008543	fibroblast growth factor receptor signaling pathway	1	0.02	1	0.02445
GO:0008284	positive regulation of cell population proliferation	1	0.02	1	0.02445
GO:0007015	actin filament organization	12	0.29	2	0.04787
GO:0009264	deoxyribonucleotide catabolic process	2	0.05	1	0.04830
GO:0000103	sulfate assimilation	2	0.05	1	0.04830
GO:0007160	cell-matrix adhesion	2	0.05	1	0.04830
GO:0007163	establishment or maintenance of cell polarity	2	0.05	1	0.04830
GO:0006750	glutathione biosynthetic process	3	0.07	1	0.07158
GO:0006596	polyamine biosynthetic process	4	0.1	1	0.09430
GO:0006434	seryl-tRNA aminoacylation	4	0.1	1	0.09430
GO:0034314	Arp2/3 complex-mediated actin nucleation	5	0.12	1	0.11647
GO:0006355	regulation of transcription, DNA-templated	243	5.94	9	0.13627
GO:1903818	positive regulation of voltage-gated potassium channel activity	6	0.15	1	0.13810
GO:0006801	superoxide metabolic process	6	0.15	1	0.13810
GO:0030431	sleep	6	0.15	1	0.13810
GO:0032222	regulation of synaptic transmission, cholinergic	6	0.15	1	0.13810
GO:0051056	regulation of small GTPase mediated signal transduction	19	0.46	2	0.17837
GO:0005975	carbohydrate metabolic process	122	2.98	6	0.22814
GO:0006470	protein dephosphorylation	37	0.9	2	0.22848
GO:0008299	isoprenoid biosynthetic process	11	0.27	1	0.23865
GO:0032012	regulation of ARF protein signal transduction	11	0.27	1	0.23865
GO:0009190	cyclic nucleotide biosynthetic process	14	0.34	1	0.29332
GO:0042157	lipoprotein metabolic process	16	0.39	1	0.32759
GO:0006520	cellular amino acid metabolic process	98	2.4	3	0.36553
GO:0006486	protein glycosylation	25	0.61	1	0.46258
GO:0000398	mRNA splicing, via spliceosome	27	0.66	1	0.48872
GO:0006811	ion transport	189	4.62	10	0.53565
GO:0007186	G protein-coupled receptor signaling pathway	75	1.83	2	0.55274
GO:0006869	lipid transport	36	0.88	1	0.59166
GO:0035556	intracellular signal transduction	126	3.08	4	0.59571
GO:0030001	metal ion transport	66	1.61	2	0.60047
GO:0006629	lipid metabolic process	133	3.25	4	0.67825
GO:0006313	transposition, DNA-mediated	49	1.2	1	0.70520
GO:0009058	biosynthetic process	839	20.51	16	0.70697
GO:0006511	ubiquitin-dependent protein catabolic process	51	1.25	1	0.71964
GO:0007166	cell surface receptor signaling pathway	75	1.83	2	0.75658
GO:0006468	protein phosphorylation	212	5.18	4	0.77218
GO:0015074	DNA integration	81	1.98	1	0.86851
GO:0007165	signal transduction	357	8.73	8	0.90169
GO:0055114	oxidation-reduction process	352	8.61	3	0.99405
GO:0033043	regulation of organelle organization	20	0.49	1	1
GO:0034660	ncRNA metabolic process	121	2.96	1	1
GO:0051716	cellular response to stimulus	429	10.49	8	1
GO:0031334	positive regulation of protein-containing complex assembly	6	0.15	1	1
GO:0043266	regulation of potassium ion transport	6	0.15	1	1
GO:0010033	response to organic substance	14	0.34	1	1
GO:0006810	transport	556	13.59	29	1
GO:0010638	positive regulation of organelle organization	6	0.15	1	1
GO:0030163	protein catabolic process	73	1.78	1	1
GO:0009889	regulation of biosynthetic process	254	6.21	9	1
GO:0043268	positive regulation of potassium ion transport	6	0.15	1	1
GO:0006812	cation transport	105	2.57	7	1
GO:0044344	cellular response to fibroblast growth factor stimulus	1	0.02	1	1
GO:0043038	amino acid activation	46	1.12	1	1
GO:0043269	regulation of ion transport	6	0.15	1	1
GO:0006813	potassium ion transport	29	0.71	1	1
GO:0006259	DNA metabolic process	223	5.45	1	1
GO:0046578	regulation of Ras protein signal transduction	11	0.27	1	1
GO:0071363	cellular response to growth factor stimulus	7	0.17	1	1
GO:0043039	tRNA aminoacylation	46	1.12	1	1
GO:0032956	regulation of actin cytoskeleton organization	9	0.22	1	1
GO:0051186	cofactor metabolic process	62	1.52	1	1
GO:0019438	aromatic compound biosynthetic process	409	10	11	1
GO:0051188	cofactor biosynthetic process	51	1.25	1	1
GO:0044106	cellular amine metabolic process	6	0.15	1	1
GO:0019941	modification-dependent protein catabolic process	51	1.25	1	1
GO:0019439	aromatic compound catabolic process	38	0.93	1	1
GO:0070085	glycosylation	25	0.61	1	1
GO:0050896	response to stimulus	458	11.2	8	1
GO:0006720	isoprenoid metabolic process	11	0.27	1	1
GO:0016070	RNA metabolic process	553	13.52	11	1
GO:0043254	regulation of protein-containing complex assembly	9	0.22	1	1
GO:0055086	nucleobase-containing small molecule metabolic process	105	2.57	2	1
GO:0016071	mRNA metabolic process	69	1.69	1	1
GO:0033036	macromolecule localization	144	3.52	1	1
GO:0006725	cellular aromatic compound metabolic process	922	22.54	14	1
GO:0006996	organelle organization	133	3.25	3	1
GO:0034654	nucleobase-containing compound biosynthetic process	388	9.49	11	1
GO:0051171	regulation of nitrogen compound metabolic process	265	6.48	9	1
GO:0034655	nucleobase-containing compound catabolic process	31	0.76	1	1
GO:0071805	potassium ion transmembrane transport	13	0.32	1	1
GO:0009262	deoxyribonucleotide metabolic process	5	0.12	1	1
GO:0006396	RNA processing	166	4.06	1	1
GO:0006397	mRNA processing	53	1.3	1	1
GO:0008380	RNA splicing	36	0.88	1	1
GO:0030832	regulation of actin filament length	9	0.22	1	1
GO:0010817	regulation of hormone levels	1	0.02	1	1
GO:0030833	regulation of actin filament polymerization	9	0.22	1	1
GO:0006399	tRNA metabolic process	95	2.32	1	1
GO:0044085	cellular component biogenesis	109	2.66	1	1
GO:0017144	drug metabolic process	40	0.98	1	1
GO:0051179	localization	570	13.93	29	1
GO:0044087	regulation of cellular component biogenesis	10	0.24	1	1
GO:1901564	organonitrogen compound metabolic process	1036	25.33	23	1
GO:1901565	organonitrogen compound catabolic process	105	2.57	1	1
GO:0044089	positive regulation of cellular component biogenesis	6	0.15	1	1
GO:1901566	organonitrogen compound biosynthetic process	338	8.26	3	1
GO:0030838	positive regulation of actin filament polymerization	6	0.15	1	1
GO:0042133	neurotransmitter metabolic process	11	0.27	1	1
GO:0032970	regulation of actin filament-based process	9	0.22	1	1
GO:0042135	neurotransmitter catabolic process	6	0.15	1	1
GO:1904062	regulation of cation transmembrane transport	6	0.15	1	1
GO:0031589	cell-substrate adhesion	2	0.05	1	1
GO:0099536	synaptic signaling	9	0.22	2	1
GO:0099537	trans-synaptic signaling	9	0.22	2	1
GO:1904064	positive regulation of cation transmembrane transport	6	0.15	1	1
GO:0000375	RNA splicing, via transesterification reactions	27	0.66	1	1
GO:0000377	RNA splicing, via transesterification reactions with bulged adenosine as nucleophile	27	0.66	1	1
GO:0006464	cellular protein modification process	423	10.34	7	1
GO:0050794	regulation of cellular process	673	16.45	19	1
GO:0043603	cellular amide metabolic process	216	5.28	1	1
GO:0032411	positive regulation of transporter activity	6	0.15	1	1
GO:0051128	regulation of cellular component organization	22	0.54	1	1
GO:0043604	amide biosynthetic process	199	4.86	1	1
GO:0032412	regulation of ion transmembrane transporter activity	6	0.15	1	1
GO:0043270	positive regulation of ion transport	6	0.15	1	1
GO:0032414	positive regulation of ion transmembrane transporter activity	6	0.15	1	1
GO:0071702	organic substance transport	152	3.72	1	1
GO:0042445	hormone metabolic process	1	0.02	1	1
GO:0071704	organic substance metabolic process	2036	49.77	44	1
GO:0042447	hormone catabolic process	1	0.02	1	1
GO:0034404	nucleobase-containing small molecule biosynthetic process	11	0.27	1	1
GO:0009165	nucleotide biosynthetic process	64	1.56	1	1
GO:0007010	cytoskeleton organization	31	0.76	3	1
GO:0009166	nucleotide catabolic process	5	0.12	1	1
GO:0006749	glutathione metabolic process	6	0.15	1	1
GO:0051234	establishment of localization	560	13.69	29	1
GO:0098916	anterograde trans-synaptic signaling	9	0.22	2	1
GO:0098660	inorganic ion transmembrane transport	49	1.2	6	1
GO:0010467	gene expression	689	16.84	11	1
GO:0010468	regulation of gene expression	271	6.63	9	1
GO:0098662	inorganic cation transmembrane transport	49	1.2	6	1
GO:0016043	cellular component organization	192	4.69	3	1
GO:0034622	cellular protein-containing complex assembly	52	1.27	1	1
GO:0090066	regulation of anatomical structure size	10	0.24	1	1
GO:1901292	nucleoside phosphate catabolic process	6	0.15	1	1
GO:1901293	nucleoside phosphate biosynthetic process	64	1.56	1	1
GO:0070887	cellular response to chemical stimulus	12	0.29	1	1
GO:0046164	alcohol catabolic process	7	0.17	2	1
GO:0043170	macromolecule metabolic process	1597	39.04	31	1
GO:1901575	organic substance catabolic process	167	4.08	5	1
GO:0009719	response to endogenous stimulus	9	0.22	1	1
GO:1901576	organic substance biosynthetic process	782	19.12	15	1
GO:0071310	cellular response to organic substance	11	0.27	1	1
GO:1901615	organic hydroxy compound metabolic process	26	0.64	2	1
GO:0098655	cation transmembrane transport	50	1.22	6	1
GO:1901616	organic hydroxy compound catabolic process	7	0.17	2	1
GO:0006351	transcription, DNA-templated	306	7.48	9	1
GO:0051130	positive regulation of cellular component organization	7	0.17	1	1
GO:0008064	regulation of actin polymerization or depolymerization	9	0.22	1	1
GO:1901016	regulation of potassium ion transmembrane transporter activity	6	0.15	1	1
GO:0009187	cyclic nucleotide metabolic process	14	0.34	1	1
GO:0006807	nitrogen compound metabolic process	1768	43.22	36	1
GO:0034762	regulation of transmembrane transport	6	0.15	1	1
GO:0099177	regulation of trans-synaptic signaling	6	0.15	1	1
GO:0007264	small GTPase mediated signal transduction	40	0.98	2	1
GO:1901018	positive regulation of potassium ion transmembrane transporter activity	6	0.15	1	1
GO:0001505	regulation of neurotransmitter levels	12	0.29	1	1
GO:0034764	positive regulation of transmembrane transport	6	0.15	1	1
GO:0007034	vacuolar transport	9	0.22	1	1
GO:0007265	Ras protein signal transduction	15	0.37	1	1
GO:0034765	regulation of ion transmembrane transport	6	0.15	1	1
GO:0007267	cell-cell signaling	45	1.1	2	1
GO:0034767	positive regulation of ion transmembrane transport	6	0.15	1	1
GO:0007268	chemical synaptic transmission	9	0.22	2	1
GO:0046834	lipid phosphorylation	7	0.17	2	1
GO:2001141	regulation of RNA biosynthetic process	243	5.94	9	1
GO:0034641	cellular nitrogen compound metabolic process	1079	26.38	15	1
GO:0046838	phosphorylated carbohydrate dephosphorylation	7	0.17	2	1
GO:0015698	inorganic anion transport	16	0.39	2	1
GO:0034645	cellular macromolecule biosynthetic process	604	14.77	11	1
GO:0044260	cellular macromolecule metabolic process	1231	30.09	19	1
GO:0044262	cellular carbohydrate metabolic process	20	0.49	2	1
GO:0022898	regulation of transmembrane transporter activity	6	0.15	1	1
GO:0010959	regulation of metal ion transport	6	0.15	1	1
GO:0019751	polyol metabolic process	15	0.37	2	1
GO:0019752	carboxylic acid metabolic process	140	3.42	3	1
GO:0044265	cellular macromolecule catabolic process	87	2.13	1	1
GO:0009966	regulation of signal transduction	34	0.83	2	1
GO:0042401	cellular biogenic amine biosynthetic process	4	0.1	1	1
GO:0044267	cellular protein metabolic process	652	15.94	9	1
GO:0090407	organophosphate biosynthetic process	97	2.37	1	1
GO:0046174	polyol catabolic process	7	0.17	2	1
GO:1903506	regulation of nucleic acid-templated transcription	243	5.94	9	1
GO:0006412	translation	188	4.6	1	1
GO:0019637	organophosphate metabolic process	155	3.79	4	1
GO:0060255	regulation of macromolecule metabolic process	289	7.07	9	1
GO:0007167	enzyme linked receptor protein signaling pathway	18	0.44	1	1
GO:0044255	cellular lipid metabolic process	83	2.03	3	1
GO:0007169	transmembrane receptor protein tyrosine kinase signaling pathway	10	0.24	1	1
GO:0044257	cellular protein catabolic process	61	1.49	1	1
GO:0006418	tRNA aminoacylation for protein translation	46	1.12	1	1
GO:0050789	regulation of biological process	696	17.02	19	1
GO:0065003	protein-containing complex assembly	63	1.54	1	1
GO:0046483	heterocycle metabolic process	928	22.69	14	1
GO:0006139	nucleobase-containing compound metabolic process	890	21.76	14	1
GO:0065007	biological regulation	734	17.94	20	1
GO:0032409	regulation of transporter activity	6	0.15	1	1
GO:0036211	protein modification process	423	10.34	7	1
GO:0065008	regulation of biological quality	60	1.47	2	1
GO:0046486	glycerolipid metabolic process	35	0.86	2	1
GO:0065009	regulation of molecular function	30	0.73	1	1
GO:0070848	response to growth factor	7	0.17	1	1
GO:0051050	positive regulation of transport	6	0.15	1	1
GO:0046488	phosphatidylinositol metabolic process	31	0.76	2	1
GO:0044281	small molecule metabolic process	279	6.82	7	1
GO:0007154	cell communication	368	9	10	1
GO:0007271	synaptic transmission, cholinergic	7	0.17	2	1
GO:0006595	polyamine metabolic process	4	0.1	1	1
GO:0007155	cell adhesion	35	0.86	1	1
GO:0009117	nucleotide metabolic process	83	2.03	2	1
GO:0044282	small molecule catabolic process	30	0.73	2	1
GO:0043412	macromolecule modification	477	11.66	7	1
GO:0044283	small molecule biosynthetic process	55	1.34	1	1
GO:0090304	nucleic acid metabolic process	770	18.82	12	1
GO:0043413	macromolecule glycosylation	25	0.61	1	1
GO:0009987	cellular process	2736	66.89	64	1
GO:0008291	acetylcholine metabolic process	1	0.02	1	1
GO:0018130	heterocycle biosynthetic process	421	10.29	11	1
GO:0006310	DNA recombination	72	1.76	1	1
GO:0044270	cellular nitrogen compound catabolic process	38	0.93	1	1
GO:0019538	protein metabolic process	847	20.71	20	1
GO:0044271	cellular nitrogen compound biosynthetic process	609	14.89	13	1
GO:0044272	sulfur compound biosynthetic process	11	0.27	1	1
GO:0008610	lipid biosynthetic process	46	1.12	1	1
GO:0032011	ARF protein signal transduction	11	0.27	1	1
GO:0006066	alcohol metabolic process	18	0.44	2	1
GO:0006650	glycerophospholipid metabolic process	34	0.83	2	1
GO:0022610	biological adhesion	35	0.86	1	1
GO:0046700	heterocycle catabolic process	39	0.95	1	1
GO:0043436	oxoacid metabolic process	140	3.42	3	1
GO:0072593	reactive oxygen species metabolic process	9	0.22	1	1
GO:0032196	transposition	49	1.2	1	1
GO:1902903	regulation of supramolecular fiber organization	9	0.22	1	1
GO:0034220	ion transmembrane transport	65	1.59	6	1
GO:1902905	positive regulation of supramolecular fiber organization	6	0.15	1	1
GO:0019184	nonribosomal peptide biosynthetic process	4	0.1	1	1
GO:0019222	regulation of metabolic process	291	7.11	9	1
GO:0045010	actin nucleation	6	0.15	1	1
GO:0006082	organic acid metabolic process	140	3.42	3	1
GO:0032879	regulation of localization	9	0.22	1	1
GO:0006790	sulfur compound metabolic process	28	0.68	2	1
GO:0006793	phosphorus metabolic process	424	10.37	10	1
GO:0015672	monovalent inorganic cation transport	65	1.59	6	1
GO:0043933	protein-containing complex subunit organization	70	1.71	1	1
GO:0006796	phosphate-containing compound metabolic process	423	10.34	10	1
GO:0048583	regulation of response to stimulus	36	0.88	2	1
GO:0080090	regulation of primary metabolic process	265	6.48	9	1
GO:1901360	organic cyclic compound metabolic process	937	22.91	14	1
GO:1901361	organic cyclic compound catabolic process	41	1	1	1
GO:1901362	organic cyclic compound biosynthetic process	423	10.34	11	1
GO:0044248	cellular catabolic process	132	3.23	3	1
GO:0044249	cellular biosynthetic process	778	19.02	15	1
GO:0019219	regulation of nucleobase-containing compound metabolic process	245	5.99	9	1
GO:0009100	glycoprotein metabolic process	27	0.66	1	1
GO:0009101	glycoprotein biosynthetic process	25	0.61	1	1
GO:0046434	organophosphate catabolic process	18	0.44	3	1
GO:0006581	acetylcholine catabolic process	1	0.02	1	1
GO:0072348	sulfur compound transport	10	0.24	2	1
GO:0032774	RNA biosynthetic process	310	7.58	9	1
GO:0071545	inositol phosphate catabolic process	7	0.17	2	1
GO:0023051	regulation of signaling	40	0.98	3	1
GO:0071495	cellular response to endogenous stimulus	9	0.22	1	1
GO:0023052	signaling	370	9.05	10	1
GO:0009056	catabolic process	174	4.25	5	1
GO:0030029	actin filament-based process	18	0.44	3	1
GO:0009057	macromolecule catabolic process	103	2.52	1	1
GO:0010556	regulation of macromolecule biosynthetic process	253	6.19	9	1
GO:0032535	regulation of cellular component size	10	0.24	1	1
GO:0009059	macromolecule biosynthetic process	606	14.81	11	1
GO:0044237	cellular metabolic process	1765	43.15	30	1
GO:0050804	modulation of chemical synaptic transmission	6	0.15	1	1
GO:0044238	primary metabolic process	1934	47.28	42	1
GO:0051049	regulation of transport	6	0.15	1	1
GO:0042398	cellular modified amino acid biosynthetic process	7	0.17	1	1
GO:0071774	response to fibroblast growth factor	1	0.02	1	1
GO:0008283	cell population proliferation	1	0.02	1	1
GO:0048522	positive regulation of cellular process	28	0.68	3	1
GO:0006575	cellular modified amino acid metabolic process	13	0.32	1	1
GO:0044093	positive regulation of molecular function	13	0.32	1	1
GO:0006576	cellular biogenic amine metabolic process	6	0.15	1	1
GO:1901381	positive regulation of potassium ion transmembrane transport	6	0.15	1	1
GO:0008150	biological_process	3436	84	84	1
GO:0031323	regulation of cellular metabolic process	268	6.55	9	1
GO:0071840	cellular component organization or biogenesis	225	5.5	3	1
GO:0032271	regulation of protein polymerization	9	0.22	1	1
GO:0008152	metabolic process	2375	58.06	49	1
GO:0042221	response to chemical	21	0.51	1	1
GO:0032273	positive regulation of protein polymerization	6	0.15	1	1
GO:0031326	regulation of cellular biosynthetic process	253	6.19	9	1
GO:0008154	actin polymerization or depolymerization	10	0.24	1	1
GO:0030041	actin filament polymerization	9	0.22	1	1
GO:0051493	regulation of cytoskeleton organization	10	0.24	1	1
GO:0051495	positive regulation of cytoskeleton organization	6	0.15	1	1
GO:0016310	phosphorylation	244	5.97	6	1
GO:1902531	regulation of intracellular signal transduction	23	0.56	2	1
GO:0016311	dephosphorylation	60	1.47	4	1
GO:0051252	regulation of RNA metabolic process	245	5.99	9	1
GO:0097435	supramolecular fiber organization	14	0.34	2	1
GO:0006644	phospholipid metabolic process	54	1.32	2	1
GO:0048518	positive regulation of biological process	29	0.71	3	1
GO:0051258	protein polymerization	10	0.24	1	1
GO:0110053	regulation of actin filament organization	9	0.22	1	1
GO:2000112	regulation of cellular macromolecule biosynthetic process	253	6.19	9	1
GO:0022607	cellular component assembly	76	1.86	1	1
GO:0006753	nucleoside phosphate metabolic process	84	2.05	2	1
GO:1901379	regulation of potassium ion transmembrane transport	6	0.15	1	1
GO:1900619	acetate ester metabolic process	1	0.02	1	1
GO:1901135	carbohydrate derivative metabolic process	137	3.35	2	1
GO:1901136	carbohydrate derivative catabolic process	15	0.37	1	1
GO:1901137	carbohydrate derivative biosynthetic process	85	2.08	1	1
GO:0030036	actin cytoskeleton organization	18	0.44	3	1
GO:0032501	multicellular organismal process	37	0.9	1	1
GO:0042737	drug catabolic process	11	0.27	1	1
GO:0006518	peptide metabolic process	200	4.89	1	1
GO:0097659	nucleic acid-templated transcription	306	7.48	9	1
GO:0043647	inositol phosphate metabolic process	9	0.22	2	1
GO:0043043	peptide biosynthetic process	191	4.67	1	1
GO:0010646	regulation of cell communication	40	0.98	3	1
GO:0006820	anion transport	41	1	2	1
GO:0042127	regulation of cell population proliferation	1	0.02	1	1
GO:0009308	amine metabolic process	6	0.15	1	1
GO:0051603	proteolysis involved in cellular protein catabolic process	61	1.49	1	1
GO:0009309	amine biosynthetic process	4	0.1	1	1
GO:2001257	regulation of cation channel activity	6	0.15	1	1
GO:0030258	lipid modification	17	0.42	2	1
GO:0043632	modification-dependent macromolecule catabolic process	51	1.25	1	1
GO:0010876	lipid localization	38	0.93	1	1
GO:2001259	positive regulation of cation channel activity	6	0.15	1	1
GO:0000002	mitochondrial genome maintenance	1	0.02	0	1
GO:0000003	reproduction	2	0.05	0	1
GO:0000012	single strand break repair	1	0.02	0	1
GO:0000027	ribosomal large subunit assembly	2	0.05	0	1
GO:0000041	transition metal ion transport	4	0.1	0	1
GO:0000070	mitotic sister chromatid segregation	11	0.27	0	1
GO:0000075	cell cycle checkpoint	7	0.17	0	1
GO:0000077	DNA damage checkpoint	4	0.1	0	1
GO:0000079	regulation of cyclin-dependent protein serine/threonine kinase activity	3	0.07	0	1
GO:0000096	sulfur amino acid metabolic process	6	0.15	0	1
GO:0000097	sulfur amino acid biosynthetic process	3	0.07	0	1
GO:0000098	sulfur amino acid catabolic process	1	0.02	0	1
GO:0000122	negative regulation of transcription by RNA polymerase II	1	0.02	0	1
GO:0000154	rRNA modification	4	0.1	0	1
GO:0000165	MAPK cascade	1	0.02	0	1
GO:0000184	nuclear-transcribed mRNA catabolic process, nonsense-mediated decay	4	0.1	0	1
GO:0000209	protein polyubiquitination	1	0.02	0	1
GO:0000226	microtubule cytoskeleton organization	10	0.24	0	1
GO:0000245	spliceosomal complex assembly	5	0.12	0	1
GO:0000255	allantoin metabolic process	2	0.05	0	1
GO:0000256	allantoin catabolic process	2	0.05	0	1
GO:0000270	peptidoglycan metabolic process	7	0.17	0	1
GO:0000271	polysaccharide biosynthetic process	5	0.12	0	1
GO:0000278	mitotic cell cycle	17	0.42	0	1
GO:0000280	nuclear division	13	0.32	0	1
GO:0000288	nuclear-transcribed mRNA catabolic process, deadenylation-dependent decay	4	0.1	0	1
GO:0000289	nuclear-transcribed mRNA poly(A) tail shortening	2	0.05	0	1
GO:0000290	deadenylation-dependent decapping of nuclear-transcribed mRNA	1	0.02	0	1
GO:0000302	response to reactive oxygen species	1	0.02	0	1
GO:0000338	protein deneddylation	1	0.02	0	1
GO:0000350	generation of catalytic spliceosome for second transesterification step	1	0.02	0	1
GO:0000379	tRNA-type intron splice site recognition and cleavage	1	0.02	0	1
GO:0000387	spliceosomal snRNP assembly	6	0.15	0	1
GO:0000393	spliceosomal conformational changes to generate catalytic conformation	1	0.02	0	1
GO:0000394	RNA splicing, via endonucleolytic cleavage and ligation	4	0.1	0	1
GO:0000413	protein peptidyl-prolyl isomerization	14	0.34	0	1
GO:0000463	maturation of LSU-rRNA from tricistronic rRNA transcript (SSU-rRNA, 5.8S rRNA, LSU-rRNA)	1	0.02	0	1
GO:0000469	cleavage involved in rRNA processing	2	0.05	0	1
GO:0000470	maturation of LSU-rRNA	1	0.02	0	1
GO:0000723	telomere maintenance	3	0.07	0	1
GO:0000724	double-strand break repair via homologous recombination	2	0.05	0	1
GO:0000725	recombinational repair	2	0.05	0	1
GO:0000726	non-recombinational repair	3	0.07	0	1
GO:0000731	DNA synthesis involved in DNA repair	1	0.02	0	1
GO:0000737	DNA catabolic process, endonucleolytic	1	0.02	0	1
GO:0000819	sister chromatid segregation	11	0.27	0	1
GO:0000902	cell morphogenesis	2	0.05	0	1
GO:0000910	cytokinesis	2	0.05	0	1
GO:0000956	nuclear-transcribed mRNA catabolic process	15	0.37	0	1
GO:0001101	response to acid chemical	1	0.02	0	1
GO:0001510	RNA methylation	11	0.27	0	1
GO:0001522	pseudouridine synthesis	14	0.34	0	1
GO:0001558	regulation of cell growth	1	0.02	0	1
GO:0001578	microtubule bundle formation	1	0.02	0	1
GO:0001678	cellular glucose homeostasis	2	0.05	0	1
GO:0001765	membrane raft assembly	1	0.02	0	1
GO:0001816	cytokine production	1	0.02	0	1
GO:0001817	regulation of cytokine production	1	0.02	0	1
GO:0001819	positive regulation of cytokine production	1	0.02	0	1
GO:0001881	receptor recycling	1	0.02	0	1
GO:0001919	regulation of receptor recycling	1	0.02	0	1
GO:0001932	regulation of protein phosphorylation	6	0.15	0	1
GO:0001934	positive regulation of protein phosphorylation	3	0.07	0	1
GO:0002097	tRNA wobble base modification	14	0.34	0	1
GO:0002098	tRNA wobble uridine modification	14	0.34	0	1
GO:0002143	tRNA wobble position uridine thiolation	1	0.02	0	1
GO:0002181	cytoplasmic translation	3	0.07	0	1
GO:0002182	cytoplasmic translational elongation	3	0.07	0	1
GO:0002218	activation of innate immune response	1	0.02	0	1
GO:0002221	pattern recognition receptor signaling pathway	1	0.02	0	1
GO:0002224	toll-like receptor signaling pathway	1	0.02	0	1
GO:0002253	activation of immune response	1	0.02	0	1
GO:0002262	myeloid cell homeostasis	1	0.02	0	1
GO:0002376	immune system process	6	0.15	0	1
GO:0002520	immune system development	1	0.02	0	1
GO:0002682	regulation of immune system process	1	0.02	0	1
GO:0002684	positive regulation of immune system process	1	0.02	0	1
GO:0002831	regulation of response to biotic stimulus	1	0.02	0	1
GO:0002833	positive regulation of response to biotic stimulus	1	0.02	0	1
GO:0002949	tRNA threonylcarbamoyladenosine modification	2	0.05	0	1
GO:0003008	system process	10	0.24	0	1
GO:0003333	amino acid transmembrane transport	1	0.02	0	1
GO:0003341	cilium movement	1	0.02	0	1
GO:0003352	regulation of cilium movement	1	0.02	0	1
GO:0005976	polysaccharide metabolic process	5	0.12	0	1
GO:0005977	glycogen metabolic process	4	0.1	0	1
GO:0005978	glycogen biosynthetic process	4	0.1	0	1
GO:0005984	disaccharide metabolic process	3	0.07	0	1
GO:0005991	trehalose metabolic process	3	0.07	0	1
GO:0005992	trehalose biosynthetic process	1	0.02	0	1
GO:0005996	monosaccharide metabolic process	22	0.54	0	1
GO:0006000	fructose metabolic process	3	0.07	0	1
GO:0006002	fructose 6-phosphate metabolic process	1	0.02	0	1
GO:0006003	fructose 2,6-bisphosphate metabolic process	2	0.05	0	1
GO:0006006	glucose metabolic process	7	0.17	0	1
GO:0006011	UDP-glucose metabolic process	1	0.02	0	1
GO:0006012	galactose metabolic process	5	0.12	0	1
GO:0006013	mannose metabolic process	4	0.1	0	1
GO:0006014	D-ribose metabolic process	1	0.02	0	1
GO:0006020	inositol metabolic process	1	0.02	0	1
GO:0006021	inositol biosynthetic process	1	0.02	0	1
GO:0006022	aminoglycan metabolic process	8	0.2	0	1
GO:0006026	aminoglycan catabolic process	7	0.17	0	1
GO:0006027	glycosaminoglycan catabolic process	7	0.17	0	1
GO:0006040	amino sugar metabolic process	2	0.05	0	1
GO:0006044	N-acetylglucosamine metabolic process	2	0.05	0	1
GO:0006067	ethanol metabolic process	1	0.02	0	1
GO:0006069	ethanol oxidation	1	0.02	0	1
GO:0006071	glycerol metabolic process	3	0.07	0	1
GO:0006072	glycerol-3-phosphate metabolic process	6	0.15	0	1
GO:0006073	cellular glucan metabolic process	4	0.1	0	1
GO:0006081	cellular aldehyde metabolic process	5	0.12	0	1
GO:0006083	acetate metabolic process	2	0.05	0	1
GO:0006084	acetyl-CoA metabolic process	4	0.1	0	1
GO:0006085	acetyl-CoA biosynthetic process	3	0.07	0	1
GO:0006086	acetyl-CoA biosynthetic process from pyruvate	1	0.02	0	1
GO:0006089	lactate metabolic process	2	0.05	0	1
GO:0006090	pyruvate metabolic process	14	0.34	0	1
GO:0006091	generation of precursor metabolites and energy	45	1.1	0	1
GO:0006094	gluconeogenesis	5	0.12	0	1
GO:0006096	glycolytic process	11	0.27	0	1
GO:0006098	pentose-phosphate shunt	3	0.07	0	1
GO:0006099	tricarboxylic acid cycle	16	0.39	0	1
GO:0006101	citrate metabolic process	1	0.02	0	1
GO:0006102	isocitrate metabolic process	1	0.02	0	1
GO:0006106	fumarate metabolic process	2	0.05	0	1
GO:0006108	malate metabolic process	2	0.05	0	1
GO:0006112	energy reserve metabolic process	4	0.1	0	1
GO:0006119	oxidative phosphorylation	6	0.15	0	1
GO:0006120	mitochondrial electron transport, NADH to ubiquinone	2	0.05	0	1
GO:0006122	mitochondrial electron transport, ubiquinol to cytochrome c	2	0.05	0	1
GO:0006144	purine nucleobase metabolic process	6	0.15	0	1
GO:0006145	purine nucleobase catabolic process	1	0.02	0	1
GO:0006147	guanine catabolic process	1	0.02	0	1
GO:0006152	purine nucleoside catabolic process	1	0.02	0	1
GO:0006154	adenosine catabolic process	1	0.02	0	1
GO:0006163	purine nucleotide metabolic process	53	1.3	0	1
GO:0006164	purine nucleotide biosynthetic process	39	0.95	0	1
GO:0006165	nucleoside diphosphate phosphorylation	14	0.34	0	1
GO:0006166	purine ribonucleoside salvage	1	0.02	0	1
GO:0006168	adenine salvage	1	0.02	0	1
GO:0006171	cAMP biosynthetic process	2	0.05	0	1
GO:0006172	ADP biosynthetic process	1	0.02	0	1
GO:0006177	GMP biosynthetic process	1	0.02	0	1
GO:0006182	cGMP biosynthetic process	5	0.12	0	1
GO:0006183	GTP biosynthetic process	3	0.07	0	1
GO:0006188	IMP biosynthetic process	4	0.1	0	1
GO:0006189	'de novo' IMP biosynthetic process	3	0.07	0	1
GO:0006206	pyrimidine nucleobase metabolic process	6	0.15	0	1
GO:0006207	'de novo' pyrimidine nucleobase biosynthetic process	6	0.15	0	1
GO:0006213	pyrimidine nucleoside metabolic process	1	0.02	0	1
GO:0006216	cytidine catabolic process	1	0.02	0	1
GO:0006220	pyrimidine nucleotide metabolic process	10	0.24	0	1
GO:0006221	pyrimidine nucleotide biosynthetic process	10	0.24	0	1
GO:0006222	UMP biosynthetic process	1	0.02	0	1
GO:0006226	dUMP biosynthetic process	1	0.02	0	1
GO:0006228	UTP biosynthetic process	3	0.07	0	1
GO:0006231	dTMP biosynthetic process	1	0.02	0	1
GO:0006233	dTDP biosynthetic process	1	0.02	0	1
GO:0006241	CTP biosynthetic process	4	0.1	0	1
GO:0006244	pyrimidine nucleotide catabolic process	1	0.02	0	1
GO:0006260	DNA replication	68	1.66	0	1
GO:0006261	DNA-dependent DNA replication	23	0.56	0	1
GO:0006265	DNA topological change	4	0.1	0	1
GO:0006266	DNA ligation	2	0.05	0	1
GO:0006269	DNA replication, synthesis of RNA primer	3	0.07	0	1
GO:0006270	DNA replication initiation	15	0.37	0	1
GO:0006275	regulation of DNA replication	4	0.1	0	1
GO:0006281	DNA repair	65	1.59	0	1
GO:0006284	base-excision repair	4	0.1	0	1
GO:0006285	base-excision repair, AP site formation	1	0.02	0	1
GO:0006289	nucleotide-excision repair	10	0.24	0	1
GO:0006298	mismatch repair	6	0.15	0	1
GO:0006301	postreplication repair	1	0.02	0	1
GO:0006302	double-strand break repair	8	0.2	0	1
GO:0006303	double-strand break repair via nonhomologous end joining	3	0.07	0	1
GO:0006304	DNA modification	2	0.05	0	1
GO:0006305	DNA alkylation	2	0.05	0	1
GO:0006306	DNA methylation	2	0.05	0	1
GO:0006308	DNA catabolic process	1	0.02	0	1
GO:0006309	apoptotic DNA fragmentation	1	0.02	0	1
GO:0006323	DNA packaging	7	0.17	0	1
GO:0006325	chromatin organization	33	0.81	0	1
GO:0006333	chromatin assembly or disassembly	6	0.15	0	1
GO:0006334	nucleosome assembly	5	0.12	0	1
GO:0006338	chromatin remodeling	3	0.07	0	1
GO:0006342	chromatin silencing	2	0.05	0	1
GO:0006348	chromatin silencing at telomere	1	0.02	0	1
GO:0006352	DNA-templated transcription, initiation	25	0.61	0	1
GO:0006353	DNA-templated transcription, termination	1	0.02	0	1
GO:0006354	DNA-templated transcription, elongation	11	0.27	0	1
GO:0006357	regulation of transcription by RNA polymerase II	29	0.71	0	1
GO:0006359	regulation of transcription by RNA polymerase III	1	0.02	0	1
GO:0006364	rRNA processing	21	0.51	0	1
GO:0006366	transcription by RNA polymerase II	50	1.22	0	1
GO:0006367	transcription initiation from RNA polymerase II promoter	10	0.24	0	1
GO:0006368	transcription elongation from RNA polymerase II promoter	9	0.22	0	1
GO:0006369	termination of RNA polymerase II transcription	1	0.02	0	1
GO:0006370	7-methylguanosine mRNA capping	2	0.05	0	1
GO:0006376	mRNA splice site selection	2	0.05	0	1
GO:0006378	mRNA polyadenylation	2	0.05	0	1
GO:0006379	mRNA cleavage	2	0.05	0	1
GO:0006383	transcription by RNA polymerase III	5	0.12	0	1
GO:0006388	tRNA splicing, via endonucleolytic cleavage and ligation	4	0.1	0	1
GO:0006400	tRNA modification	31	0.76	0	1
GO:0006401	RNA catabolic process	22	0.54	0	1
GO:0006402	mRNA catabolic process	19	0.46	0	1
GO:0006403	RNA localization	4	0.1	0	1
GO:0006405	RNA export from nucleus	3	0.07	0	1
GO:0006406	mRNA export from nucleus	3	0.07	0	1
GO:0006413	translational initiation	19	0.46	0	1
GO:0006414	translational elongation	14	0.34	0	1
GO:0006415	translational termination	5	0.12	0	1
GO:0006417	regulation of translation	7	0.17	0	1
GO:0006419	alanyl-tRNA aminoacylation	2	0.05	0	1
GO:0006420	arginyl-tRNA aminoacylation	3	0.07	0	1
GO:0006421	asparaginyl-tRNA aminoacylation	2	0.05	0	1
GO:0006422	aspartyl-tRNA aminoacylation	1	0.02	0	1
GO:0006423	cysteinyl-tRNA aminoacylation	3	0.07	0	1
GO:0006424	glutamyl-tRNA aminoacylation	2	0.05	0	1
GO:0006425	glutaminyl-tRNA aminoacylation	1	0.02	0	1
GO:0006426	glycyl-tRNA aminoacylation	1	0.02	0	1
GO:0006427	histidyl-tRNA aminoacylation	1	0.02	0	1
GO:0006428	isoleucyl-tRNA aminoacylation	2	0.05	0	1
GO:0006429	leucyl-tRNA aminoacylation	2	0.05	0	1
GO:0006430	lysyl-tRNA aminoacylation	1	0.02	0	1
GO:0006431	methionyl-tRNA aminoacylation	2	0.05	0	1
GO:0006432	phenylalanyl-tRNA aminoacylation	2	0.05	0	1
GO:0006433	prolyl-tRNA aminoacylation	8	0.2	0	1
GO:0006435	threonyl-tRNA aminoacylation	1	0.02	0	1
GO:0006436	tryptophanyl-tRNA aminoacylation	2	0.05	0	1
GO:0006437	tyrosyl-tRNA aminoacylation	2	0.05	0	1
GO:0006438	valyl-tRNA aminoacylation	2	0.05	0	1
GO:0006446	regulation of translational initiation	2	0.05	0	1
GO:0006448	regulation of translational elongation	4	0.1	0	1
GO:0006449	regulation of translational termination	1	0.02	0	1
GO:0006457	protein folding	36	0.88	0	1
GO:0006465	signal peptide processing	3	0.07	0	1
GO:0006471	protein ADP-ribosylation	1	0.02	0	1
GO:0006473	protein acetylation	11	0.27	0	1
GO:0006474	N-terminal protein amino acid acetylation	2	0.05	0	1
GO:0006475	internal protein amino acid acetylation	9	0.22	0	1
GO:0006476	protein deacetylation	3	0.07	0	1
GO:0006479	protein methylation	15	0.37	0	1
GO:0006480	N-terminal protein amino acid methylation	1	0.02	0	1
GO:0006482	protein demethylation	2	0.05	0	1
GO:0006487	protein N-linked glycosylation	6	0.15	0	1
GO:0006488	dolichol-linked oligosaccharide biosynthetic process	2	0.05	0	1
GO:0006490	oligosaccharide-lipid intermediate biosynthetic process	2	0.05	0	1
GO:0006493	protein O-linked glycosylation	3	0.07	0	1
GO:0006497	protein lipidation	14	0.34	0	1
GO:0006505	GPI anchor metabolic process	14	0.34	0	1
GO:0006506	GPI anchor biosynthetic process	14	0.34	0	1
GO:0006515	protein quality control for misfolded or incompletely synthesized proteins	2	0.05	0	1
GO:0006516	glycoprotein catabolic process	2	0.05	0	1
GO:0006525	arginine metabolic process	2	0.05	0	1
GO:0006526	arginine biosynthetic process	2	0.05	0	1
GO:0006528	asparagine metabolic process	2	0.05	0	1
GO:0006529	asparagine biosynthetic process	2	0.05	0	1
GO:0006534	cysteine metabolic process	2	0.05	0	1
GO:0006535	cysteine biosynthetic process from serine	1	0.02	0	1
GO:0006536	glutamate metabolic process	2	0.05	0	1
GO:0006537	glutamate biosynthetic process	1	0.02	0	1
GO:0006541	glutamine metabolic process	4	0.1	0	1
GO:0006542	glutamine biosynthetic process	2	0.05	0	1
GO:0006544	glycine metabolic process	4	0.1	0	1
GO:0006545	glycine biosynthetic process	1	0.02	0	1
GO:0006546	glycine catabolic process	3	0.07	0	1
GO:0006555	methionine metabolic process	3	0.07	0	1
GO:0006556	S-adenosylmethionine biosynthetic process	1	0.02	0	1
GO:0006558	L-phenylalanine metabolic process	2	0.05	0	1
GO:0006559	L-phenylalanine catabolic process	2	0.05	0	1
GO:0006560	proline metabolic process	4	0.1	0	1
GO:0006561	proline biosynthetic process	3	0.07	0	1
GO:0006562	proline catabolic process	1	0.02	0	1
GO:0006563	L-serine metabolic process	5	0.12	0	1
GO:0006564	L-serine biosynthetic process	3	0.07	0	1
GO:0006566	threonine metabolic process	1	0.02	0	1
GO:0006567	threonine catabolic process	1	0.02	0	1
GO:0006568	tryptophan metabolic process	2	0.05	0	1
GO:0006569	tryptophan catabolic process	2	0.05	0	1
GO:0006570	tyrosine metabolic process	1	0.02	0	1
GO:0006584	catecholamine metabolic process	1	0.02	0	1
GO:0006586	indolalkylamine metabolic process	2	0.05	0	1
GO:0006597	spermine biosynthetic process	1	0.02	0	1
GO:0006605	protein targeting	15	0.37	0	1
GO:0006606	protein import into nucleus	4	0.1	0	1
GO:0006611	protein export from nucleus	3	0.07	0	1
GO:0006612	protein targeting to membrane	8	0.2	0	1
GO:0006613	cotranslational protein targeting to membrane	8	0.2	0	1
GO:0006614	SRP-dependent cotranslational protein targeting to membrane	8	0.2	0	1
GO:0006621	protein retention in ER lumen	1	0.02	0	1
GO:0006623	protein targeting to vacuole	1	0.02	0	1
GO:0006625	protein targeting to peroxisome	2	0.05	0	1
GO:0006626	protein targeting to mitochondrion	2	0.05	0	1
GO:0006631	fatty acid metabolic process	10	0.24	0	1
GO:0006633	fatty acid biosynthetic process	5	0.12	0	1
GO:0006635	fatty acid beta-oxidation	3	0.07	0	1
GO:0006637	acyl-CoA metabolic process	4	0.1	0	1
GO:0006638	neutral lipid metabolic process	1	0.02	0	1
GO:0006639	acylglycerol metabolic process	1	0.02	0	1
GO:0006641	triglyceride metabolic process	1	0.02	0	1
GO:0006643	membrane lipid metabolic process	21	0.51	0	1
GO:0006654	phosphatidic acid biosynthetic process	1	0.02	0	1
GO:0006658	phosphatidylserine metabolic process	1	0.02	0	1
GO:0006659	phosphatidylserine biosynthetic process	1	0.02	0	1
GO:0006661	phosphatidylinositol biosynthetic process	14	0.34	0	1
GO:0006662	glycerol ether metabolic process	2	0.05	0	1
GO:0006664	glycolipid metabolic process	14	0.34	0	1
GO:0006665	sphingolipid metabolic process	7	0.17	0	1
GO:0006672	ceramide metabolic process	1	0.02	0	1
GO:0006684	sphingomyelin metabolic process	2	0.05	0	1
GO:0006685	sphingomyelin catabolic process	2	0.05	0	1
GO:0006694	steroid biosynthetic process	1	0.02	0	1
GO:0006729	tetrahydrobiopterin biosynthetic process	2	0.05	0	1
GO:0006730	one-carbon metabolic process	2	0.05	0	1
GO:0006732	coenzyme metabolic process	35	0.86	0	1
GO:0006733	oxidoreduction coenzyme metabolic process	11	0.27	0	1
GO:0006739	NADP metabolic process	5	0.12	0	1
GO:0006740	NADPH regeneration	3	0.07	0	1
GO:0006741	NADP biosynthetic process	2	0.05	0	1
GO:0006743	ubiquinone metabolic process	5	0.12	0	1
GO:0006744	ubiquinone biosynthetic process	5	0.12	0	1
GO:0006751	glutathione catabolic process	3	0.07	0	1
GO:0006754	ATP biosynthetic process	11	0.27	0	1
GO:0006757	ATP generation from ADP	11	0.27	0	1
GO:0006760	folic acid-containing compound metabolic process	5	0.12	0	1
GO:0006766	vitamin metabolic process	5	0.12	0	1
GO:0006767	water-soluble vitamin metabolic process	5	0.12	0	1
GO:0006771	riboflavin metabolic process	1	0.02	0	1
GO:0006777	Mo-molybdopterin cofactor biosynthetic process	5	0.12	0	1
GO:0006778	porphyrin-containing compound metabolic process	8	0.2	0	1
GO:0006779	porphyrin-containing compound biosynthetic process	6	0.15	0	1
GO:0006783	heme biosynthetic process	2	0.05	0	1
GO:0006784	heme A biosynthetic process	1	0.02	0	1
GO:0006787	porphyrin-containing compound catabolic process	1	0.02	0	1
GO:0006788	heme oxidation	1	0.02	0	1
GO:0006809	nitric oxide biosynthetic process	2	0.05	0	1
GO:0006814	sodium ion transport	12	0.29	0	1
GO:0006816	calcium ion transport	11	0.27	0	1
GO:0006817	phosphate ion transport	1	0.02	0	1
GO:0006821	chloride transport	4	0.1	0	1
GO:0006825	copper ion transport	4	0.1	0	1
GO:0006836	neurotransmitter transport	3	0.07	0	1
GO:0006839	mitochondrial transport	10	0.24	0	1
GO:0006848	pyruvate transport	3	0.07	0	1
GO:0006850	mitochondrial pyruvate transmembrane transport	3	0.07	0	1
GO:0006851	mitochondrial calcium ion transmembrane transport	1	0.02	0	1
GO:0006855	drug transmembrane transport	1	0.02	0	1
GO:0006857	oligopeptide transport	1	0.02	0	1
GO:0006865	amino acid transport	1	0.02	0	1
GO:0006873	cellular ion homeostasis	6	0.15	0	1
GO:0006874	cellular calcium ion homeostasis	3	0.07	0	1
GO:0006875	cellular metal ion homeostasis	6	0.15	0	1
GO:0006878	cellular copper ion homeostasis	1	0.02	0	1
GO:0006879	cellular iron ion homeostasis	2	0.05	0	1
GO:0006884	cell volume homeostasis	1	0.02	0	1
GO:0006885	regulation of pH	4	0.1	0	1
GO:0006886	intracellular protein transport	88	2.15	0	1
GO:0006887	exocytosis	17	0.42	0	1
GO:0006888	endoplasmic reticulum to Golgi vesicle-mediated transport	6	0.15	0	1
GO:0006890	retrograde vesicle-mediated transport, Golgi to endoplasmic reticulum	3	0.07	0	1
GO:0006891	intra-Golgi vesicle-mediated transport	2	0.05	0	1
GO:0006892	post-Golgi vesicle-mediated transport	1	0.02	0	1
GO:0006895	Golgi to endosome transport	1	0.02	0	1
GO:0006897	endocytosis	3	0.07	0	1
GO:0006898	receptor-mediated endocytosis	1	0.02	0	1
GO:0006900	vesicle budding from membrane	1	0.02	0	1
GO:0006904	vesicle docking involved in exocytosis	10	0.24	0	1
GO:0006906	vesicle fusion	1	0.02	0	1
GO:0006913	nucleocytoplasmic transport	10	0.24	0	1
GO:0006914	autophagy	5	0.12	0	1
GO:0006915	apoptotic process	17	0.42	0	1
GO:0006921	cellular component disassembly involved in execution phase of apoptosis	1	0.02	0	1
GO:0006928	movement of cell or subcellular component	36	0.88	0	1
GO:0006950	response to stress	94	2.3	0	1
GO:0006952	defense response	5	0.12	0	1
GO:0006955	immune response	5	0.12	0	1
GO:0006974	cellular response to DNA damage stimulus	70	1.71	0	1
GO:0006979	response to oxidative stress	13	0.32	0	1
GO:0006986	response to unfolded protein	1	0.02	0	1
GO:0007005	mitochondrion organization	14	0.34	0	1
GO:0007006	mitochondrial membrane organization	1	0.02	0	1
GO:0007007	inner mitochondrial membrane organization	1	0.02	0	1
GO:0007009	plasma membrane organization	4	0.1	0	1
GO:0007017	microtubule-based process	56	1.37	0	1
GO:0007018	microtubule-based movement	33	0.81	0	1
GO:0007020	microtubule nucleation	1	0.02	0	1
GO:0007029	endoplasmic reticulum organization	4	0.1	0	1
GO:0007030	Golgi organization	1	0.02	0	1
GO:0007031	peroxisome organization	7	0.17	0	1
GO:0007033	vacuole organization	2	0.05	0	1
GO:0007040	lysosome organization	1	0.02	0	1
GO:0007049	cell cycle	34	0.83	0	1
GO:0007050	cell cycle arrest	1	0.02	0	1
GO:0007059	chromosome segregation	12	0.29	0	1
GO:0007062	sister chromatid cohesion	3	0.07	0	1
GO:0007064	mitotic sister chromatid cohesion	3	0.07	0	1
GO:0007076	mitotic chromosome condensation	1	0.02	0	1
GO:0007080	mitotic metaphase plate congression	2	0.05	0	1
GO:0007088	regulation of mitotic nuclear division	6	0.15	0	1
GO:0007091	metaphase/anaphase transition of mitotic cell cycle	5	0.12	0	1
GO:0007093	mitotic cell cycle checkpoint	3	0.07	0	1
GO:0007094	mitotic spindle assembly checkpoint	2	0.05	0	1
GO:0007096	regulation of exit from mitosis	1	0.02	0	1
GO:0007098	centrosome cycle	2	0.05	0	1
GO:0007099	centriole replication	1	0.02	0	1
GO:0007156	homophilic cell adhesion via plasma membrane adhesion molecules	15	0.37	0	1
GO:0007172	signal complex assembly	1	0.02	0	1
GO:0007178	transmembrane receptor protein serine/threonine kinase signaling pathway	8	0.2	0	1
GO:0007179	transforming growth factor beta receptor signaling pathway	5	0.12	0	1
GO:0007187	G protein-coupled receptor signaling pathway, coupled to cyclic nucleotide second messenger	2	0.05	0	1
GO:0007188	adenylate cyclase-modulating G protein-coupled receptor signaling pathway	2	0.05	0	1
GO:0007205	protein kinase C-activating G protein-coupled receptor signaling pathway	5	0.12	0	1
GO:0007218	neuropeptide signaling pathway	1	0.02	0	1
GO:0007219	Notch signaling pathway	2	0.05	0	1
GO:0007229	integrin-mediated signaling pathway	1	0.02	0	1
GO:0007266	Rho protein signal transduction	1	0.02	0	1
GO:0007269	neurotransmitter secretion	1	0.02	0	1
GO:0007275	multicellular organism development	20	0.49	0	1
GO:0007346	regulation of mitotic cell cycle	7	0.17	0	1
GO:0007349	cellularization	1	0.02	0	1
GO:0007399	nervous system development	2	0.05	0	1
GO:0007417	central nervous system development	1	0.02	0	1
GO:0007420	brain development	1	0.02	0	1
GO:0007517	muscle organ development	1	0.02	0	1
GO:0007568	aging	1	0.02	0	1
GO:0007600	sensory perception	10	0.24	0	1
GO:0007601	visual perception	2	0.05	0	1
GO:0007602	phototransduction	3	0.07	0	1
GO:0007606	sensory perception of chemical stimulus	7	0.17	0	1
GO:0007608	sensory perception of smell	6	0.15	0	1
GO:0007610	behavior	5	0.12	0	1
GO:0008033	tRNA processing	48	1.17	0	1
GO:0008053	mitochondrial fusion	2	0.05	0	1
GO:0008063	Toll signaling pathway	1	0.02	0	1
GO:0008104	protein localization	105	2.57	0	1
GO:0008156	negative regulation of DNA replication	1	0.02	0	1
GO:0008202	steroid metabolic process	2	0.05	0	1
GO:0008203	cholesterol metabolic process	1	0.02	0	1
GO:0008213	protein alkylation	15	0.37	0	1
GO:0008214	protein dealkylation	2	0.05	0	1
GO:0008215	spermine metabolic process	1	0.02	0	1
GO:0008216	spermidine metabolic process	1	0.02	0	1
GO:0008219	cell death	17	0.42	0	1
GO:0008295	spermidine biosynthetic process	1	0.02	0	1
GO:0008361	regulation of cell size	1	0.02	0	1
GO:0008535	respiratory chain complex IV assembly	3	0.07	0	1
GO:0008592	regulation of Toll signaling pathway	1	0.02	0	1
GO:0008608	attachment of spindle microtubules to kinetochore	2	0.05	0	1
GO:0008612	peptidyl-lysine modification to peptidyl-hypusine	2	0.05	0	1
GO:0008614	pyridoxine metabolic process	2	0.05	0	1
GO:0008615	pyridoxine biosynthetic process	2	0.05	0	1
GO:0008652	cellular amino acid biosynthetic process	17	0.42	0	1
GO:0008654	phospholipid biosynthetic process	25	0.61	0	1
GO:0009060	aerobic respiration	16	0.39	0	1
GO:0009062	fatty acid catabolic process	3	0.07	0	1
GO:0009063	cellular amino acid catabolic process	12	0.29	0	1
GO:0009064	glutamine family amino acid metabolic process	11	0.27	0	1
GO:0009065	glutamine family amino acid catabolic process	1	0.02	0	1
GO:0009066	aspartate family amino acid metabolic process	6	0.15	0	1
GO:0009067	aspartate family amino acid biosynthetic process	4	0.1	0	1
GO:0009068	aspartate family amino acid catabolic process	1	0.02	0	1
GO:0009069	serine family amino acid metabolic process	9	0.22	0	1
GO:0009070	serine family amino acid biosynthetic process	5	0.12	0	1
GO:0009071	serine family amino acid catabolic process	3	0.07	0	1
GO:0009072	aromatic amino acid family metabolic process	10	0.24	0	1
GO:0009074	aromatic amino acid family catabolic process	4	0.1	0	1
GO:0009081	branched-chain amino acid metabolic process	1	0.02	0	1
GO:0009084	glutamine family amino acid biosynthetic process	8	0.2	0	1
GO:0009086	methionine biosynthetic process	2	0.05	0	1
GO:0009092	homoserine metabolic process	1	0.02	0	1
GO:0009106	lipoate metabolic process	1	0.02	0	1
GO:0009107	lipoate biosynthetic process	1	0.02	0	1
GO:0009108	coenzyme biosynthetic process	31	0.76	0	1
GO:0009109	coenzyme catabolic process	1	0.02	0	1
GO:0009110	vitamin biosynthetic process	4	0.1	0	1
GO:0009112	nucleobase metabolic process	12	0.29	0	1
GO:0009113	purine nucleobase biosynthetic process	3	0.07	0	1
GO:0009116	nucleoside metabolic process	19	0.46	0	1
GO:0009119	ribonucleoside metabolic process	7	0.17	0	1
GO:0009123	nucleoside monophosphate metabolic process	9	0.22	0	1
GO:0009124	nucleoside monophosphate biosynthetic process	9	0.22	0	1
GO:0009126	purine nucleoside monophosphate metabolic process	5	0.12	0	1
GO:0009127	purine nucleoside monophosphate biosynthetic process	5	0.12	0	1
GO:0009129	pyrimidine nucleoside monophosphate metabolic process	3	0.07	0	1
GO:0009130	pyrimidine nucleoside monophosphate biosynthetic process	3	0.07	0	1
GO:0009132	nucleoside diphosphate metabolic process	16	0.39	0	1
GO:0009133	nucleoside diphosphate biosynthetic process	2	0.05	0	1
GO:0009135	purine nucleoside diphosphate metabolic process	12	0.29	0	1
GO:0009136	purine nucleoside diphosphate biosynthetic process	1	0.02	0	1
GO:0009138	pyrimidine nucleoside diphosphate metabolic process	1	0.02	0	1
GO:0009139	pyrimidine nucleoside diphosphate biosynthetic process	1	0.02	0	1
GO:0009141	nucleoside triphosphate metabolic process	17	0.42	0	1
GO:0009142	nucleoside triphosphate biosynthetic process	15	0.37	0	1
GO:0009143	nucleoside triphosphate catabolic process	2	0.05	0	1
GO:0009144	purine nucleoside triphosphate metabolic process	14	0.34	0	1
GO:0009145	purine nucleoside triphosphate biosynthetic process	14	0.34	0	1
GO:0009147	pyrimidine nucleoside triphosphate metabolic process	5	0.12	0	1
GO:0009148	pyrimidine nucleoside triphosphate biosynthetic process	4	0.1	0	1
GO:0009149	pyrimidine nucleoside triphosphate catabolic process	1	0.02	0	1
GO:0009150	purine ribonucleotide metabolic process	48	1.17	0	1
GO:0009152	purine ribonucleotide biosynthetic process	35	0.86	0	1
GO:0009156	ribonucleoside monophosphate biosynthetic process	7	0.17	0	1
GO:0009157	deoxyribonucleoside monophosphate biosynthetic process	2	0.05	0	1
GO:0009161	ribonucleoside monophosphate metabolic process	7	0.17	0	1
GO:0009162	deoxyribonucleoside monophosphate metabolic process	2	0.05	0	1
GO:0009163	nucleoside biosynthetic process	5	0.12	0	1
GO:0009164	nucleoside catabolic process	2	0.05	0	1
GO:0009167	purine ribonucleoside monophosphate metabolic process	5	0.12	0	1
GO:0009168	purine ribonucleoside monophosphate biosynthetic process	5	0.12	0	1
GO:0009173	pyrimidine ribonucleoside monophosphate metabolic process	1	0.02	0	1
GO:0009174	pyrimidine ribonucleoside monophosphate biosynthetic process	1	0.02	0	1
GO:0009176	pyrimidine deoxyribonucleoside monophosphate metabolic process	2	0.05	0	1
GO:0009177	pyrimidine deoxyribonucleoside monophosphate biosynthetic process	2	0.05	0	1
GO:0009179	purine ribonucleoside diphosphate metabolic process	12	0.29	0	1
GO:0009180	purine ribonucleoside diphosphate biosynthetic process	1	0.02	0	1
GO:0009185	ribonucleoside diphosphate metabolic process	12	0.29	0	1
GO:0009186	deoxyribonucleoside diphosphate metabolic process	1	0.02	0	1
GO:0009188	ribonucleoside diphosphate biosynthetic process	1	0.02	0	1
GO:0009189	deoxyribonucleoside diphosphate biosynthetic process	1	0.02	0	1
GO:0009196	pyrimidine deoxyribonucleoside diphosphate metabolic process	1	0.02	0	1
GO:0009197	pyrimidine deoxyribonucleoside diphosphate biosynthetic process	1	0.02	0	1
GO:0009199	ribonucleoside triphosphate metabolic process	15	0.37	0	1
GO:0009200	deoxyribonucleoside triphosphate metabolic process	1	0.02	0	1
GO:0009201	ribonucleoside triphosphate biosynthetic process	15	0.37	0	1
GO:0009204	deoxyribonucleoside triphosphate catabolic process	1	0.02	0	1
GO:0009205	purine ribonucleoside triphosphate metabolic process	14	0.34	0	1
GO:0009206	purine ribonucleoside triphosphate biosynthetic process	14	0.34	0	1
GO:0009208	pyrimidine ribonucleoside triphosphate metabolic process	4	0.1	0	1
GO:0009209	pyrimidine ribonucleoside triphosphate biosynthetic process	4	0.1	0	1
GO:0009211	pyrimidine deoxyribonucleoside triphosphate metabolic process	1	0.02	0	1
GO:0009213	pyrimidine deoxyribonucleoside triphosphate catabolic process	1	0.02	0	1
GO:0009218	pyrimidine ribonucleotide metabolic process	5	0.12	0	1
GO:0009219	pyrimidine deoxyribonucleotide metabolic process	3	0.07	0	1
GO:0009220	pyrimidine ribonucleotide biosynthetic process	5	0.12	0	1
GO:0009221	pyrimidine deoxyribonucleotide biosynthetic process	3	0.07	0	1
GO:0009223	pyrimidine deoxyribonucleotide catabolic process	1	0.02	0	1
GO:0009225	nucleotide-sugar metabolic process	5	0.12	0	1
GO:0009226	nucleotide-sugar biosynthetic process	3	0.07	0	1
GO:0009231	riboflavin biosynthetic process	1	0.02	0	1
GO:0009235	cobalamin metabolic process	1	0.02	0	1
GO:0009237	siderophore metabolic process	1	0.02	0	1
GO:0009240	isopentenyl diphosphate biosynthetic process	1	0.02	0	1
GO:0009247	glycolipid biosynthetic process	14	0.34	0	1
GO:0009250	glucan biosynthetic process	4	0.1	0	1
GO:0009253	peptidoglycan catabolic process	7	0.17	0	1
GO:0009256	10-formyltetrahydrofolate metabolic process	1	0.02	0	1
GO:0009258	10-formyltetrahydrofolate catabolic process	1	0.02	0	1
GO:0009259	ribonucleotide metabolic process	50	1.22	0	1
GO:0009260	ribonucleotide biosynthetic process	37	0.9	0	1
GO:0009263	deoxyribonucleotide biosynthetic process	4	0.1	0	1
GO:0009265	2'-deoxyribonucleotide biosynthetic process	3	0.07	0	1
GO:0009266	response to temperature stimulus	2	0.05	0	1
GO:0009267	cellular response to starvation	1	0.02	0	1
GO:0009298	GDP-mannose biosynthetic process	2	0.05	0	1
GO:0009310	amine catabolic process	2	0.05	0	1
GO:0009311	oligosaccharide metabolic process	4	0.1	0	1
GO:0009312	oligosaccharide biosynthetic process	2	0.05	0	1
GO:0009314	response to radiation	3	0.07	0	1
GO:0009394	2'-deoxyribonucleotide metabolic process	3	0.07	0	1
GO:0009395	phospholipid catabolic process	3	0.07	0	1
GO:0009396	folic acid-containing compound biosynthetic process	3	0.07	0	1
GO:0009397	folic acid-containing compound catabolic process	1	0.02	0	1
GO:0009405	pathogenesis	1	0.02	0	1
GO:0009408	response to heat	2	0.05	0	1
GO:0009416	response to light stimulus	3	0.07	0	1
GO:0009435	NAD biosynthetic process	4	0.1	0	1
GO:0009438	methylglyoxal metabolic process	2	0.05	0	1
GO:0009443	pyridoxal 5'-phosphate salvage	1	0.02	0	1
GO:0009448	gamma-aminobutyric acid metabolic process	3	0.07	0	1
GO:0009450	gamma-aminobutyric acid catabolic process	2	0.05	0	1
GO:0009451	RNA modification	53	1.3	0	1
GO:0009452	7-methylguanosine RNA capping	4	0.1	0	1
GO:0009581	detection of external stimulus	3	0.07	0	1
GO:0009582	detection of abiotic stimulus	3	0.07	0	1
GO:0009583	detection of light stimulus	3	0.07	0	1
GO:0009605	response to external stimulus	8	0.2	0	1
GO:0009607	response to biotic stimulus	4	0.1	0	1
GO:0009611	response to wounding	1	0.02	0	1
GO:0009617	response to bacterium	1	0.02	0	1
GO:0009628	response to abiotic stimulus	5	0.12	0	1
GO:0009636	response to toxic substance	1	0.02	0	1
GO:0009653	anatomical structure morphogenesis	4	0.1	0	1
GO:0009712	catechol-containing compound metabolic process	1	0.02	0	1
GO:0009713	catechol-containing compound biosynthetic process	1	0.02	0	1
GO:0009725	response to hormone	2	0.05	0	1
GO:0009755	hormone-mediated signaling pathway	2	0.05	0	1
GO:0009790	embryo development	3	0.07	0	1
GO:0009888	tissue development	1	0.02	0	1
GO:0009890	negative regulation of biosynthetic process	11	0.27	0	1
GO:0009891	positive regulation of biosynthetic process	7	0.17	0	1
GO:0009892	negative regulation of metabolic process	34	0.83	0	1
GO:0009893	positive regulation of metabolic process	12	0.29	0	1
GO:0009894	regulation of catabolic process	4	0.1	0	1
GO:0009967	positive regulation of signal transduction	2	0.05	0	1
GO:0009968	negative regulation of signal transduction	5	0.12	0	1
GO:0009972	cytidine deamination	1	0.02	0	1
GO:0009991	response to extracellular stimulus	1	0.02	0	1
GO:0010035	response to inorganic substance	1	0.02	0	1
GO:0010038	response to metal ion	1	0.02	0	1
GO:0010133	proline catabolic process to glutamate	1	0.02	0	1
GO:0010243	response to organonitrogen compound	1	0.02	0	1
GO:0010256	endomembrane system organization	9	0.22	0	1
GO:0010257	NADH dehydrogenase complex assembly	1	0.02	0	1
GO:0010458	exit from mitosis	1	0.02	0	1
GO:0010466	negative regulation of peptidase activity	1	0.02	0	1
GO:0010498	proteasomal protein catabolic process	5	0.12	0	1
GO:0010557	positive regulation of macromolecule biosynthetic process	7	0.17	0	1
GO:0010558	negative regulation of macromolecule biosynthetic process	10	0.24	0	1
GO:0010562	positive regulation of phosphorus metabolic process	4	0.1	0	1
GO:0010563	negative regulation of phosphorus metabolic process	2	0.05	0	1
GO:0010564	regulation of cell cycle process	9	0.22	0	1
GO:0010604	positive regulation of macromolecule metabolic process	12	0.29	0	1
GO:0010605	negative regulation of macromolecule metabolic process	32	0.78	0	1
GO:0010608	posttranscriptional regulation of gene expression	9	0.22	0	1
GO:0010628	positive regulation of gene expression	8	0.2	0	1
GO:0010629	negative regulation of gene expression	29	0.71	0	1
GO:0010639	negative regulation of organelle organization	8	0.2	0	1
GO:0010647	positive regulation of cell communication	2	0.05	0	1
GO:0010648	negative regulation of cell communication	5	0.12	0	1
GO:0010824	regulation of centrosome duplication	1	0.02	0	1
GO:0010826	negative regulation of centrosome duplication	1	0.02	0	1
GO:0010921	regulation of phosphatase activity	5	0.12	0	1
GO:0010923	negative regulation of phosphatase activity	2	0.05	0	1
GO:0010941	regulation of cell death	9	0.22	0	1
GO:0010942	positive regulation of cell death	2	0.05	0	1
GO:0010948	negative regulation of cell cycle process	3	0.07	0	1
GO:0010951	negative regulation of endopeptidase activity	1	0.02	0	1
GO:0010965	regulation of mitotic sister chromatid separation	5	0.12	0	1
GO:0010970	transport along microtubule	1	0.02	0	1
GO:0010998	regulation of translational initiation by eIF2 alpha phosphorylation	1	0.02	0	1
GO:0012501	programmed cell death	17	0.42	0	1
GO:0014070	response to organic cyclic compound	2	0.05	0	1
GO:0015031	protein transport	100	2.44	0	1
GO:0015669	gas transport	1	0.02	0	1
GO:0015671	oxygen transport	1	0.02	0	1
GO:0015693	magnesium ion transport	1	0.02	0	1
GO:0015696	ammonium transport	1	0.02	0	1
GO:0015700	arsenite transport	1	0.02	0	1
GO:0015711	organic anion transport	22	0.54	0	1
GO:0015718	monocarboxylic acid transport	10	0.24	0	1
GO:0015748	organophosphate ester transport	9	0.22	0	1
GO:0015780	nucleotide-sugar transmembrane transport	2	0.05	0	1
GO:0015804	neutral amino acid transport	1	0.02	0	1
GO:0015807	L-amino acid transport	1	0.02	0	1
GO:0015816	glycine transport	1	0.02	0	1
GO:0015833	peptide transport	101	2.47	0	1
GO:0015840	urea transport	1	0.02	0	1
GO:0015849	organic acid transport	11	0.27	0	1
GO:0015850	organic hydroxy compound transport	2	0.05	0	1
GO:0015858	nucleoside transport	4	0.1	0	1
GO:0015889	cobalamin transport	1	0.02	0	1
GO:0015893	drug transport	5	0.12	0	1
GO:0015908	fatty acid transport	7	0.17	0	1
GO:0015909	long-chain fatty acid transport	7	0.17	0	1
GO:0015914	phospholipid transport	9	0.22	0	1
GO:0015918	sterol transport	2	0.05	0	1
GO:0015919	peroxisomal membrane transport	1	0.02	0	1
GO:0015931	nucleobase-containing compound transport	10	0.24	0	1
GO:0015936	coenzyme A metabolic process	5	0.12	0	1
GO:0015937	coenzyme A biosynthetic process	4	0.1	0	1
GO:0015980	energy derivation by oxidation of organic compounds	27	0.66	0	1
GO:0015985	energy coupled proton transport, down electrochemical gradient	11	0.27	0	1
GO:0015986	ATP synthesis coupled proton transport	11	0.27	0	1
GO:0016032	viral process	1	0.02	0	1
GO:0016042	lipid catabolic process	10	0.24	0	1
GO:0016049	cell growth	1	0.02	0	1
GO:0016050	vesicle organization	2	0.05	0	1
GO:0016051	carbohydrate biosynthetic process	13	0.32	0	1
GO:0016052	carbohydrate catabolic process	12	0.29	0	1
GO:0016053	organic acid biosynthetic process	25	0.61	0	1
GO:0016054	organic acid catabolic process	16	0.39	0	1
GO:0016055	Wnt signaling pathway	35	0.86	0	1
GO:0016072	rRNA metabolic process	23	0.56	0	1
GO:0016073	snRNA metabolic process	3	0.07	0	1
GO:0016075	rRNA catabolic process	1	0.02	0	1
GO:0016125	sterol metabolic process	2	0.05	0	1
GO:0016126	sterol biosynthetic process	1	0.02	0	1
GO:0016180	snRNA processing	3	0.07	0	1
GO:0016192	vesicle-mediated transport	88	2.15	0	1
GO:0016197	endosomal transport	7	0.17	0	1
GO:0016226	iron-sulfur cluster assembly	8	0.2	0	1
GO:0016255	attachment of GPI anchor to protein	5	0.12	0	1
GO:0016441	posttranscriptional gene silencing	1	0.02	0	1
GO:0016458	gene silencing	4	0.1	0	1
GO:0016477	cell migration	2	0.05	0	1
GO:0016480	negative regulation of transcription by RNA polymerase III	1	0.02	0	1
GO:0016482	cytosolic transport	5	0.12	0	1
GO:0016485	protein processing	8	0.2	0	1
GO:0016539	intein-mediated protein splicing	1	0.02	0	1
GO:0016540	protein autoprocessing	1	0.02	0	1
GO:0016556	mRNA modification	1	0.02	0	1
GO:0016558	protein import into peroxisome matrix	1	0.02	0	1
GO:0016559	peroxisome fission	3	0.07	0	1
GO:0016560	protein import into peroxisome matrix, docking	1	0.02	0	1
GO:0016567	protein ubiquitination	20	0.49	0	1
GO:0016569	covalent chromatin modification	23	0.56	0	1
GO:0016570	histone modification	23	0.56	0	1
GO:0016571	histone methylation	6	0.15	0	1
GO:0016573	histone acetylation	8	0.2	0	1
GO:0016575	histone deacetylation	3	0.07	0	1
GO:0016577	histone demethylation	1	0.02	0	1
GO:0016579	protein deubiquitination	29	0.71	0	1
GO:0016598	protein arginylation	1	0.02	0	1
GO:0016925	protein sumoylation	1	0.02	0	1
GO:0016973	poly(A)+ mRNA export from nucleus	1	0.02	0	1
GO:0016998	cell wall macromolecule catabolic process	1	0.02	0	1
GO:0016999	antibiotic metabolic process	6	0.15	0	1
GO:0017001	antibiotic catabolic process	2	0.05	0	1
GO:0017004	cytochrome complex assembly	6	0.15	0	1
GO:0017015	regulation of transforming growth factor beta receptor signaling pathway	1	0.02	0	1
GO:0017038	protein import	8	0.2	0	1
GO:0017062	respiratory chain complex III assembly	3	0.07	0	1
GO:0017121	plasma membrane phospholipid scrambling	1	0.02	0	1
GO:0017148	negative regulation of translation	1	0.02	0	1
GO:0017182	peptidyl-diphthamide metabolic process	3	0.07	0	1
GO:0017183	peptidyl-diphthamide biosynthetic process from peptidyl-histidine	3	0.07	0	1
GO:0017187	peptidyl-glutamic acid carboxylation	1	0.02	0	1
GO:0017196	N-terminal peptidyl-methionine acetylation	2	0.05	0	1
GO:0018022	peptidyl-lysine methylation	6	0.15	0	1
GO:0018023	peptidyl-lysine trimethylation	1	0.02	0	1
GO:0018065	protein-cofactor linkage	2	0.05	0	1
GO:0018108	peptidyl-tyrosine phosphorylation	2	0.05	0	1
GO:0018142	protein-DNA covalent cross-linking	1	0.02	0	1
GO:0018143	nucleic acid-protein covalent cross-linking	1	0.02	0	1
GO:0018149	peptide cross-linking	2	0.05	0	1
GO:0018160	peptidyl-pyrromethane cofactor linkage	1	0.02	0	1
GO:0018193	peptidyl-amino acid modification	49	1.2	0	1
GO:0018195	peptidyl-arginine modification	7	0.17	0	1
GO:0018196	peptidyl-asparagine modification	1	0.02	0	1
GO:0018198	peptidyl-cysteine modification	1	0.02	0	1
GO:0018200	peptidyl-glutamic acid modification	1	0.02	0	1
GO:0018202	peptidyl-histidine modification	3	0.07	0	1
GO:0018205	peptidyl-lysine modification	18	0.44	0	1
GO:0018206	peptidyl-methionine modification	2	0.05	0	1
GO:0018208	peptidyl-proline modification	14	0.34	0	1
GO:0018212	peptidyl-tyrosine modification	2	0.05	0	1
GO:0018214	protein carboxylation	1	0.02	0	1
GO:0018216	peptidyl-arginine methylation	7	0.17	0	1
GO:0018279	protein N-linked glycosylation via asparagine	1	0.02	0	1
GO:0018293	protein-FAD linkage	1	0.02	0	1
GO:0018342	protein prenylation	7	0.17	0	1
GO:0018343	protein farnesylation	1	0.02	0	1
GO:0018344	protein geranylgeranylation	3	0.07	0	1
GO:0018393	internal peptidyl-lysine acetylation	9	0.22	0	1
GO:0018394	peptidyl-lysine acetylation	9	0.22	0	1
GO:0018904	ether metabolic process	2	0.05	0	1
GO:0018958	phenol-containing compound metabolic process	2	0.05	0	1
GO:0019058	viral life cycle	1	0.02	0	1
GO:0019079	viral genome replication	1	0.02	0	1
GO:0019220	regulation of phosphate metabolic process	12	0.29	0	1
GO:0019236	response to pheromone	1	0.02	0	1
GO:0019243	methylglyoxal catabolic process to D-lactate via S-lactoyl-glutathione	2	0.05	0	1
GO:0019264	glycine biosynthetic process from serine	1	0.02	0	1
GO:0019287	isopentenyl diphosphate biosynthetic process, mevalonate pathway	1	0.02	0	1
GO:0019290	siderophore biosynthetic process	1	0.02	0	1
GO:0019318	hexose metabolic process	20	0.49	0	1
GO:0019319	hexose biosynthetic process	5	0.12	0	1
GO:0019320	hexose catabolic process	1	0.02	0	1
GO:0019321	pentose metabolic process	2	0.05	0	1
GO:0019343	cysteine biosynthetic process via cystathionine	1	0.02	0	1
GO:0019344	cysteine biosynthetic process	1	0.02	0	1
GO:0019346	transsulfuration	1	0.02	0	1
GO:0019359	nicotinamide nucleotide biosynthetic process	6	0.15	0	1
GO:0019362	pyridine nucleotide metabolic process	6	0.15	0	1
GO:0019363	pyridine nucleotide biosynthetic process	6	0.15	0	1
GO:0019388	galactose catabolic process	1	0.02	0	1
GO:0019395	fatty acid oxidation	3	0.07	0	1
GO:0019400	alditol metabolic process	3	0.07	0	1
GO:0019427	acetyl-CoA biosynthetic process from acetate	1	0.02	0	1
GO:0019432	triglyceride biosynthetic process	1	0.02	0	1
GO:0019441	tryptophan catabolic process to kynurenine	2	0.05	0	1
GO:0019464	glycine decarboxylation via glycine cleavage system	1	0.02	0	1
GO:0019509	L-methionine salvage from methylthioadenosine	1	0.02	0	1
GO:0019541	propionate metabolic process	1	0.02	0	1
GO:0019673	GDP-mannose metabolic process	3	0.07	0	1
GO:0019674	NAD metabolic process	1	0.02	0	1
GO:0019679	propionate metabolic process, methylcitrate cycle	1	0.02	0	1
GO:0019692	deoxyribose phosphate metabolic process	3	0.07	0	1
GO:0019693	ribose phosphate metabolic process	50	1.22	0	1
GO:0019720	Mo-molybdopterin cofactor metabolic process	5	0.12	0	1
GO:0019722	calcium-mediated signaling	1	0.02	0	1
GO:0019725	cellular homeostasis	22	0.54	0	1
GO:0019748	secondary metabolic process	1	0.02	0	1
GO:0019755	one-carbon compound transport	1	0.02	0	1
GO:0019856	pyrimidine nucleobase biosynthetic process	6	0.15	0	1
GO:0019915	lipid storage	2	0.05	0	1
GO:0019932	second-messenger-mediated signaling	1	0.02	0	1
GO:0019985	translesion synthesis	1	0.02	0	1
GO:0022008	neurogenesis	1	0.02	0	1
GO:0022402	cell cycle process	21	0.51	0	1
GO:0022406	membrane docking	11	0.27	0	1
GO:0022411	cellular component disassembly	9	0.22	0	1
GO:0022414	reproductive process	2	0.05	0	1
GO:0022613	ribonucleoprotein complex biogenesis	49	1.2	0	1
GO:0022618	ribonucleoprotein complex assembly	13	0.32	0	1
GO:0022900	electron transport chain	10	0.24	0	1
GO:0022904	respiratory electron transport chain	7	0.17	0	1
GO:0023014	signal transduction by protein phosphorylation	1	0.02	0	1
GO:0023041	neuronal signal transduction	1	0.02	0	1
GO:0023056	positive regulation of signaling	2	0.05	0	1
GO:0023057	negative regulation of signaling	5	0.12	0	1
GO:0023061	signal release	1	0.02	0	1
GO:0030003	cellular cation homeostasis	6	0.15	0	1
GO:0030010	establishment of cell polarity	1	0.02	0	1
GO:0030030	cell projection organization	3	0.07	0	1
GO:0030031	cell projection assembly	1	0.02	0	1
GO:0030042	actin filament depolymerization	3	0.07	0	1
GO:0030071	regulation of mitotic metaphase/anaphase transition	5	0.12	0	1
GO:0030097	hemopoiesis	1	0.02	0	1
GO:0030099	myeloid cell differentiation	1	0.02	0	1
GO:0030111	regulation of Wnt signaling pathway	1	0.02	0	1
GO:0030148	sphingolipid biosynthetic process	1	0.02	0	1
GO:0030149	sphingolipid catabolic process	2	0.05	0	1
GO:0030150	protein import into mitochondrial matrix	2	0.05	0	1
GO:0030154	cell differentiation	2	0.05	0	1
GO:0030155	regulation of cell adhesion	2	0.05	0	1
GO:0030162	regulation of proteolysis	1	0.02	0	1
GO:0030177	positive regulation of Wnt signaling pathway	1	0.02	0	1
GO:0030182	neuron differentiation	1	0.02	0	1
GO:0030203	glycosaminoglycan metabolic process	8	0.2	0	1
GO:0030218	erythrocyte differentiation	1	0.02	0	1
GO:0030261	chromosome condensation	2	0.05	0	1
GO:0030262	apoptotic nuclear changes	1	0.02	0	1
GO:0030301	cholesterol transport	2	0.05	0	1
GO:0030328	prenylcysteine catabolic process	1	0.02	0	1
GO:0030329	prenylcysteine metabolic process	1	0.02	0	1
GO:0030334	regulation of cell migration	2	0.05	0	1
GO:0030488	tRNA methylation	3	0.07	0	1
GO:0030512	negative regulation of transforming growth factor beta receptor signaling pathway	1	0.02	0	1
GO:0030518	intracellular steroid hormone receptor signaling pathway	2	0.05	0	1
GO:0030522	intracellular receptor signaling pathway	2	0.05	0	1
GO:0030705	cytoskeleton-dependent intracellular transport	1	0.02	0	1
GO:0030834	regulation of actin filament depolymerization	2	0.05	0	1
GO:0030835	negative regulation of actin filament depolymerization	2	0.05	0	1
GO:0030837	negative regulation of actin filament polymerization	2	0.05	0	1
GO:0030908	protein splicing	1	0.02	0	1
GO:0031023	microtubule organizing center organization	2	0.05	0	1
GO:0031047	gene silencing by RNA	2	0.05	0	1
GO:0031056	regulation of histone modification	1	0.02	0	1
GO:0031099	regeneration	1	0.02	0	1
GO:0031109	microtubule polymerization or depolymerization	1	0.02	0	1
GO:0031119	tRNA pseudouridine synthesis	2	0.05	0	1
GO:0031122	cytoplasmic microtubule organization	2	0.05	0	1
GO:0031123	RNA 3'-end processing	6	0.15	0	1
GO:0031124	mRNA 3'-end processing	4	0.1	0	1
GO:0031144	proteasome localization	1	0.02	0	1
GO:0031145	anaphase-promoting complex-dependent catabolic process	2	0.05	0	1
GO:0031163	metallo-sulfur cluster assembly	8	0.2	0	1
GO:0031167	rRNA methylation	2	0.05	0	1
GO:0031175	neuron projection development	1	0.02	0	1
GO:0031297	replication fork processing	1	0.02	0	1
GO:0031324	negative regulation of cellular metabolic process	13	0.32	0	1
GO:0031325	positive regulation of cellular metabolic process	11	0.27	0	1
GO:0031327	negative regulation of cellular biosynthetic process	10	0.24	0	1
GO:0031328	positive regulation of cellular biosynthetic process	7	0.17	0	1
GO:0031329	regulation of cellular catabolic process	2	0.05	0	1
GO:0031333	negative regulation of protein-containing complex assembly	2	0.05	0	1
GO:0031347	regulation of defense response	1	0.02	0	1
GO:0031349	positive regulation of defense response	1	0.02	0	1
GO:0031365	N-terminal protein amino acid modification	3	0.07	0	1
GO:0031399	regulation of protein modification process	12	0.29	0	1
GO:0031400	negative regulation of protein modification process	1	0.02	0	1
GO:0031401	positive regulation of protein modification process	4	0.1	0	1
GO:0031497	chromatin assembly	5	0.12	0	1
GO:0031503	protein-containing complex localization	6	0.15	0	1
GO:0031532	actin cytoskeleton reorganization	1	0.02	0	1
GO:0031570	DNA integrity checkpoint	4	0.1	0	1
GO:0031577	spindle checkpoint	2	0.05	0	1
GO:0031579	membrane raft organization	1	0.02	0	1
GO:0031667	response to nutrient levels	1	0.02	0	1
GO:0031668	cellular response to extracellular stimulus	1	0.02	0	1
GO:0031669	cellular response to nutrient levels	1	0.02	0	1
GO:0031929	TOR signaling	5	0.12	0	1
GO:0032006	regulation of TOR signaling	5	0.12	0	1
GO:0032007	negative regulation of TOR signaling	3	0.07	0	1
GO:0032008	positive regulation of TOR signaling	1	0.02	0	1
GO:0032042	mitochondrial DNA metabolic process	1	0.02	0	1
GO:0032101	regulation of response to external stimulus	1	0.02	0	1
GO:0032103	positive regulation of response to external stimulus	1	0.02	0	1
GO:0032200	telomere organization	3	0.07	0	1
GO:0032218	riboflavin transport	2	0.05	0	1
GO:0032259	methylation	38	0.93	0	1
GO:0032261	purine nucleotide salvage	1	0.02	0	1
GO:0032264	IMP salvage	1	0.02	0	1
GO:0032268	regulation of cellular protein metabolic process	20	0.49	0	1
GO:0032269	negative regulation of cellular protein metabolic process	3	0.07	0	1
GO:0032270	positive regulation of cellular protein metabolic process	5	0.12	0	1
GO:0032272	negative regulation of protein polymerization	2	0.05	0	1
GO:0032309	icosanoid secretion	7	0.17	0	1
GO:0032324	molybdopterin cofactor biosynthetic process	1	0.02	0	1
GO:0032365	intracellular lipid transport	2	0.05	0	1
GO:0032366	intracellular sterol transport	2	0.05	0	1
GO:0032367	intracellular cholesterol transport	2	0.05	0	1
GO:0032392	DNA geometric change	3	0.07	0	1
GO:0032418	lysosome localization	1	0.02	0	1
GO:0032446	protein modification by small protein conjugation	23	0.56	0	1
GO:0032456	endocytic recycling	1	0.02	0	1
GO:0032465	regulation of cytokinesis	1	0.02	0	1
GO:0032469	endoplasmic reticulum calcium ion homeostasis	1	0.02	0	1
GO:0032479	regulation of type I interferon production	1	0.02	0	1
GO:0032481	positive regulation of type I interferon production	1	0.02	0	1
GO:0032482	Rab protein signal transduction	2	0.05	0	1
GO:0032486	Rap protein signal transduction	1	0.02	0	1
GO:0032502	developmental process	24	0.59	0	1
GO:0032507	maintenance of protein location in cell	1	0.02	0	1
GO:0032508	DNA duplex unwinding	3	0.07	0	1
GO:0032509	endosome transport via multivesicular body sorting pathway	1	0.02	0	1
GO:0032515	negative regulation of phosphoprotein phosphatase activity	1	0.02	0	1
GO:0032606	type I interferon production	1	0.02	0	1
GO:0032775	DNA methylation on adenine	1	0.02	0	1
GO:0032776	DNA methylation on cytosine	1	0.02	0	1
GO:0032780	negative regulation of ATPase activity	4	0.1	0	1
GO:0032784	regulation of DNA-templated transcription, elongation	4	0.1	0	1
GO:0032786	positive regulation of DNA-templated transcription, elongation	3	0.07	0	1
GO:0032787	monocarboxylic acid metabolic process	32	0.78	0	1
GO:0032870	cellular response to hormone stimulus	2	0.05	0	1
GO:0032886	regulation of microtubule-based process	2	0.05	0	1
GO:0032940	secretion by cell	18	0.44	0	1
GO:0032958	inositol phosphate biosynthetic process	2	0.05	0	1
GO:0032968	positive regulation of transcription elongation from RNA polymerase II promoter	2	0.05	0	1
GO:0032981	mitochondrial respiratory chain complex I assembly	1	0.02	0	1
GO:0032984	protein-containing complex disassembly	8	0.2	0	1
GO:0033013	tetrapyrrole metabolic process	13	0.32	0	1
GO:0033014	tetrapyrrole biosynthetic process	11	0.27	0	1
GO:0033015	tetrapyrrole catabolic process	1	0.02	0	1
GO:0033044	regulation of chromosome organization	9	0.22	0	1
GO:0033045	regulation of sister chromatid segregation	5	0.12	0	1
GO:0033046	negative regulation of sister chromatid segregation	2	0.05	0	1
GO:0033047	regulation of mitotic sister chromatid segregation	5	0.12	0	1
GO:0033048	negative regulation of mitotic sister chromatid segregation	2	0.05	0	1
GO:0033108	mitochondrial respiratory chain complex assembly	6	0.15	0	1
GO:0033260	nuclear DNA replication	1	0.02	0	1
GO:0033365	protein localization to organelle	20	0.49	0	1
GO:0033499	galactose catabolic process via UDP-galactose	1	0.02	0	1
GO:0033500	carbohydrate homeostasis	3	0.07	0	1
GO:0033554	cellular response to stress	72	1.76	0	1
GO:0033566	gamma-tubulin complex localization	1	0.02	0	1
GO:0033578	protein glycosylation in Golgi	1	0.02	0	1
GO:0033617	mitochondrial cytochrome c oxidase assembly	2	0.05	0	1
GO:0033674	positive regulation of kinase activity	2	0.05	0	1
GO:0033692	cellular polysaccharide biosynthetic process	4	0.1	0	1
GO:0033865	nucleoside bisphosphate metabolic process	9	0.22	0	1
GO:0033866	nucleoside bisphosphate biosynthetic process	7	0.17	0	1
GO:0033875	ribonucleoside bisphosphate metabolic process	9	0.22	0	1
GO:0033993	response to lipid	2	0.05	0	1
GO:0034030	ribonucleoside bisphosphate biosynthetic process	7	0.17	0	1
GO:0034032	purine nucleoside bisphosphate metabolic process	9	0.22	0	1
GO:0034033	purine nucleoside bisphosphate biosynthetic process	7	0.17	0	1
GO:0034101	erythrocyte homeostasis	1	0.02	0	1
GO:0034198	cellular response to amino acid starvation	1	0.02	0	1
GO:0034204	lipid translocation	1	0.02	0	1
GO:0034227	tRNA thio-modification	4	0.1	0	1
GO:0034243	regulation of transcription elongation from RNA polymerase II promoter	2	0.05	0	1
GO:0034248	regulation of cellular amide metabolic process	7	0.17	0	1
GO:0034249	negative regulation of cellular amide metabolic process	1	0.02	0	1
GO:0034250	positive regulation of cellular amide metabolic process	1	0.02	0	1
GO:0034308	primary alcohol metabolic process	1	0.02	0	1
GO:0034311	diol metabolic process	2	0.05	0	1
GO:0034312	diol biosynthetic process	2	0.05	0	1
GO:0034401	chromatin organization involved in regulation of transcription	2	0.05	0	1
GO:0034440	lipid oxidation	3	0.07	0	1
GO:0034453	microtubule anchoring	2	0.05	0	1
GO:0034470	ncRNA processing	73	1.78	0	1
GO:0034472	snRNA 3'-end processing	1	0.02	0	1
GO:0034477	U6 snRNA 3'-end processing	1	0.02	0	1
GO:0034504	protein localization to nucleus	4	0.1	0	1
GO:0034508	centromere complex assembly	2	0.05	0	1
GO:0034551	mitochondrial respiratory chain complex III assembly	3	0.07	0	1
GO:0034613	cellular protein localization	93	2.27	0	1
GO:0034629	cellular protein-containing complex localization	2	0.05	0	1
GO:0034637	cellular carbohydrate biosynthetic process	6	0.15	0	1
GO:0034656	nucleobase-containing small molecule catabolic process	2	0.05	0	1
GO:0034661	ncRNA catabolic process	1	0.02	0	1
GO:0034720	histone H3-K4 demethylation	1	0.02	0	1
GO:0034728	nucleosome organization	6	0.15	0	1
GO:0034770	histone H4-K20 methylation	1	0.02	0	1
GO:0034773	histone H4-K20 trimethylation	1	0.02	0	1
GO:0034968	histone lysine methylation	6	0.15	0	1
GO:0035065	regulation of histone acetylation	1	0.02	0	1
GO:0035075	response to ecdysone	2	0.05	0	1
GO:0035076	ecdysone receptor-mediated signaling pathway	2	0.05	0	1
GO:0035082	axoneme assembly	1	0.02	0	1
GO:0035176	social behavior	5	0.12	0	1
GO:0035194	post-transcriptional gene silencing by RNA	1	0.02	0	1
GO:0035195	gene silencing by miRNA	1	0.02	0	1
GO:0035246	peptidyl-arginine N-methylation	1	0.02	0	1
GO:0035303	regulation of dephosphorylation	6	0.15	0	1
GO:0035304	regulation of protein dephosphorylation	5	0.12	0	1
GO:0035305	negative regulation of dephosphorylation	2	0.05	0	1
GO:0035306	positive regulation of dephosphorylation	1	0.02	0	1
GO:0035307	positive regulation of protein dephosphorylation	1	0.02	0	1
GO:0035308	negative regulation of protein dephosphorylation	1	0.02	0	1
GO:0035329	hippo signaling	1	0.02	0	1
GO:0035383	thioester metabolic process	4	0.1	0	1
GO:0035384	thioester biosynthetic process	3	0.07	0	1
GO:0035434	copper ion transmembrane transport	2	0.05	0	1
GO:0035437	maintenance of protein localization in endoplasmic reticulum	1	0.02	0	1
GO:0035600	tRNA methylthiolation	1	0.02	0	1
GO:0035601	protein deacylation	3	0.07	0	1
GO:0035966	response to topologically incorrect protein	2	0.05	0	1
GO:0035967	cellular response to topologically incorrect protein	1	0.02	0	1
GO:0035999	tetrahydrofolate interconversion	1	0.02	0	1
GO:0036260	RNA capping	4	0.1	0	1
GO:0036265	RNA (guanine-N7)-methylation	2	0.05	0	1
GO:0036314	response to sterol	2	0.05	0	1
GO:0036315	cellular response to sterol	2	0.05	0	1
GO:0036444	calcium import into the mitochondrion	1	0.02	0	1
GO:0038179	neurotrophin signaling pathway	1	0.02	0	1
GO:0040007	growth	3	0.07	0	1
GO:0040008	regulation of growth	2	0.05	0	1
GO:0040011	locomotion	3	0.07	0	1
GO:0040012	regulation of locomotion	2	0.05	0	1
GO:0040029	regulation of gene expression, epigenetic	3	0.07	0	1
GO:0042026	protein refolding	1	0.02	0	1
GO:0042060	wound healing	1	0.02	0	1
GO:0042073	intraciliary transport	1	0.02	0	1
GO:0042136	neurotransmitter biosynthetic process	4	0.1	0	1
GO:0042147	retrograde transport, endosome to Golgi	4	0.1	0	1
GO:0042158	lipoprotein biosynthetic process	14	0.34	0	1
GO:0042168	heme metabolic process	3	0.07	0	1
GO:0042176	regulation of protein catabolic process	2	0.05	0	1
GO:0042180	cellular ketone metabolic process	9	0.22	0	1
GO:0042181	ketone biosynthetic process	5	0.12	0	1
GO:0042182	ketone catabolic process	2	0.05	0	1
GO:0042219	cellular modified amino acid catabolic process	5	0.12	0	1
GO:0042246	tissue regeneration	1	0.02	0	1
GO:0042254	ribosome biogenesis	38	0.93	0	1
GO:0042255	ribosome assembly	5	0.12	0	1
GO:0042256	mature ribosome assembly	2	0.05	0	1
GO:0042273	ribosomal large subunit biogenesis	3	0.07	0	1
GO:0042274	ribosomal small subunit biogenesis	2	0.05	0	1
GO:0042276	error-prone translesion synthesis	1	0.02	0	1
GO:0042278	purine nucleoside metabolic process	6	0.15	0	1
GO:0042325	regulation of phosphorylation	6	0.15	0	1
GO:0042327	positive regulation of phosphorylation	3	0.07	0	1
GO:0042364	water-soluble vitamin biosynthetic process	4	0.1	0	1
GO:0042402	cellular biogenic amine catabolic process	2	0.05	0	1
GO:0042407	cristae formation	1	0.02	0	1
GO:0042423	catecholamine biosynthetic process	1	0.02	0	1
GO:0042427	serotonin biosynthetic process	1	0.02	0	1
GO:0042428	serotonin metabolic process	1	0.02	0	1
GO:0042430	indole-containing compound metabolic process	3	0.07	0	1
GO:0042435	indole-containing compound biosynthetic process	1	0.02	0	1
GO:0042436	indole-containing compound catabolic process	2	0.05	0	1
GO:0042440	pigment metabolic process	6	0.15	0	1
GO:0042451	purine nucleoside biosynthetic process	5	0.12	0	1
GO:0042454	ribonucleoside catabolic process	2	0.05	0	1
GO:0042455	ribonucleoside biosynthetic process	5	0.12	0	1
GO:0042493	response to drug	5	0.12	0	1
GO:0042537	benzene-containing compound metabolic process	2	0.05	0	1
GO:0042558	pteridine-containing compound metabolic process	7	0.17	0	1
GO:0042559	pteridine-containing compound biosynthetic process	5	0.12	0	1
GO:0042560	pteridine-containing compound catabolic process	1	0.02	0	1
GO:0042592	homeostatic process	33	0.81	0	1
GO:0042593	glucose homeostasis	3	0.07	0	1
GO:0042594	response to starvation	1	0.02	0	1
GO:0042632	cholesterol homeostasis	1	0.02	0	1
GO:0042726	flavin-containing compound metabolic process	1	0.02	0	1
GO:0042727	flavin-containing compound biosynthetic process	1	0.02	0	1
GO:0042732	D-xylose metabolic process	1	0.02	0	1
GO:0042742	defense response to bacterium	1	0.02	0	1
GO:0042743	hydrogen peroxide metabolic process	1	0.02	0	1
GO:0042744	hydrogen peroxide catabolic process	1	0.02	0	1
GO:0042773	ATP synthesis coupled electron transport	6	0.15	0	1
GO:0042775	mitochondrial ATP synthesis coupled electron transport	4	0.1	0	1
GO:0042816	vitamin B6 metabolic process	3	0.07	0	1
GO:0042819	vitamin B6 biosynthetic process	3	0.07	0	1
GO:0042822	pyridoxal phosphate metabolic process	1	0.02	0	1
GO:0042823	pyridoxal phosphate biosynthetic process	1	0.02	0	1
GO:0042886	amide transport	102	2.49	0	1
GO:0042908	xenobiotic transport	1	0.02	0	1
GO:0042981	regulation of apoptotic process	9	0.22	0	1
GO:0043044	ATP-dependent chromatin remodeling	2	0.05	0	1
GO:0043065	positive regulation of apoptotic process	2	0.05	0	1
GO:0043066	negative regulation of apoptotic process	2	0.05	0	1
GO:0043067	regulation of programmed cell death	9	0.22	0	1
GO:0043068	positive regulation of programmed cell death	2	0.05	0	1
GO:0043069	negative regulation of programmed cell death	2	0.05	0	1
GO:0043085	positive regulation of catalytic activity	7	0.17	0	1
GO:0043086	negative regulation of catalytic activity	7	0.17	0	1
GO:0043087	regulation of GTPase activity	9	0.22	0	1
GO:0043090	amino acid import	1	0.02	0	1
GO:0043094	cellular metabolic compound salvage	5	0.12	0	1
GO:0043096	purine nucleobase salvage	1	0.02	0	1
GO:0043101	purine-containing compound salvage	3	0.07	0	1
GO:0043102	amino acid salvage	1	0.02	0	1
GO:0043112	receptor metabolic process	1	0.02	0	1
GO:0043154	negative regulation of cysteine-type endopeptidase activity involved in apoptotic process	1	0.02	0	1
GO:0043161	proteasome-mediated ubiquitin-dependent protein catabolic process	5	0.12	0	1
GO:0043171	peptide catabolic process	3	0.07	0	1
GO:0043173	nucleotide salvage	1	0.02	0	1
GO:0043174	nucleoside salvage	1	0.02	0	1
GO:0043200	response to amino acid	1	0.02	0	1
GO:0043207	response to external biotic stimulus	4	0.1	0	1
GO:0043242	negative regulation of protein-containing complex disassembly	2	0.05	0	1
GO:0043243	positive regulation of protein-containing complex disassembly	1	0.02	0	1
GO:0043244	regulation of protein-containing complex disassembly	3	0.07	0	1
GO:0043248	proteasome assembly	6	0.15	0	1
GO:0043281	regulation of cysteine-type endopeptidase activity involved in apoptotic process	1	0.02	0	1
GO:0043401	steroid hormone mediated signaling pathway	2	0.05	0	1
GO:0043408	regulation of MAPK cascade	1	0.02	0	1
GO:0043410	positive regulation of MAPK cascade	1	0.02	0	1
GO:0043414	macromolecule methylation	28	0.68	0	1
GO:0043461	proton-transporting ATP synthase complex assembly	1	0.02	0	1
GO:0043462	regulation of ATPase activity	4	0.1	0	1
GO:0043484	regulation of RNA splicing	1	0.02	0	1
GO:0043486	histone exchange	1	0.02	0	1
GO:0043487	regulation of RNA stability	2	0.05	0	1
GO:0043488	regulation of mRNA stability	2	0.05	0	1
GO:0043504	mitochondrial DNA repair	1	0.02	0	1
GO:0043543	protein acylation	11	0.27	0	1
GO:0043545	molybdopterin cofactor metabolic process	5	0.12	0	1
GO:0043547	positive regulation of GTPase activity	4	0.1	0	1
GO:0043549	regulation of kinase activity	4	0.1	0	1
GO:0043555	regulation of translation in response to stress	1	0.02	0	1
GO:0043558	regulation of translational initiation in response to stress	1	0.02	0	1
GO:0043574	peroxisomal transport	2	0.05	0	1
GO:0043605	cellular amide catabolic process	2	0.05	0	1
GO:0043624	cellular protein complex disassembly	8	0.2	0	1
GO:0043628	ncRNA 3'-end processing	1	0.02	0	1
GO:0043631	RNA polyadenylation	3	0.07	0	1
GO:0043648	dicarboxylic acid metabolic process	7	0.17	0	1
GO:0043649	dicarboxylic acid catabolic process	1	0.02	0	1
GO:0043650	dicarboxylic acid biosynthetic process	1	0.02	0	1
GO:0043666	regulation of phosphoprotein phosphatase activity	4	0.1	0	1
GO:0044036	cell wall macromolecule metabolic process	1	0.02	0	1
GO:0044042	glucan metabolic process	4	0.1	0	1
GO:0044091	membrane biogenesis	1	0.02	0	1
GO:0044092	negative regulation of molecular function	7	0.17	0	1
GO:0044205	'de novo' UMP biosynthetic process	1	0.02	0	1
GO:0044242	cellular lipid catabolic process	6	0.15	0	1
GO:0044264	cellular polysaccharide metabolic process	4	0.1	0	1
GO:0044273	sulfur compound catabolic process	4	0.1	0	1
GO:0044403	symbiotic process	1	0.02	0	1
GO:0044419	interspecies interaction between organisms	6	0.15	0	1
GO:0044528	regulation of mitochondrial mRNA stability	1	0.02	0	1
GO:0044550	secondary metabolite biosynthetic process	1	0.02	0	1
GO:0044571	[2Fe-2S] cluster assembly	1	0.02	0	1
GO:0044728	DNA methylation or demethylation	2	0.05	0	1
GO:0044743	protein transmembrane import into intracellular organelle	3	0.07	0	1
GO:0044770	cell cycle phase transition	7	0.17	0	1
GO:0044772	mitotic cell cycle phase transition	6	0.15	0	1
GO:0044782	cilium organization	2	0.05	0	1
GO:0044784	metaphase/anaphase transition of cell cycle	5	0.12	0	1
GO:0044786	cell cycle DNA replication	1	0.02	0	1
GO:0044839	cell cycle G2/M phase transition	1	0.02	0	1
GO:0044854	plasma membrane raft assembly	1	0.02	0	1
GO:0044857	plasma membrane raft organization	1	0.02	0	1
GO:0045005	DNA-dependent DNA replication maintenance of fidelity	2	0.05	0	1
GO:0045017	glycerolipid biosynthetic process	17	0.42	0	1
GO:0045047	protein targeting to ER	8	0.2	0	1
GO:0045048	protein insertion into ER membrane	2	0.05	0	1
GO:0045087	innate immune response	3	0.07	0	1
GO:0045088	regulation of innate immune response	1	0.02	0	1
GO:0045089	positive regulation of innate immune response	1	0.02	0	1
GO:0045116	protein neddylation	2	0.05	0	1
GO:0045132	meiotic chromosome segregation	1	0.02	0	1
GO:0045184	establishment of protein localization	102	2.49	0	1
GO:0045185	maintenance of protein location	1	0.02	0	1
GO:0045332	phospholipid translocation	1	0.02	0	1
GO:0045333	cellular respiration	23	0.56	0	1
GO:0045454	cell redox homeostasis	13	0.32	0	1
GO:0045727	positive regulation of translation	1	0.02	0	1
GO:0045737	positive regulation of cyclin-dependent protein serine/threonine kinase activity	1	0.02	0	1
GO:0045786	negative regulation of cell cycle	9	0.22	0	1
GO:0045787	positive regulation of cell cycle	2	0.05	0	1
GO:0045814	negative regulation of gene expression, epigenetic	2	0.05	0	1
GO:0045839	negative regulation of mitotic nuclear division	2	0.05	0	1
GO:0045841	negative regulation of mitotic metaphase/anaphase transition	2	0.05	0	1
GO:0045859	regulation of protein kinase activity	4	0.1	0	1
GO:0045860	positive regulation of protein kinase activity	2	0.05	0	1
GO:0045861	negative regulation of proteolysis	1	0.02	0	1
GO:0045892	negative regulation of transcription, DNA-templated	8	0.2	0	1
GO:0045893	positive regulation of transcription, DNA-templated	6	0.15	0	1
GO:0045901	positive regulation of translational elongation	1	0.02	0	1
GO:0045905	positive regulation of translational termination	1	0.02	0	1
GO:0045930	negative regulation of mitotic cell cycle	3	0.07	0	1
GO:0045934	negative regulation of nucleobase-containing compound metabolic process	8	0.2	0	1
GO:0045935	positive regulation of nucleobase-containing compound metabolic process	6	0.15	0	1
GO:0045936	negative regulation of phosphate metabolic process	2	0.05	0	1
GO:0045937	positive regulation of phosphate metabolic process	4	0.1	0	1
GO:0045944	positive regulation of transcription by RNA polymerase II	5	0.12	0	1
GO:0045995	regulation of embryonic development	2	0.05	0	1
GO:0046031	ADP metabolic process	12	0.29	0	1
GO:0046034	ATP metabolic process	31	0.76	0	1
GO:0046036	CTP metabolic process	4	0.1	0	1
GO:0046037	GMP metabolic process	1	0.02	0	1
GO:0046039	GTP metabolic process	3	0.07	0	1
GO:0046040	IMP metabolic process	4	0.1	0	1
GO:0046049	UMP metabolic process	1	0.02	0	1
GO:0046051	UTP metabolic process	3	0.07	0	1
GO:0046058	cAMP metabolic process	2	0.05	0	1
GO:0046068	cGMP metabolic process	5	0.12	0	1
GO:0046072	dTDP metabolic process	1	0.02	0	1
GO:0046073	dTMP metabolic process	1	0.02	0	1
GO:0046078	dUMP metabolic process	1	0.02	0	1
GO:0046080	dUTP metabolic process	1	0.02	0	1
GO:0046081	dUTP catabolic process	1	0.02	0	1
GO:0046083	adenine metabolic process	1	0.02	0	1
GO:0046084	adenine biosynthetic process	1	0.02	0	1
GO:0046085	adenosine metabolic process	1	0.02	0	1
GO:0046087	cytidine metabolic process	1	0.02	0	1
GO:0046098	guanine metabolic process	1	0.02	0	1
GO:0046112	nucleobase biosynthetic process	9	0.22	0	1
GO:0046113	nucleobase catabolic process	1	0.02	0	1
GO:0046128	purine ribonucleoside metabolic process	6	0.15	0	1
GO:0046129	purine ribonucleoside biosynthetic process	5	0.12	0	1
GO:0046130	purine ribonucleoside catabolic process	1	0.02	0	1
GO:0046131	pyrimidine ribonucleoside metabolic process	1	0.02	0	1
GO:0046133	pyrimidine ribonucleoside catabolic process	1	0.02	0	1
GO:0046135	pyrimidine nucleoside catabolic process	1	0.02	0	1
GO:0046146	tetrahydrobiopterin metabolic process	2	0.05	0	1
GO:0046148	pigment biosynthetic process	5	0.12	0	1
GO:0046160	heme a metabolic process	1	0.02	0	1
GO:0046165	alcohol biosynthetic process	5	0.12	0	1
GO:0046168	glycerol-3-phosphate catabolic process	2	0.05	0	1
GO:0046173	polyol biosynthetic process	5	0.12	0	1
GO:0046184	aldehyde biosynthetic process	1	0.02	0	1
GO:0046185	aldehyde catabolic process	3	0.07	0	1
GO:0046189	phenol-containing compound biosynthetic process	2	0.05	0	1
GO:0046209	nitric oxide metabolic process	2	0.05	0	1
GO:0046218	indolalkylamine catabolic process	2	0.05	0	1
GO:0046292	formaldehyde metabolic process	1	0.02	0	1
GO:0046294	formaldehyde catabolic process	1	0.02	0	1
GO:0046351	disaccharide biosynthetic process	1	0.02	0	1
GO:0046364	monosaccharide biosynthetic process	5	0.12	0	1
GO:0046365	monosaccharide catabolic process	1	0.02	0	1
GO:0046385	deoxyribose phosphate biosynthetic process	3	0.07	0	1
GO:0046386	deoxyribose phosphate catabolic process	1	0.02	0	1
GO:0046390	ribose phosphate biosynthetic process	37	0.9	0	1
GO:0046394	carboxylic acid biosynthetic process	25	0.61	0	1
GO:0046395	carboxylic acid catabolic process	16	0.39	0	1
GO:0046416	D-amino acid metabolic process	2	0.05	0	1
GO:0046459	short-chain fatty acid metabolic process	1	0.02	0	1
GO:0046460	neutral lipid biosynthetic process	1	0.02	0	1
GO:0046463	acylglycerol biosynthetic process	1	0.02	0	1
GO:0046466	membrane lipid catabolic process	2	0.05	0	1
GO:0046467	membrane lipid biosynthetic process	15	0.37	0	1
GO:0046470	phosphatidylcholine metabolic process	1	0.02	0	1
GO:0046473	phosphatidic acid metabolic process	1	0.02	0	1
GO:0046474	glycerophospholipid biosynthetic process	16	0.39	0	1
GO:0046490	isopentenyl diphosphate metabolic process	1	0.02	0	1
GO:0046496	nicotinamide nucleotide metabolic process	6	0.15	0	1
GO:0046500	S-adenosylmethionine metabolic process	1	0.02	0	1
GO:0046599	regulation of centriole replication	1	0.02	0	1
GO:0046600	negative regulation of centriole replication	1	0.02	0	1
GO:0046605	regulation of centrosome cycle	1	0.02	0	1
GO:0046606	negative regulation of centrosome cycle	1	0.02	0	1
GO:0046653	tetrahydrofolate metabolic process	4	0.1	0	1
GO:0046654	tetrahydrofolate biosynthetic process	2	0.05	0	1
GO:0046717	acid secretion	7	0.17	0	1
GO:0046785	microtubule polymerization	1	0.02	0	1
GO:0046835	carbohydrate phosphorylation	2	0.05	0	1
GO:0046839	phospholipid dephosphorylation	7	0.17	0	1
GO:0046856	phosphatidylinositol dephosphorylation	7	0.17	0	1
GO:0046903	secretion	25	0.61	0	1
GO:0046907	intracellular transport	107	2.62	0	1
GO:0046916	cellular transition metal ion homeostasis	3	0.07	0	1
GO:0046939	nucleotide phosphorylation	14	0.34	0	1
GO:0046942	carboxylic acid transport	11	0.27	0	1
GO:0046950	cellular ketone body metabolic process	1	0.02	0	1
GO:0046952	ketone body catabolic process	1	0.02	0	1
GO:0048011	neurotrophin TRK receptor signaling pathway	1	0.02	0	1
GO:0048017	inositol lipid-mediated signaling	1	0.02	0	1
GO:0048193	Golgi vesicle transport	18	0.44	0	1
GO:0048194	Golgi vesicle budding	1	0.02	0	1
GO:0048268	clathrin coat assembly	1	0.02	0	1
GO:0048278	vesicle docking	10	0.24	0	1
GO:0048280	vesicle fusion with Golgi apparatus	1	0.02	0	1
GO:0048284	organelle fusion	3	0.07	0	1
GO:0048285	organelle fission	16	0.39	0	1
GO:0048468	cell development	1	0.02	0	1
GO:0048478	replication fork protection	1	0.02	0	1
GO:0048513	animal organ development	3	0.07	0	1
GO:0048519	negative regulation of biological process	54	1.32	0	1
GO:0048523	negative regulation of cellular process	33	0.81	0	1
GO:0048534	hematopoietic or lymphoid organ development	1	0.02	0	1
GO:0048545	response to steroid hormone	2	0.05	0	1
GO:0048584	positive regulation of response to stimulus	3	0.07	0	1
GO:0048585	negative regulation of response to stimulus	5	0.12	0	1
GO:0048589	developmental growth	1	0.02	0	1
GO:0048598	embryonic morphogenesis	1	0.02	0	1
GO:0048646	anatomical structure formation involved in morphogenesis	1	0.02	0	1
GO:0048666	neuron development	1	0.02	0	1
GO:0048699	generation of neurons	1	0.02	0	1
GO:0048731	system development	4	0.1	0	1
GO:0048856	anatomical structure development	23	0.56	0	1
GO:0048869	cellular developmental process	2	0.05	0	1
GO:0048870	cell motility	3	0.07	0	1
GO:0048872	homeostasis of number of cells	1	0.02	0	1
GO:0048878	chemical homeostasis	15	0.37	0	1
GO:0050000	chromosome localization	2	0.05	0	1
GO:0050482	arachidonic acid secretion	7	0.17	0	1
GO:0050657	nucleic acid transport	4	0.1	0	1
GO:0050658	RNA transport	4	0.1	0	1
GO:0050667	homocysteine metabolic process	1	0.02	0	1
GO:0050730	regulation of peptidyl-tyrosine phosphorylation	1	0.02	0	1
GO:0050731	positive regulation of peptidyl-tyrosine phosphorylation	1	0.02	0	1
GO:0050776	regulation of immune response	1	0.02	0	1
GO:0050778	positive regulation of immune response	1	0.02	0	1
GO:0050790	regulation of catalytic activity	24	0.59	0	1
GO:0050793	regulation of developmental process	2	0.05	0	1
GO:0050801	ion homeostasis	11	0.27	0	1
GO:0050877	nervous system process	10	0.24	0	1
GO:0050909	sensory perception of taste	1	0.02	0	1
GO:0050953	sensory perception of light stimulus	3	0.07	0	1
GO:0051013	microtubule severing	2	0.05	0	1
GO:0051016	barbed-end actin filament capping	1	0.02	0	1
GO:0051028	mRNA transport	4	0.1	0	1
GO:0051095	regulation of helicase activity	3	0.07	0	1
GO:0051097	negative regulation of helicase activity	3	0.07	0	1
GO:0051103	DNA ligation involved in DNA repair	2	0.05	0	1
GO:0051129	negative regulation of cellular component organization	8	0.2	0	1
GO:0051156	glucose 6-phosphate metabolic process	3	0.07	0	1
GO:0051168	nuclear export	3	0.07	0	1
GO:0051169	nuclear transport	10	0.24	0	1
GO:0051170	import into nucleus	4	0.1	0	1
GO:0051172	negative regulation of nitrogen compound metabolic process	11	0.27	0	1
GO:0051173	positive regulation of nitrogen compound metabolic process	11	0.27	0	1
GO:0051174	regulation of phosphorus metabolic process	12	0.29	0	1
GO:0051180	vitamin transport	4	0.1	0	1
GO:0051181	cofactor transport	1	0.02	0	1
GO:0051187	cofactor catabolic process	6	0.15	0	1
GO:0051189	prosthetic group metabolic process	5	0.12	0	1
GO:0051205	protein insertion into membrane	2	0.05	0	1
GO:0051235	maintenance of location	3	0.07	0	1
GO:0051236	establishment of RNA localization	4	0.1	0	1
GO:0051239	regulation of multicellular organismal process	3	0.07	0	1
GO:0051240	positive regulation of multicellular organismal process	1	0.02	0	1
GO:0051246	regulation of protein metabolic process	22	0.54	0	1
GO:0051247	positive regulation of protein metabolic process	5	0.12	0	1
GO:0051248	negative regulation of protein metabolic process	3	0.07	0	1
GO:0051253	negative regulation of RNA metabolic process	8	0.2	0	1
GO:0051254	positive regulation of RNA metabolic process	6	0.15	0	1
GO:0051259	protein complex oligomerization	10	0.24	0	1
GO:0051260	protein homooligomerization	8	0.2	0	1
GO:0051261	protein depolymerization	3	0.07	0	1
GO:0051262	protein tetramerization	2	0.05	0	1
GO:0051270	regulation of cellular component movement	3	0.07	0	1
GO:0051276	chromosome organization	62	1.52	0	1
GO:0051289	protein homotetramerization	1	0.02	0	1
GO:0051298	centrosome duplication	1	0.02	0	1
GO:0051301	cell division	4	0.1	0	1
GO:0051302	regulation of cell division	1	0.02	0	1
GO:0051303	establishment of chromosome localization	2	0.05	0	1
GO:0051304	chromosome separation	5	0.12	0	1
GO:0051306	mitotic sister chromatid separation	5	0.12	0	1
GO:0051310	metaphase plate congression	2	0.05	0	1
GO:0051315	attachment of mitotic spindle microtubules to kinetochore	2	0.05	0	1
GO:0051321	meiotic cell cycle	2	0.05	0	1
GO:0051336	regulation of hydrolase activity	19	0.46	0	1
GO:0051338	regulation of transferase activity	4	0.1	0	1
GO:0051345	positive regulation of hydrolase activity	4	0.1	0	1
GO:0051346	negative regulation of hydrolase activity	7	0.17	0	1
GO:0051347	positive regulation of transferase activity	2	0.05	0	1
GO:0051382	kinetochore assembly	1	0.02	0	1
GO:0051383	kinetochore organization	1	0.02	0	1
GO:0051494	negative regulation of cytoskeleton organization	3	0.07	0	1
GO:0051560	mitochondrial calcium ion homeostasis	1	0.02	0	1
GO:0051596	methylglyoxal catabolic process	2	0.05	0	1
GO:0051604	protein maturation	15	0.37	0	1
GO:0051606	detection of stimulus	3	0.07	0	1
GO:0051640	organelle localization	14	0.34	0	1
GO:0051641	cellular localization	127	3.1	0	1
GO:0051643	endoplasmic reticulum localization	1	0.02	0	1
GO:0051649	establishment of localization in cell	110	2.69	0	1
GO:0051651	maintenance of location in cell	1	0.02	0	1
GO:0051656	establishment of organelle localization	2	0.05	0	1
GO:0051674	localization of cell	3	0.07	0	1
GO:0051693	actin filament capping	2	0.05	0	1
GO:0051694	pointed-end actin filament capping	1	0.02	0	1
GO:0051703	intraspecies interaction between organisms	5	0.12	0	1
GO:0051707	response to other organism	4	0.1	0	1
GO:0051726	regulation of cell cycle	20	0.49	0	1
GO:0051783	regulation of nuclear division	6	0.15	0	1
GO:0051784	negative regulation of nuclear division	2	0.05	0	1
GO:0051788	response to misfolded protein	1	0.02	0	1
GO:0051983	regulation of chromosome segregation	5	0.12	0	1
GO:0051985	negative regulation of chromosome segregation	2	0.05	0	1
GO:0052547	regulation of peptidase activity	1	0.02	0	1
GO:0052548	regulation of endopeptidase activity	1	0.02	0	1
GO:0052646	alditol phosphate metabolic process	6	0.15	0	1
GO:0052652	cyclic purine nucleotide metabolic process	7	0.17	0	1
GO:0055065	metal ion homeostasis	7	0.17	0	1
GO:0055067	monovalent inorganic cation homeostasis	4	0.1	0	1
GO:0055070	copper ion homeostasis	2	0.05	0	1
GO:0055072	iron ion homeostasis	2	0.05	0	1
GO:0055074	calcium ion homeostasis	3	0.07	0	1
GO:0055076	transition metal ion homeostasis	4	0.1	0	1
GO:0055080	cation homeostasis	11	0.27	0	1
GO:0055082	cellular chemical homeostasis	8	0.2	0	1
GO:0055088	lipid homeostasis	1	0.02	0	1
GO:0055092	sterol homeostasis	1	0.02	0	1
GO:0060070	canonical Wnt signaling pathway	1	0.02	0	1
GO:0060147	regulation of posttranscriptional gene silencing	1	0.02	0	1
GO:0060249	anatomical structure homeostasis	3	0.07	0	1
GO:0060271	cilium assembly	1	0.02	0	1
GO:0060322	head development	1	0.02	0	1
GO:0060401	cytosolic calcium ion transport	1	0.02	0	1
GO:0060548	negative regulation of cell death	2	0.05	0	1
GO:0060632	regulation of microtubule-based movement	1	0.02	0	1
GO:0060828	regulation of canonical Wnt signaling pathway	1	0.02	0	1
GO:0060964	regulation of gene silencing by miRNA	1	0.02	0	1
GO:0060966	regulation of gene silencing by RNA	1	0.02	0	1
GO:0060968	regulation of gene silencing	1	0.02	0	1
GO:0061013	regulation of mRNA catabolic process	2	0.05	0	1
GO:0061024	membrane organization	11	0.27	0	1
GO:0061025	membrane fusion	1	0.02	0	1
GO:0061061	muscle structure development	1	0.02	0	1
GO:0061097	regulation of protein tyrosine kinase activity	1	0.02	0	1
GO:0061098	positive regulation of protein tyrosine kinase activity	1	0.02	0	1
GO:0061640	cytoskeleton-dependent cytokinesis	1	0.02	0	1
GO:0061727	methylglyoxal catabolic process to lactate	2	0.05	0	1
GO:0061817	endoplasmic reticulum-plasma membrane tethering	1	0.02	0	1
GO:0061919	process utilizing autophagic mechanism	5	0.12	0	1
GO:0065002	intracellular protein transmembrane transport	3	0.07	0	1
GO:0065004	protein-DNA complex assembly	9	0.22	0	1
GO:0070070	proton-transporting V-type ATPase complex assembly	3	0.07	0	1
GO:0070071	proton-transporting two-sector ATPase complex assembly	4	0.1	0	1
GO:0070072	vacuolar proton-transporting V-type ATPase complex assembly	3	0.07	0	1
GO:0070076	histone lysine demethylation	1	0.02	0	1
GO:0070189	kynurenine metabolic process	2	0.05	0	1
GO:0070286	axonemal dynein complex assembly	1	0.02	0	1
GO:0070475	rRNA base methylation	1	0.02	0	1
GO:0070476	rRNA (guanine-N7)-methylation	1	0.02	0	1
GO:0070481	nuclear-transcribed mRNA catabolic process, non-stop decay	1	0.02	0	1
GO:0070507	regulation of microtubule cytoskeleton organization	1	0.02	0	1
GO:0070509	calcium ion import	1	0.02	0	1
GO:0070525	tRNA threonylcarbamoyladenosine metabolic process	2	0.05	0	1
GO:0070536	protein K63-linked deubiquitination	1	0.02	0	1
GO:0070585	protein localization to mitochondrion	2	0.05	0	1
GO:0070588	calcium ion transmembrane transport	9	0.22	0	1
GO:0070646	protein modification by small protein removal	30	0.73	0	1
GO:0070647	protein modification by small protein conjugation or removal	53	1.3	0	1
GO:0070727	cellular macromolecule localization	93	2.27	0	1
GO:0070836	caveola assembly	1	0.02	0	1
GO:0070838	divalent metal ion transport	12	0.29	0	1
GO:0070897	transcription preinitiation complex assembly	2	0.05	0	1
GO:0070925	organelle assembly	8	0.2	0	1
GO:0070966	nuclear-transcribed mRNA catabolic process, no-go decay	1	0.02	0	1
GO:0070972	protein localization to endoplasmic reticulum	9	0.22	0	1
GO:0070988	demethylation	2	0.05	0	1
GO:0071025	RNA surveillance	1	0.02	0	1
GO:0071103	DNA conformation change	14	0.34	0	1
GO:0071166	ribonucleoprotein complex localization	3	0.07	0	1
GO:0071173	spindle assembly checkpoint	2	0.05	0	1
GO:0071174	mitotic spindle checkpoint	2	0.05	0	1
GO:0071218	cellular response to misfolded protein	1	0.02	0	1
GO:0071229	cellular response to acid chemical	1	0.02	0	1
GO:0071230	cellular response to amino acid stimulus	1	0.02	0	1
GO:0071265	L-methionine biosynthetic process	1	0.02	0	1
GO:0071267	L-methionine salvage	1	0.02	0	1
GO:0071383	cellular response to steroid hormone stimulus	2	0.05	0	1
GO:0071390	cellular response to ecdysone	2	0.05	0	1
GO:0071396	cellular response to lipid	2	0.05	0	1
GO:0071407	cellular response to organic cyclic compound	2	0.05	0	1
GO:0071417	cellular response to organonitrogen compound	1	0.02	0	1
GO:0071426	ribonucleoprotein complex export from nucleus	3	0.07	0	1
GO:0071427	mRNA-containing ribonucleoprotein complex export from nucleus	3	0.07	0	1
GO:0071496	cellular response to external stimulus	1	0.02	0	1
GO:0071554	cell wall organization or biogenesis	1	0.02	0	1
GO:0071559	response to transforming growth factor beta	5	0.12	0	1
GO:0071560	cellular response to transforming growth factor beta stimulus	5	0.12	0	1
GO:0071586	CAAX-box protein processing	2	0.05	0	1
GO:0071616	acyl-CoA biosynthetic process	3	0.07	0	1
GO:0071630	nuclear protein quality control by the ubiquitin-proteasome system	1	0.02	0	1
GO:0071705	nitrogen compound transport	114	2.79	0	1
GO:0071709	membrane assembly	1	0.02	0	1
GO:0071715	icosanoid transport	7	0.17	0	1
GO:0071806	protein transmembrane transport	3	0.07	0	1
GO:0071816	tail-anchored membrane protein insertion into ER membrane	1	0.02	0	1
GO:0071824	protein-DNA complex subunit organization	10	0.24	0	1
GO:0071826	ribonucleoprotein complex subunit organization	13	0.32	0	1
GO:0071897	DNA biosynthetic process	4	0.1	0	1
GO:0071900	regulation of protein serine/threonine kinase activity	3	0.07	0	1
GO:0071902	positive regulation of protein serine/threonine kinase activity	1	0.02	0	1
GO:0071918	urea transmembrane transport	1	0.02	0	1
GO:0071929	alpha-tubulin acetylation	1	0.02	0	1
GO:0071985	multivesicular body sorting pathway	3	0.07	0	1
GO:0072329	monocarboxylic acid catabolic process	5	0.12	0	1
GO:0072330	monocarboxylic acid biosynthetic process	7	0.17	0	1
GO:0072350	tricarboxylic acid metabolic process	2	0.05	0	1
GO:0072503	cellular divalent inorganic cation homeostasis	3	0.07	0	1
GO:0072507	divalent inorganic cation homeostasis	3	0.07	0	1
GO:0072511	divalent inorganic cation transport	12	0.29	0	1
GO:0072521	purine-containing compound metabolic process	60	1.47	0	1
GO:0072522	purine-containing compound biosynthetic process	42	1.03	0	1
GO:0072523	purine-containing compound catabolic process	2	0.05	0	1
GO:0072524	pyridine-containing compound metabolic process	9	0.22	0	1
GO:0072525	pyridine-containing compound biosynthetic process	9	0.22	0	1
GO:0072527	pyrimidine-containing compound metabolic process	14	0.34	0	1
GO:0072528	pyrimidine-containing compound biosynthetic process	13	0.32	0	1
GO:0072529	pyrimidine-containing compound catabolic process	2	0.05	0	1
GO:0072583	clathrin-dependent endocytosis	1	0.02	0	1
GO:0072594	establishment of protein localization to organelle	17	0.42	0	1
GO:0072595	maintenance of protein localization in organelle	1	0.02	0	1
GO:0072599	establishment of protein localization to endoplasmic reticulum	8	0.2	0	1
GO:0072655	establishment of protein localization to mitochondrion	2	0.05	0	1
GO:0072657	protein localization to membrane	10	0.24	0	1
GO:0072662	protein localization to peroxisome	2	0.05	0	1
GO:0072663	establishment of protein localization to peroxisome	2	0.05	0	1
GO:0072665	protein localization to vacuole	1	0.02	0	1
GO:0072666	establishment of protein localization to vacuole	1	0.02	0	1
GO:0080009	mRNA methylation	1	0.02	0	1
GO:0080120	CAAX-box protein maturation	2	0.05	0	1
GO:0080134	regulation of response to stress	2	0.05	0	1
GO:0080171	lytic vacuole organization	1	0.02	0	1
GO:0090068	positive regulation of cell cycle process	1	0.02	0	1
GO:0090092	regulation of transmembrane receptor protein serine/threonine kinase signaling pathway	1	0.02	0	1
GO:0090101	negative regulation of transmembrane receptor protein serine/threonine kinase signaling pathway	1	0.02	0	1
GO:0090114	COPII-coated vesicle budding	1	0.02	0	1
GO:0090116	C-5 methylation of cytosine	1	0.02	0	1
GO:0090150	establishment of protein localization to membrane	10	0.24	0	1
GO:0090174	organelle membrane fusion	1	0.02	0	1
GO:0090231	regulation of spindle checkpoint	1	0.02	0	1
GO:0090263	positive regulation of canonical Wnt signaling pathway	1	0.02	0	1
GO:0090266	regulation of mitotic cell cycle spindle assembly checkpoint	1	0.02	0	1
GO:0090287	regulation of cellular response to growth factor stimulus	1	0.02	0	1
GO:0090288	negative regulation of cellular response to growth factor stimulus	1	0.02	0	1
GO:0090305	nucleic acid phosphodiester bond hydrolysis	5	0.12	0	1
GO:0090329	regulation of DNA-dependent DNA replication	1	0.02	0	1
GO:0090382	phagosome maturation	1	0.02	0	1
GO:0090481	pyrimidine nucleotide-sugar transmembrane transport	2	0.05	0	1
GO:0090501	RNA phosphodiester bond hydrolysis	4	0.1	0	1
GO:0097035	regulation of membrane lipid distribution	1	0.02	0	1
GO:0097056	selenocysteinyl-tRNA(Sec) biosynthetic process	1	0.02	0	1
GO:0097164	ammonium ion metabolic process	1	0.02	0	1
GO:0097190	apoptotic signaling pathway	1	0.02	0	1
GO:0097193	intrinsic apoptotic signaling pathway	1	0.02	0	1
GO:0097194	execution phase of apoptosis	1	0.02	0	1
GO:0097237	cellular response to toxic substance	1	0.02	0	1
GO:0097305	response to alcohol	2	0.05	0	1
GO:0097306	cellular response to alcohol	2	0.05	0	1
GO:0097354	prenylation	7	0.17	0	1
GO:0097428	protein maturation by iron-sulfur cluster transfer	3	0.07	0	1
GO:0097549	chromatin organization involved in negative regulation of transcription	2	0.05	0	1
GO:0098534	centriole assembly	1	0.02	0	1
GO:0098542	defense response to other organism	4	0.1	0	1
GO:0098609	cell-cell adhesion	15	0.37	0	1
GO:0098656	anion transmembrane transport	5	0.12	0	1
GO:0098732	macromolecule deacylation	3	0.07	0	1
GO:0098742	cell-cell adhesion via plasma-membrane adhesion molecules	15	0.37	0	1
GO:0098754	detoxification	1	0.02	0	1
GO:0098771	inorganic ion homeostasis	11	0.27	0	1
GO:0098813	nuclear chromosome segregation	12	0.29	0	1
GO:0098840	protein transport along microtubule	1	0.02	0	1
GO:0099111	microtubule-based transport	1	0.02	0	1
GO:0099118	microtubule-based protein transport	1	0.02	0	1
GO:0099643	signal release from synapse	1	0.02	0	1
GO:0101030	tRNA-guanine transglycosylation	1	0.02	0	1
GO:0106005	RNA 5'-cap (guanine-N7)-methylation	1	0.02	0	1
GO:0110095	cellular detoxification of aldehyde	1	0.02	0	1
GO:0110096	cellular response to aldehyde	1	0.02	0	1
GO:0110154	RNA decapping	1	0.02	0	1
GO:0110156	methylguanosine-cap decapping	1	0.02	0	1
GO:0120009	intermembrane lipid transfer	2	0.05	0	1
GO:0120031	plasma membrane bounded cell projection assembly	1	0.02	0	1
GO:0120036	plasma membrane bounded cell projection organization	3	0.07	0	1
GO:0140013	meiotic nuclear division	1	0.02	0	1
GO:0140014	mitotic nuclear division	12	0.29	0	1
GO:0140029	exocytic process	10	0.24	0	1
GO:0140056	organelle localization by membrane tethering	11	0.27	0	1
GO:0140352	export from cell	18	0.44	0	1
GO:0198738	cell-cell signaling by wnt	35	0.86	0	1
GO:1900247	regulation of cytoplasmic translational elongation	3	0.07	0	1
GO:1901031	regulation of response to reactive oxygen species	1	0.02	0	1
GO:1901068	guanosine-containing compound metabolic process	4	0.1	0	1
GO:1901070	guanosine-containing compound biosynthetic process	4	0.1	0	1
GO:1901071	glucosamine-containing compound metabolic process	2	0.05	0	1
GO:1901160	primary amino compound metabolic process	1	0.02	0	1
GO:1901162	primary amino compound biosynthetic process	1	0.02	0	1
GO:1901264	carbohydrate derivative transport	6	0.15	0	1
GO:1901475	pyruvate transmembrane transport	3	0.07	0	1
GO:1901568	fatty acid derivative metabolic process	1	0.02	0	1
GO:1901569	fatty acid derivative catabolic process	1	0.02	0	1
GO:1901571	fatty acid derivative transport	7	0.17	0	1
GO:1901605	alpha-amino acid metabolic process	32	0.78	0	1
GO:1901606	alpha-amino acid catabolic process	9	0.22	0	1
GO:1901607	alpha-amino acid biosynthetic process	17	0.42	0	1
GO:1901617	organic hydroxy compound biosynthetic process	11	0.27	0	1
GO:1901642	nucleoside transmembrane transport	4	0.1	0	1
GO:1901654	response to ketone	2	0.05	0	1
GO:1901655	cellular response to ketone	2	0.05	0	1
GO:1901657	glycosyl compound metabolic process	19	0.46	0	1
GO:1901658	glycosyl compound catabolic process	2	0.05	0	1
GO:1901659	glycosyl compound biosynthetic process	5	0.12	0	1
GO:1901661	quinone metabolic process	5	0.12	0	1
GO:1901663	quinone biosynthetic process	5	0.12	0	1
GO:1901698	response to nitrogen compound	1	0.02	0	1
GO:1901699	cellular response to nitrogen compound	1	0.02	0	1
GO:1901700	response to oxygen-containing compound	5	0.12	0	1
GO:1901701	cellular response to oxygen-containing compound	4	0.1	0	1
GO:1901879	regulation of protein depolymerization	2	0.05	0	1
GO:1901880	negative regulation of protein depolymerization	2	0.05	0	1
GO:1901976	regulation of cell cycle checkpoint	1	0.02	0	1
GO:1901983	regulation of protein acetylation	1	0.02	0	1
GO:1901987	regulation of cell cycle phase transition	7	0.17	0	1
GO:1901988	negative regulation of cell cycle phase transition	2	0.05	0	1
GO:1901989	positive regulation of cell cycle phase transition	1	0.02	0	1
GO:1901990	regulation of mitotic cell cycle phase transition	6	0.15	0	1
GO:1901991	negative regulation of mitotic cell cycle phase transition	2	0.05	0	1
GO:1902099	regulation of metaphase/anaphase transition of cell cycle	5	0.12	0	1
GO:1902100	negative regulation of metaphase/anaphase transition of cell cycle	2	0.05	0	1
GO:1902115	regulation of organelle assembly	1	0.02	0	1
GO:1902116	negative regulation of organelle assembly	1	0.02	0	1
GO:1902221	erythrose 4-phosphate/phosphoenolpyruvate family amino acid metabolic process	2	0.05	0	1
GO:1902222	erythrose 4-phosphate/phosphoenolpyruvate family amino acid catabolic process	2	0.05	0	1
GO:1902224	ketone body metabolic process	1	0.02	0	1
GO:1902275	regulation of chromatin organization	1	0.02	0	1
GO:1902298	cell cycle DNA replication maintenance of fidelity	1	0.02	0	1
GO:1902475	L-alpha-amino acid transmembrane transport	1	0.02	0	1
GO:1902532	negative regulation of intracellular signal transduction	3	0.07	0	1
GO:1902533	positive regulation of intracellular signal transduction	1	0.02	0	1
GO:1902652	secondary alcohol metabolic process	2	0.05	0	1
GO:1902679	negative regulation of RNA biosynthetic process	8	0.2	0	1
GO:1902680	positive regulation of RNA biosynthetic process	6	0.15	0	1
GO:1902749	regulation of cell cycle G2/M phase transition	1	0.02	0	1
GO:1902751	positive regulation of cell cycle G2/M phase transition	1	0.02	0	1
GO:1902882	regulation of response to oxidative stress	1	0.02	0	1
GO:1902904	negative regulation of supramolecular fiber organization	2	0.05	0	1
GO:1902969	mitotic DNA replication	1	0.02	0	1
GO:1903046	meiotic cell cycle process	1	0.02	0	1
GO:1903047	mitotic cell cycle process	14	0.34	0	1
GO:1903311	regulation of mRNA metabolic process	2	0.05	0	1
GO:1903409	reactive oxygen species biosynthetic process	2	0.05	0	1
GO:1903504	regulation of mitotic spindle checkpoint	1	0.02	0	1
GO:1903507	negative regulation of nucleic acid-templated transcription	8	0.2	0	1
GO:1903508	positive regulation of nucleic acid-templated transcription	6	0.15	0	1
GO:1903509	liposaccharide metabolic process	14	0.34	0	1
GO:1903825	organic acid transmembrane transport	4	0.1	0	1
GO:1903844	regulation of cellular response to transforming growth factor beta stimulus	1	0.02	0	1
GO:1903845	negative regulation of cellular response to transforming growth factor beta stimulus	1	0.02	0	1
GO:1903963	arachidonate transport	7	0.17	0	1
GO:1904029	regulation of cyclin-dependent protein kinase activity	3	0.07	0	1
GO:1904031	positive regulation of cyclin-dependent protein kinase activity	1	0.02	0	1
GO:1904983	glycine import into mitochondrion	1	0.02	0	1
GO:1905039	carboxylic acid transmembrane transport	4	0.1	0	1
GO:1905114	cell surface receptor signaling pathway involved in cell-cell signaling	35	0.86	0	1
GO:1905462	regulation of DNA duplex unwinding	3	0.07	0	1
GO:1905463	negative regulation of DNA duplex unwinding	3	0.07	0	1
GO:1905774	regulation of DNA helicase activity	3	0.07	0	1
GO:1905775	negative regulation of DNA helicase activity	3	0.07	0	1
GO:1905818	regulation of chromosome separation	5	0.12	0	1
GO:1905819	negative regulation of chromosome separation	2	0.05	0	1
GO:1990426	mitotic recombination-dependent replication fork processing	1	0.02	0	1
GO:1990505	mitotic DNA replication maintenance of fidelity	1	0.02	0	1
GO:1990542	mitochondrial transmembrane transport	7	0.17	0	1
GO:1990748	cellular detoxification	1	0.02	0	1
GO:1990928	response to amino acid starvation	1	0.02	0	1
GO:2000026	regulation of multicellular organismal development	2	0.05	0	1
GO:2000104	negative regulation of DNA-dependent DNA replication	1	0.02	0	1
GO:2000113	negative regulation of cellular macromolecule biosynthetic process	10	0.24	0	1
GO:2000116	regulation of cysteine-type endopeptidase activity	1	0.02	0	1
GO:2000117	negative regulation of cysteine-type endopeptidase activity	1	0.02	0	1
GO:2000145	regulation of cell motility	2	0.05	0	1
GO:2000756	regulation of peptidyl-lysine acetylation	1	0.02	0	1
GO:2000765	regulation of cytoplasmic translation	3	0.07	0	1
GO:2000816	negative regulation of mitotic sister chromatid separation	2	0.05	0	1
GO:2001057	reactive nitrogen species metabolic process	2	0.05	0	1
[truncated: 1 more rows]

## Sheet: B) downreg QR
GO ID	GO term	Annotated	Expected	Significant	Fisher
GO:0000379	tRNA-type intron splice site recognition and cleavage	1	0.01	1	0.013
GO:0007160	cell-matrix adhesion	2	0.03	1	0.027
GO:0006424	glutamyl-tRNA aminoacylation	2	0.03	1	0.027
GO:0045087	innate immune response	3	0.04	1	0.040
GO:0006420	arginyl-tRNA aminoacylation	3	0.04	1	0.040
GO:0006434	seryl-tRNA aminoacylation	4	0.05	1	0.053
GO:0006144	purine nucleobase metabolic process	6	0.08	1	0.078
GO:0006869	lipid transport	36	0.48	2	0.083
GO:0009253	peptidoglycan catabolic process	7	0.09	1	0.090
GO:0015074	DNA integration	81	1.08	3	0.093
GO:0016573	histone acetylation	8	0.11	1	0.102
GO:0006433	prolyl-tRNA aminoacylation	8	0.11	1	0.102
GO:0006614	SRP-dependent cotranslational protein targeting to membrane	8	0.11	1	0.102
GO:0006313	transposition, DNA-mediated	49	0.66	2	0.139
GO:0045454	cell redox homeostasis	13	0.17	1	0.161
GO:0007156	homophilic cell adhesion via plasma membrane adhesion molecules	15	0.2	1	0.183
GO:0006355	regulation of transcription, DNA-templated	243	3.25	5	0.223
GO:0005975	carbohydrate metabolic process	122	1.63	3	0.223
GO:0016567	protein ubiquitination	20	0.27	1	0.237
GO:0006352	DNA-templated transcription, initiation	25	0.33	1	0.287
GO:0000398	mRNA splicing, via spliceosome	27	0.36	1	0.306
GO:0006468	protein phosphorylation	212	2.84	4	0.315
GO:0007018	microtubule-based movement	33	0.44	1	0.360
GO:0016055	Wnt signaling pathway	35	0.47	1	0.378
GO:0006508	proteolysis	254	3.4	4	0.446
GO:0006629	lipid metabolic process	133	1.78	2	0.538
GO:0007186	G protein-coupled receptor signaling pathway	75	1	1	0.640
GO:0055114	oxidation-reduction process	352	4.71	3	0.865
GO:0055085	transmembrane transport	300	4.02	2	0.921
GO:0007165	signal transduction	357	4.78	3	0.952
GO:0006520	cellular amino acid metabolic process	98	1.31	3	1
GO:0019725	cellular homeostasis	22	0.29	1	1
GO:0000270	peptidoglycan metabolic process	7	0.09	1	1
GO:1901575	organic substance catabolic process	167	2.24	1	1
GO:1901576	organic substance biosynthetic process	782	10.47	9	1
GO:0051716	cellular response to stimulus	429	5.74	3	1
GO:0044281	small molecule metabolic process	279	3.74	4	1
GO:1903506	regulation of nucleic acid-templated transcription	243	3.25	5	1
GO:0006807	nitrogen compound metabolic process	1768	23.67	27	1
GO:0090150	establishment of protein localization to membrane	10	0.13	1	1
GO:0070647	protein modification by small protein conjugation or removal	53	0.71	1	1
GO:0051252	regulation of RNA metabolic process	245	3.28	5	1
GO:0071702	organic substance transport	152	2.03	3	1
GO:0016569	covalent chromatin modification	23	0.31	1	1
GO:0006396	RNA processing	166	2.22	2	1
GO:0071704	organic substance metabolic process	2036	27.26	32	1
GO:0006397	mRNA processing	53	0.71	1	1
GO:0071705	nitrogen compound transport	114	1.53	1	1
GO:0198738	cell-cell signaling by wnt	35	0.47	1	1
GO:0006399	tRNA metabolic process	95	1.27	4	1
GO:0010467	gene expression	689	9.22	11	1
GO:0006022	aminoglycan metabolic process	8	0.11	1	1
GO:0010468	regulation of gene expression	271	3.63	5	1
GO:0006259	DNA metabolic process	223	2.99	5	1
GO:0006518	peptide metabolic process	200	2.68	3	1
GO:0006605	protein targeting	15	0.2	1	1
GO:0044271	cellular nitrogen compound biosynthetic process	609	8.15	9	1
GO:0006026	aminoglycan catabolic process	7	0.09	1	1
GO:0007166	cell surface receptor signaling pathway	75	1	1	1
GO:0006027	glycosaminoglycan catabolic process	7	0.09	1	1
GO:0006139	nucleobase-containing compound metabolic process	890	11.92	17	1
GO:0015031	protein transport	100	1.34	1	1
GO:2001141	regulation of RNA biosynthetic process	243	3.25	5	1
GO:0043207	response to external biotic stimulus	4	0.05	1	1
GO:0006473	protein acetylation	11	0.15	1	1
GO:0006928	movement of cell or subcellular component	36	0.48	1	1
GO:0006475	internal protein amino acid acetylation	9	0.12	1	1
GO:0034660	ncRNA metabolic process	121	1.62	4	1
GO:0032446	protein modification by small protein conjugation	23	0.31	1	1
GO:0071840	cellular component organization or biogenesis	225	3.01	1	1
GO:0007154	cell communication	368	4.93	3	1
GO:1901135	carbohydrate derivative metabolic process	137	1.83	1	1
GO:0007155	cell adhesion	35	0.47	2	1
GO:1901136	carbohydrate derivative catabolic process	15	0.2	1	1
GO:0006793	phosphorus metabolic process	424	5.68	4	1
GO:0055086	nucleobase-containing small molecule metabolic process	105	1.41	1	1
GO:0034470	ncRNA processing	73	0.98	1	1
GO:0098742	cell-cell adhesion via plasma-membrane adhesion molecules	15	0.2	1	1
GO:0070727	cellular macromolecule localization	93	1.25	1	1
GO:0072521	purine-containing compound metabolic process	60	0.8	1	1
GO:0006796	phosphate-containing compound metabolic process	423	5.66	4	1
GO:0016310	phosphorylation	244	3.27	4	1
GO:0006886	intracellular protein transport	88	1.18	1	1
GO:0044419	interspecies interaction between organisms	6	0.08	1	1
GO:0051276	chromosome organization	62	0.83	1	1
GO:0098609	cell-cell adhesion	15	0.2	1	1
GO:0043603	cellular amide metabolic process	216	2.89	3	1
GO:0016570	histone modification	23	0.31	1	1
GO:0043604	amide biosynthetic process	199	2.66	3	1
GO:1905114	cell surface receptor signaling pathway involved in cell-cell signaling	35	0.47	1	1
GO:0034654	nucleobase-containing compound biosynthetic process	388	5.19	6	1
GO:0098542	defense response to other organism	4	0.05	1	1
GO:0002376	immune system process	6	0.08	1	1
GO:0070972	protein localization to endoplasmic reticulum	9	0.12	1	1
GO:0006412	translation	188	2.52	3	1
GO:0019538	protein metabolic process	847	11.34	13	1
GO:0043543	protein acylation	11	0.15	1	1
GO:0000375	RNA splicing, via transesterification reactions	27	0.36	1	1
GO:0006418	tRNA aminoacylation for protein translation	46	0.62	3	1
GO:0000377	RNA splicing, via transesterification reactions with bulged adenosine as nucleophile	27	0.36	1	1
GO:0023052	signaling	370	4.95	3	1
GO:0019222	regulation of metabolic process	291	3.9	5	1
GO:0016070	RNA metabolic process	553	7.4	11	1
GO:1901360	organic cyclic compound metabolic process	937	12.54	17	1
GO:0006351	transcription, DNA-templated	306	4.1	6	1
GO:0016071	mRNA metabolic process	69	0.92	1	1
GO:1901362	organic cyclic compound biosynthetic process	423	5.66	6	1
GO:0044249	cellular biosynthetic process	778	10.42	9	1
GO:0009056	catabolic process	174	2.33	1	1
GO:0050789	regulation of biological process	696	9.32	9	1
GO:0045047	protein targeting to ER	8	0.11	1	1
GO:0036211	protein modification process	423	5.66	6	1
GO:0009057	macromolecule catabolic process	103	1.38	1	1
GO:0009058	biosynthetic process	839	11.23	9	1
GO:0009059	macromolecule biosynthetic process	606	8.11	9	1
GO:0043043	peptide biosynthetic process	191	2.56	3	1
GO:0015833	peptide transport	101	1.35	1	1
GO:0006996	organelle organization	133	1.78	1	1
GO:0051707	response to other organism	4	0.05	1	1
GO:0050896	response to stimulus	458	6.13	4	1
GO:0006810	transport	556	7.44	5	1
GO:0080090	regulation of primary metabolic process	265	3.55	5	1
GO:0072657	protein localization to membrane	10	0.13	1	1
GO:0022610	biological adhesion	35	0.47	2	1
GO:0009112	nucleobase metabolic process	12	0.16	1	1
GO:0032774	RNA biosynthetic process	310	4.15	6	1
GO:0044237	cellular metabolic process	1765	23.63	22	1
GO:0044238	primary metabolic process	1934	25.89	31	1
GO:0010876	lipid localization	38	0.51	2	1
GO:0019219	regulation of nucleobase-containing compound metabolic process	245	3.28	5	1
GO:0043412	macromolecule modification	477	6.39	6	1
GO:0006388	tRNA splicing, via endonucleolytic cleavage and ligation	4	0.05	1	1
GO:0046907	intracellular transport	107	1.43	1	1
GO:0072594	establishment of protein localization to organelle	17	0.23	1	1
GO:0060255	regulation of macromolecule metabolic process	289	3.87	5	1
GO:0009987	cellular process	2736	36.63	32	1
GO:0072599	establishment of protein localization to endoplasmic reticulum	8	0.11	1	1
GO:0043038	amino acid activation	46	0.62	3	1
GO:0006612	protein targeting to membrane	8	0.11	1	1
GO:0043039	tRNA aminoacylation	46	0.62	3	1
GO:0006613	cotranslational protein targeting to membrane	8	0.11	1	1
GO:0051234	establishment of localization	560	7.5	5	1
GO:0019438	aromatic compound biosynthetic process	409	5.48	6	1
GO:0019752	carboxylic acid metabolic process	140	1.87	3	1
GO:0007267	cell-cell signaling	45	0.6	1	1
GO:0034613	cellular protein localization	93	1.25	1	1
GO:1901564	organonitrogen compound metabolic process	1036	13.87	15	1
GO:0051641	cellular localization	127	1.7	1	1
GO:0030203	glycosaminoglycan metabolic process	8	0.11	1	1
GO:0051171	regulation of nitrogen compound metabolic process	265	3.55	5	1
GO:1901565	organonitrogen compound catabolic process	105	1.41	1	1
GO:1901566	organonitrogen compound biosynthetic process	338	4.53	3	1
GO:0016043	cellular component organization	192	2.57	1	1
GO:0018205	peptidyl-lysine modification	18	0.24	1	1
GO:0009605	response to external stimulus	8	0.11	1	1
GO:0097659	nucleic acid-templated transcription	306	4.1	6	1
GO:0006325	chromatin organization	33	0.44	1	1
GO:0008033	tRNA processing	48	0.64	1	1
GO:0008104	protein localization	105	1.41	1	1
GO:0051179	localization	570	7.63	5	1
GO:0009607	response to biotic stimulus	4	0.05	1	1
GO:0033365	protein localization to organelle	20	0.27	1	1
GO:0051649	establishment of localization in cell	110	1.47	1	1
GO:0043436	oxoacid metabolic process	140	1.87	3	1
GO:0045184	establishment of protein localization	102	1.37	1	1
GO:0034641	cellular nitrogen compound metabolic process	1079	14.45	17	1
GO:0031323	regulation of cellular metabolic process	268	3.59	5	1
GO:2000112	regulation of cellular macromolecule biosynthetic process	253	3.39	5	1
GO:0042886	amide transport	102	1.37	1	1
GO:0031326	regulation of cellular biosynthetic process	253	3.39	5	1
GO:0065007	biological regulation	734	9.83	9	1
GO:0034645	cellular macromolecule biosynthetic process	604	8.09	9	1
GO:0033036	macromolecule localization	144	1.93	3	1
GO:0065008	regulation of biological quality	60	0.8	1	1
GO:0006310	DNA recombination	72	0.96	2	1
GO:0000394	RNA splicing, via endonucleolytic cleavage and ligation	4	0.05	1	1
GO:0042592	homeostatic process	33	0.44	1	1
GO:0044260	cellular macromolecule metabolic process	1231	16.48	19	1
GO:0018393	internal peptidyl-lysine acetylation	9	0.12	1	1
GO:0006950	response to stress	94	1.26	1	1
GO:0018394	peptidyl-lysine acetylation	9	0.12	1	1
GO:0008150	biological_process	3436	46	46	1
GO:0006952	defense response	5	0.07	1	1
GO:0090304	nucleic acid metabolic process	770	10.31	16	1
GO:0044267	cellular protein metabolic process	652	8.73	9	1
GO:0008152	metabolic process	2375	31.8	34	1
GO:0018130	heterocycle biosynthetic process	421	5.64	6	1
GO:0008380	RNA splicing	36	0.48	2	1
GO:0006955	immune response	5	0.07	1	1
GO:0031589	cell-substrate adhesion	2	0.03	1	1
GO:0032196	transposition	49	0.66	2	1
GO:0006464	cellular protein modification process	423	5.66	6	1
GO:0010556	regulation of macromolecule biosynthetic process	253	3.39	5	1
GO:0043170	macromolecule metabolic process	1597	21.38	26	1
GO:0007017	microtubule-based process	56	0.75	1	1
GO:0046483	heterocycle metabolic process	928	12.42	17	1
GO:0006082	organic acid metabolic process	140	1.87	3	1
GO:0006725	cellular aromatic compound metabolic process	922	12.34	17	1
GO:0009889	regulation of biosynthetic process	254	3.4	5	1
GO:0018193	peptidyl-amino acid modification	49	0.66	1	1
GO:0050794	regulation of cellular process	673	9.01	9	1
GO:0000002	mitochondrial genome maintenance	1	0.01	0	1
GO:0000003	reproduction	2	0.03	0	1
GO:0000012	single strand break repair	1	0.01	0	1
GO:0000027	ribosomal large subunit assembly	2	0.03	0	1
GO:0000041	transition metal ion transport	4	0.05	0	1
GO:0000070	mitotic sister chromatid segregation	11	0.15	0	1
GO:0000075	cell cycle checkpoint	7	0.09	0	1
GO:0000077	DNA damage checkpoint	4	0.05	0	1
GO:0000079	regulation of cyclin-dependent protein serine/threonine kinase activity	3	0.04	0	1
GO:0000096	sulfur amino acid metabolic process	6	0.08	0	1
GO:0000097	sulfur amino acid biosynthetic process	3	0.04	0	1
GO:0000098	sulfur amino acid catabolic process	1	0.01	0	1
GO:0000103	sulfate assimilation	2	0.03	0	1
GO:0000122	negative regulation of transcription by RNA polymerase II	1	0.01	0	1
GO:0000154	rRNA modification	4	0.05	0	1
GO:0000165	MAPK cascade	1	0.01	0	1
GO:0000184	nuclear-transcribed mRNA catabolic process, nonsense-mediated decay	4	0.05	0	1
GO:0000209	protein polyubiquitination	1	0.01	0	1
GO:0000226	microtubule cytoskeleton organization	10	0.13	0	1
GO:0000245	spliceosomal complex assembly	5	0.07	0	1
GO:0000255	allantoin metabolic process	2	0.03	0	1
GO:0000256	allantoin catabolic process	2	0.03	0	1
GO:0000271	polysaccharide biosynthetic process	5	0.07	0	1
GO:0000278	mitotic cell cycle	17	0.23	0	1
GO:0000280	nuclear division	13	0.17	0	1
GO:0000288	nuclear-transcribed mRNA catabolic process, deadenylation-dependent decay	4	0.05	0	1
GO:0000289	nuclear-transcribed mRNA poly(A) tail shortening	2	0.03	0	1
GO:0000290	deadenylation-dependent decapping of nuclear-transcribed mRNA	1	0.01	0	1
GO:0000302	response to reactive oxygen species	1	0.01	0	1
GO:0000338	protein deneddylation	1	0.01	0	1
GO:0000350	generation of catalytic spliceosome for second transesterification step	1	0.01	0	1
GO:0000387	spliceosomal snRNP assembly	6	0.08	0	1
GO:0000393	spliceosomal conformational changes to generate catalytic conformation	1	0.01	0	1
GO:0000413	protein peptidyl-prolyl isomerization	14	0.19	0	1
GO:0000463	maturation of LSU-rRNA from tricistronic rRNA transcript (SSU-rRNA, 5.8S rRNA, LSU-rRNA)	1	0.01	0	1
GO:0000469	cleavage involved in rRNA processing	2	0.03	0	1
GO:0000470	maturation of LSU-rRNA	1	0.01	0	1
GO:0000723	telomere maintenance	3	0.04	0	1
GO:0000724	double-strand break repair via homologous recombination	2	0.03	0	1
GO:0000725	recombinational repair	2	0.03	0	1
GO:0000726	non-recombinational repair	3	0.04	0	1
GO:0000731	DNA synthesis involved in DNA repair	1	0.01	0	1
GO:0000737	DNA catabolic process, endonucleolytic	1	0.01	0	1
GO:0000819	sister chromatid segregation	11	0.15	0	1
GO:0000902	cell morphogenesis	2	0.03	0	1
GO:0000910	cytokinesis	2	0.03	0	1
GO:0000956	nuclear-transcribed mRNA catabolic process	15	0.2	0	1
GO:0001101	response to acid chemical	1	0.01	0	1
GO:0001505	regulation of neurotransmitter levels	12	0.16	0	1
GO:0001507	acetylcholine catabolic process in synaptic cleft	1	0.01	0	1
GO:0001510	RNA methylation	11	0.15	0	1
GO:0001522	pseudouridine synthesis	14	0.19	0	1
GO:0001558	regulation of cell growth	1	0.01	0	1
GO:0001578	microtubule bundle formation	1	0.01	0	1
GO:0001678	cellular glucose homeostasis	2	0.03	0	1
GO:0001765	membrane raft assembly	1	0.01	0	1
GO:0001816	cytokine production	1	0.01	0	1
GO:0001817	regulation of cytokine production	1	0.01	0	1
GO:0001819	positive regulation of cytokine production	1	0.01	0	1
GO:0001881	receptor recycling	1	0.01	0	1
GO:0001919	regulation of receptor recycling	1	0.01	0	1
GO:0001932	regulation of protein phosphorylation	6	0.08	0	1
GO:0001934	positive regulation of protein phosphorylation	3	0.04	0	1
GO:0002097	tRNA wobble base modification	14	0.19	0	1
GO:0002098	tRNA wobble uridine modification	14	0.19	0	1
GO:0002143	tRNA wobble position uridine thiolation	1	0.01	0	1
GO:0002181	cytoplasmic translation	3	0.04	0	1
GO:0002182	cytoplasmic translational elongation	3	0.04	0	1
GO:0002218	activation of innate immune response	1	0.01	0	1
GO:0002221	pattern recognition receptor signaling pathway	1	0.01	0	1
GO:0002224	toll-like receptor signaling pathway	1	0.01	0	1
GO:0002253	activation of immune response	1	0.01	0	1
GO:0002262	myeloid cell homeostasis	1	0.01	0	1
GO:0002520	immune system development	1	0.01	0	1
GO:0002682	regulation of immune system process	1	0.01	0	1
GO:0002684	positive regulation of immune system process	1	0.01	0	1
GO:0002831	regulation of response to biotic stimulus	1	0.01	0	1
GO:0002833	positive regulation of response to biotic stimulus	1	0.01	0	1
GO:0002949	tRNA threonylcarbamoyladenosine modification	2	0.03	0	1
GO:0003008	system process	10	0.13	0	1
GO:0003333	amino acid transmembrane transport	1	0.01	0	1
GO:0003341	cilium movement	1	0.01	0	1
GO:0003352	regulation of cilium movement	1	0.01	0	1
GO:0005976	polysaccharide metabolic process	5	0.07	0	1
GO:0005977	glycogen metabolic process	4	0.05	0	1
GO:0005978	glycogen biosynthetic process	4	0.05	0	1
GO:0005984	disaccharide metabolic process	3	0.04	0	1
GO:0005991	trehalose metabolic process	3	0.04	0	1
GO:0005992	trehalose biosynthetic process	1	0.01	0	1
GO:0005996	monosaccharide metabolic process	22	0.29	0	1
GO:0006000	fructose metabolic process	3	0.04	0	1
GO:0006002	fructose 6-phosphate metabolic process	1	0.01	0	1
GO:0006003	fructose 2,6-bisphosphate metabolic process	2	0.03	0	1
GO:0006006	glucose metabolic process	7	0.09	0	1
GO:0006011	UDP-glucose metabolic process	1	0.01	0	1
GO:0006012	galactose metabolic process	5	0.07	0	1
GO:0006013	mannose metabolic process	4	0.05	0	1
GO:0006014	D-ribose metabolic process	1	0.01	0	1
GO:0006020	inositol metabolic process	1	0.01	0	1
GO:0006021	inositol biosynthetic process	1	0.01	0	1
GO:0006040	amino sugar metabolic process	2	0.03	0	1
GO:0006044	N-acetylglucosamine metabolic process	2	0.03	0	1
GO:0006066	alcohol metabolic process	18	0.24	0	1
GO:0006067	ethanol metabolic process	1	0.01	0	1
GO:0006069	ethanol oxidation	1	0.01	0	1
GO:0006071	glycerol metabolic process	3	0.04	0	1
GO:0006072	glycerol-3-phosphate metabolic process	6	0.08	0	1
GO:0006073	cellular glucan metabolic process	4	0.05	0	1
GO:0006081	cellular aldehyde metabolic process	5	0.07	0	1
GO:0006083	acetate metabolic process	2	0.03	0	1
GO:0006084	acetyl-CoA metabolic process	4	0.05	0	1
GO:0006085	acetyl-CoA biosynthetic process	3	0.04	0	1
GO:0006086	acetyl-CoA biosynthetic process from pyruvate	1	0.01	0	1
GO:0006089	lactate metabolic process	2	0.03	0	1
GO:0006090	pyruvate metabolic process	14	0.19	0	1
GO:0006091	generation of precursor metabolites and energy	45	0.6	0	1
GO:0006094	gluconeogenesis	5	0.07	0	1
GO:0006096	glycolytic process	11	0.15	0	1
GO:0006098	pentose-phosphate shunt	3	0.04	0	1
GO:0006099	tricarboxylic acid cycle	16	0.21	0	1
GO:0006101	citrate metabolic process	1	0.01	0	1
GO:0006102	isocitrate metabolic process	1	0.01	0	1
GO:0006106	fumarate metabolic process	2	0.03	0	1
GO:0006108	malate metabolic process	2	0.03	0	1
GO:0006112	energy reserve metabolic process	4	0.05	0	1
GO:0006119	oxidative phosphorylation	6	0.08	0	1
GO:0006120	mitochondrial electron transport, NADH to ubiquinone	2	0.03	0	1
GO:0006122	mitochondrial electron transport, ubiquinol to cytochrome c	2	0.03	0	1
GO:0006145	purine nucleobase catabolic process	1	0.01	0	1
GO:0006147	guanine catabolic process	1	0.01	0	1
GO:0006152	purine nucleoside catabolic process	1	0.01	0	1
GO:0006154	adenosine catabolic process	1	0.01	0	1
GO:0006163	purine nucleotide metabolic process	53	0.71	0	1
GO:0006164	purine nucleotide biosynthetic process	39	0.52	0	1
GO:0006165	nucleoside diphosphate phosphorylation	14	0.19	0	1
GO:0006166	purine ribonucleoside salvage	1	0.01	0	1
GO:0006168	adenine salvage	1	0.01	0	1
GO:0006171	cAMP biosynthetic process	2	0.03	0	1
GO:0006172	ADP biosynthetic process	1	0.01	0	1
GO:0006177	GMP biosynthetic process	1	0.01	0	1
GO:0006182	cGMP biosynthetic process	5	0.07	0	1
GO:0006183	GTP biosynthetic process	3	0.04	0	1
GO:0006188	IMP biosynthetic process	4	0.05	0	1
GO:0006189	'de novo' IMP biosynthetic process	3	0.04	0	1
GO:0006206	pyrimidine nucleobase metabolic process	6	0.08	0	1
GO:0006207	'de novo' pyrimidine nucleobase biosynthetic process	6	0.08	0	1
GO:0006213	pyrimidine nucleoside metabolic process	1	0.01	0	1
GO:0006216	cytidine catabolic process	1	0.01	0	1
GO:0006220	pyrimidine nucleotide metabolic process	10	0.13	0	1
GO:0006221	pyrimidine nucleotide biosynthetic process	10	0.13	0	1
GO:0006222	UMP biosynthetic process	1	0.01	0	1
GO:0006226	dUMP biosynthetic process	1	0.01	0	1
GO:0006228	UTP biosynthetic process	3	0.04	0	1
GO:0006231	dTMP biosynthetic process	1	0.01	0	1
GO:0006233	dTDP biosynthetic process	1	0.01	0	1
GO:0006241	CTP biosynthetic process	4	0.05	0	1
GO:0006244	pyrimidine nucleotide catabolic process	1	0.01	0	1
GO:0006260	DNA replication	68	0.91	0	1
GO:0006261	DNA-dependent DNA replication	23	0.31	0	1
GO:0006265	DNA topological change	4	0.05	0	1
GO:0006266	DNA ligation	2	0.03	0	1
GO:0006269	DNA replication, synthesis of RNA primer	3	0.04	0	1
GO:0006270	DNA replication initiation	15	0.2	0	1
GO:0006275	regulation of DNA replication	4	0.05	0	1
GO:0006281	DNA repair	65	0.87	0	1
GO:0006284	base-excision repair	4	0.05	0	1
GO:0006285	base-excision repair, AP site formation	1	0.01	0	1
GO:0006289	nucleotide-excision repair	10	0.13	0	1
GO:0006298	mismatch repair	6	0.08	0	1
GO:0006301	postreplication repair	1	0.01	0	1
GO:0006302	double-strand break repair	8	0.11	0	1
GO:0006303	double-strand break repair via nonhomologous end joining	3	0.04	0	1
GO:0006304	DNA modification	2	0.03	0	1
GO:0006305	DNA alkylation	2	0.03	0	1
GO:0006306	DNA methylation	2	0.03	0	1
GO:0006308	DNA catabolic process	1	0.01	0	1
GO:0006309	apoptotic DNA fragmentation	1	0.01	0	1
GO:0006323	DNA packaging	7	0.09	0	1
GO:0006333	chromatin assembly or disassembly	6	0.08	0	1
GO:0006334	nucleosome assembly	5	0.07	0	1
GO:0006338	chromatin remodeling	3	0.04	0	1
GO:0006342	chromatin silencing	2	0.03	0	1
GO:0006348	chromatin silencing at telomere	1	0.01	0	1
GO:0006353	DNA-templated transcription, termination	1	0.01	0	1
GO:0006354	DNA-templated transcription, elongation	11	0.15	0	1
GO:0006357	regulation of transcription by RNA polymerase II	29	0.39	0	1
GO:0006359	regulation of transcription by RNA polymerase III	1	0.01	0	1
GO:0006364	rRNA processing	21	0.28	0	1
GO:0006366	transcription by RNA polymerase II	50	0.67	0	1
GO:0006367	transcription initiation from RNA polymerase II promoter	10	0.13	0	1
GO:0006368	transcription elongation from RNA polymerase II promoter	9	0.12	0	1
GO:0006369	termination of RNA polymerase II transcription	1	0.01	0	1
GO:0006370	7-methylguanosine mRNA capping	2	0.03	0	1
GO:0006376	mRNA splice site selection	2	0.03	0	1
GO:0006378	mRNA polyadenylation	2	0.03	0	1
GO:0006379	mRNA cleavage	2	0.03	0	1
GO:0006383	transcription by RNA polymerase III	5	0.07	0	1
GO:0006400	tRNA modification	31	0.42	0	1
GO:0006401	RNA catabolic process	22	0.29	0	1
GO:0006402	mRNA catabolic process	19	0.25	0	1
GO:0006403	RNA localization	4	0.05	0	1
GO:0006405	RNA export from nucleus	3	0.04	0	1
GO:0006406	mRNA export from nucleus	3	0.04	0	1
GO:0006413	translational initiation	19	0.25	0	1
GO:0006414	translational elongation	14	0.19	0	1
GO:0006415	translational termination	5	0.07	0	1
GO:0006417	regulation of translation	7	0.09	0	1
GO:0006419	alanyl-tRNA aminoacylation	2	0.03	0	1
GO:0006421	asparaginyl-tRNA aminoacylation	2	0.03	0	1
GO:0006422	aspartyl-tRNA aminoacylation	1	0.01	0	1
GO:0006423	cysteinyl-tRNA aminoacylation	3	0.04	0	1
GO:0006425	glutaminyl-tRNA aminoacylation	1	0.01	0	1
GO:0006426	glycyl-tRNA aminoacylation	1	0.01	0	1
GO:0006427	histidyl-tRNA aminoacylation	1	0.01	0	1
GO:0006428	isoleucyl-tRNA aminoacylation	2	0.03	0	1
GO:0006429	leucyl-tRNA aminoacylation	2	0.03	0	1
GO:0006430	lysyl-tRNA aminoacylation	1	0.01	0	1
GO:0006431	methionyl-tRNA aminoacylation	2	0.03	0	1
GO:0006432	phenylalanyl-tRNA aminoacylation	2	0.03	0	1
GO:0006435	threonyl-tRNA aminoacylation	1	0.01	0	1
GO:0006436	tryptophanyl-tRNA aminoacylation	2	0.03	0	1
GO:0006437	tyrosyl-tRNA aminoacylation	2	0.03	0	1
GO:0006438	valyl-tRNA aminoacylation	2	0.03	0	1
GO:0006446	regulation of translational initiation	2	0.03	0	1
GO:0006448	regulation of translational elongation	4	0.05	0	1
GO:0006449	regulation of translational termination	1	0.01	0	1
GO:0006457	protein folding	36	0.48	0	1
GO:0006465	signal peptide processing	3	0.04	0	1
GO:0006470	protein dephosphorylation	37	0.5	0	1
GO:0006471	protein ADP-ribosylation	1	0.01	0	1
GO:0006474	N-terminal protein amino acid acetylation	2	0.03	0	1
GO:0006476	protein deacetylation	3	0.04	0	1
GO:0006479	protein methylation	15	0.2	0	1
GO:0006480	N-terminal protein amino acid methylation	1	0.01	0	1
GO:0006482	protein demethylation	2	0.03	0	1
GO:0006486	protein glycosylation	25	0.33	0	1
GO:0006487	protein N-linked glycosylation	6	0.08	0	1
GO:0006488	dolichol-linked oligosaccharide biosynthetic process	2	0.03	0	1
GO:0006490	oligosaccharide-lipid intermediate biosynthetic process	2	0.03	0	1
GO:0006493	protein O-linked glycosylation	3	0.04	0	1
GO:0006497	protein lipidation	14	0.19	0	1
GO:0006505	GPI anchor metabolic process	14	0.19	0	1
GO:0006506	GPI anchor biosynthetic process	14	0.19	0	1
GO:0006511	ubiquitin-dependent protein catabolic process	51	0.68	0	1
GO:0006515	protein quality control for misfolded or incompletely synthesized proteins	2	0.03	0	1
GO:0006516	glycoprotein catabolic process	2	0.03	0	1
GO:0006525	arginine metabolic process	2	0.03	0	1
GO:0006526	arginine biosynthetic process	2	0.03	0	1
GO:0006528	asparagine metabolic process	2	0.03	0	1
GO:0006529	asparagine biosynthetic process	2	0.03	0	1
GO:0006534	cysteine metabolic process	2	0.03	0	1
GO:0006535	cysteine biosynthetic process from serine	1	0.01	0	1
GO:0006536	glutamate metabolic process	2	0.03	0	1
GO:0006537	glutamate biosynthetic process	1	0.01	0	1
GO:0006541	glutamine metabolic process	4	0.05	0	1
GO:0006542	glutamine biosynthetic process	2	0.03	0	1
GO:0006544	glycine metabolic process	4	0.05	0	1
GO:0006545	glycine biosynthetic process	1	0.01	0	1
GO:0006546	glycine catabolic process	3	0.04	0	1
GO:0006555	methionine metabolic process	3	0.04	0	1
GO:0006556	S-adenosylmethionine biosynthetic process	1	0.01	0	1
GO:0006558	L-phenylalanine metabolic process	2	0.03	0	1
GO:0006559	L-phenylalanine catabolic process	2	0.03	0	1
GO:0006560	proline metabolic process	4	0.05	0	1
GO:0006561	proline biosynthetic process	3	0.04	0	1
GO:0006562	proline catabolic process	1	0.01	0	1
GO:0006563	L-serine metabolic process	5	0.07	0	1
GO:0006564	L-serine biosynthetic process	3	0.04	0	1
GO:0006566	threonine metabolic process	1	0.01	0	1
GO:0006567	threonine catabolic process	1	0.01	0	1
GO:0006568	tryptophan metabolic process	2	0.03	0	1
GO:0006569	tryptophan catabolic process	2	0.03	0	1
GO:0006570	tyrosine metabolic process	1	0.01	0	1
GO:0006575	cellular modified amino acid metabolic process	13	0.17	0	1
GO:0006576	cellular biogenic amine metabolic process	6	0.08	0	1
GO:0006581	acetylcholine catabolic process	1	0.01	0	1
GO:0006584	catecholamine metabolic process	1	0.01	0	1
GO:0006586	indolalkylamine metabolic process	2	0.03	0	1
GO:0006595	polyamine metabolic process	4	0.05	0	1
GO:0006596	polyamine biosynthetic process	4	0.05	0	1
GO:0006597	spermine biosynthetic process	1	0.01	0	1
GO:0006606	protein import into nucleus	4	0.05	0	1
GO:0006611	protein export from nucleus	3	0.04	0	1
GO:0006621	protein retention in ER lumen	1	0.01	0	1
GO:0006623	protein targeting to vacuole	1	0.01	0	1
GO:0006625	protein targeting to peroxisome	2	0.03	0	1
GO:0006626	protein targeting to mitochondrion	2	0.03	0	1
GO:0006631	fatty acid metabolic process	10	0.13	0	1
GO:0006633	fatty acid biosynthetic process	5	0.07	0	1
GO:0006635	fatty acid beta-oxidation	3	0.04	0	1
GO:0006637	acyl-CoA metabolic process	4	0.05	0	1
GO:0006638	neutral lipid metabolic process	1	0.01	0	1
GO:0006639	acylglycerol metabolic process	1	0.01	0	1
GO:0006641	triglyceride metabolic process	1	0.01	0	1
GO:0006643	membrane lipid metabolic process	21	0.28	0	1
GO:0006644	phospholipid metabolic process	54	0.72	0	1
GO:0006650	glycerophospholipid metabolic process	34	0.46	0	1
GO:0006654	phosphatidic acid biosynthetic process	1	0.01	0	1
GO:0006658	phosphatidylserine metabolic process	1	0.01	0	1
GO:0006659	phosphatidylserine biosynthetic process	1	0.01	0	1
GO:0006661	phosphatidylinositol biosynthetic process	14	0.19	0	1
GO:0006662	glycerol ether metabolic process	2	0.03	0	1
GO:0006664	glycolipid metabolic process	14	0.19	0	1
GO:0006665	sphingolipid metabolic process	7	0.09	0	1
GO:0006672	ceramide metabolic process	1	0.01	0	1
GO:0006684	sphingomyelin metabolic process	2	0.03	0	1
GO:0006685	sphingomyelin catabolic process	2	0.03	0	1
GO:0006694	steroid biosynthetic process	1	0.01	0	1
GO:0006720	isoprenoid metabolic process	11	0.15	0	1
GO:0006729	tetrahydrobiopterin biosynthetic process	2	0.03	0	1
GO:0006730	one-carbon metabolic process	2	0.03	0	1
GO:0006732	coenzyme metabolic process	35	0.47	0	1
GO:0006733	oxidoreduction coenzyme metabolic process	11	0.15	0	1
GO:0006739	NADP metabolic process	5	0.07	0	1
GO:0006740	NADPH regeneration	3	0.04	0	1
GO:0006741	NADP biosynthetic process	2	0.03	0	1
GO:0006743	ubiquinone metabolic process	5	0.07	0	1
GO:0006744	ubiquinone biosynthetic process	5	0.07	0	1
GO:0006749	glutathione metabolic process	6	0.08	0	1
GO:0006750	glutathione biosynthetic process	3	0.04	0	1
GO:0006751	glutathione catabolic process	3	0.04	0	1
GO:0006753	nucleoside phosphate metabolic process	84	1.12	0	1
GO:0006754	ATP biosynthetic process	11	0.15	0	1
GO:0006757	ATP generation from ADP	11	0.15	0	1
GO:0006760	folic acid-containing compound metabolic process	5	0.07	0	1
GO:0006766	vitamin metabolic process	5	0.07	0	1
GO:0006767	water-soluble vitamin metabolic process	5	0.07	0	1
GO:0006771	riboflavin metabolic process	1	0.01	0	1
GO:0006777	Mo-molybdopterin cofactor biosynthetic process	5	0.07	0	1
GO:0006778	porphyrin-containing compound metabolic process	8	0.11	0	1
GO:0006779	porphyrin-containing compound biosynthetic process	6	0.08	0	1
GO:0006783	heme biosynthetic process	2	0.03	0	1
GO:0006784	heme A biosynthetic process	1	0.01	0	1
GO:0006787	porphyrin-containing compound catabolic process	1	0.01	0	1
GO:0006788	heme oxidation	1	0.01	0	1
GO:0006790	sulfur compound metabolic process	28	0.37	0	1
GO:0006801	superoxide metabolic process	6	0.08	0	1
GO:0006809	nitric oxide biosynthetic process	2	0.03	0	1
GO:0006811	ion transport	189	2.53	0	1
GO:0006812	cation transport	105	1.41	0	1
GO:0006813	potassium ion transport	29	0.39	0	1
GO:0006814	sodium ion transport	12	0.16	0	1
GO:0006816	calcium ion transport	11	0.15	0	1
GO:0006817	phosphate ion transport	1	0.01	0	1
GO:0006820	anion transport	41	0.55	0	1
GO:0006821	chloride transport	4	0.05	0	1
GO:0006825	copper ion transport	4	0.05	0	1
GO:0006836	neurotransmitter transport	3	0.04	0	1
GO:0006839	mitochondrial transport	10	0.13	0	1
GO:0006848	pyruvate transport	3	0.04	0	1
GO:0006850	mitochondrial pyruvate transmembrane transport	3	0.04	0	1
GO:0006851	mitochondrial calcium ion transmembrane transport	1	0.01	0	1
GO:0006855	drug transmembrane transport	1	0.01	0	1
GO:0006857	oligopeptide transport	1	0.01	0	1
GO:0006865	amino acid transport	1	0.01	0	1
GO:0006873	cellular ion homeostasis	6	0.08	0	1
GO:0006874	cellular calcium ion homeostasis	3	0.04	0	1
GO:0006875	cellular metal ion homeostasis	6	0.08	0	1
GO:0006878	cellular copper ion homeostasis	1	0.01	0	1
GO:0006879	cellular iron ion homeostasis	2	0.03	0	1
GO:0006884	cell volume homeostasis	1	0.01	0	1
GO:0006885	regulation of pH	4	0.05	0	1
GO:0006887	exocytosis	17	0.23	0	1
GO:0006888	endoplasmic reticulum to Golgi vesicle-mediated transport	6	0.08	0	1
GO:0006890	retrograde vesicle-mediated transport, Golgi to endoplasmic reticulum	3	0.04	0	1
GO:0006891	intra-Golgi vesicle-mediated transport	2	0.03	0	1
GO:0006892	post-Golgi vesicle-mediated transport	1	0.01	0	1
GO:0006895	Golgi to endosome transport	1	0.01	0	1
GO:0006897	endocytosis	3	0.04	0	1
GO:0006898	receptor-mediated endocytosis	1	0.01	0	1
GO:0006900	vesicle budding from membrane	1	0.01	0	1
GO:0006904	vesicle docking involved in exocytosis	10	0.13	0	1
GO:0006906	vesicle fusion	1	0.01	0	1
GO:0006913	nucleocytoplasmic transport	10	0.13	0	1
GO:0006914	autophagy	5	0.07	0	1
GO:0006915	apoptotic process	17	0.23	0	1
GO:0006921	cellular component disassembly involved in execution phase of apoptosis	1	0.01	0	1
GO:0006974	cellular response to DNA damage stimulus	70	0.94	0	1
GO:0006979	response to oxidative stress	13	0.17	0	1
GO:0006986	response to unfolded protein	1	0.01	0	1
GO:0007005	mitochondrion organization	14	0.19	0	1
GO:0007006	mitochondrial membrane organization	1	0.01	0	1
GO:0007007	inner mitochondrial membrane organization	1	0.01	0	1
GO:0007009	plasma membrane organization	4	0.05	0	1
GO:0007010	cytoskeleton organization	31	0.42	0	1
GO:0007015	actin filament organization	12	0.16	0	1
GO:0007020	microtubule nucleation	1	0.01	0	1
GO:0007029	endoplasmic reticulum organization	4	0.05	0	1
GO:0007030	Golgi organization	1	0.01	0	1
GO:0007031	peroxisome organization	7	0.09	0	1
GO:0007033	vacuole organization	2	0.03	0	1
GO:0007034	vacuolar transport	9	0.12	0	1
GO:0007040	lysosome organization	1	0.01	0	1
GO:0007041	lysosomal transport	1	0.01	0	1
GO:0007049	cell cycle	34	0.46	0	1
GO:0007050	cell cycle arrest	1	0.01	0	1
GO:0007059	chromosome segregation	12	0.16	0	1
GO:0007062	sister chromatid cohesion	3	0.04	0	1
GO:0007064	mitotic sister chromatid cohesion	3	0.04	0	1
GO:0007076	mitotic chromosome condensation	1	0.01	0	1
GO:0007080	mitotic metaphase plate congression	2	0.03	0	1
GO:0007088	regulation of mitotic nuclear division	6	0.08	0	1
GO:0007091	metaphase/anaphase transition of mitotic cell cycle	5	0.07	0	1
GO:0007093	mitotic cell cycle checkpoint	3	0.04	0	1
GO:0007094	mitotic spindle assembly checkpoint	2	0.03	0	1
GO:0007096	regulation of exit from mitosis	1	0.01	0	1
GO:0007098	centrosome cycle	2	0.03	0	1
GO:0007099	centriole replication	1	0.01	0	1
GO:0007163	establishment or maintenance of cell polarity	2	0.03	0	1
GO:0007167	enzyme linked receptor protein signaling pathway	18	0.24	0	1
GO:0007169	transmembrane receptor protein tyrosine kinase signaling pathway	10	0.13	0	1
GO:0007172	signal complex assembly	1	0.01	0	1
GO:0007178	transmembrane receptor protein serine/threonine kinase signaling pathway	8	0.11	0	1
GO:0007179	transforming growth factor beta receptor signaling pathway	5	0.07	0	1
GO:0007187	G protein-coupled receptor signaling pathway, coupled to cyclic nucleotide second messenger	2	0.03	0	1
GO:0007188	adenylate cyclase-modulating G protein-coupled receptor signaling pathway	2	0.03	0	1
GO:0007205	protein kinase C-activating G protein-coupled receptor signaling pathway	5	0.07	0	1
GO:0007218	neuropeptide signaling pathway	1	0.01	0	1
GO:0007219	Notch signaling pathway	2	0.03	0	1
GO:0007229	integrin-mediated signaling pathway	1	0.01	0	1
GO:0007264	small GTPase mediated signal transduction	40	0.54	0	1
GO:0007265	Ras protein signal transduction	15	0.2	0	1
GO:0007266	Rho protein signal transduction	1	0.01	0	1
GO:0007268	chemical synaptic transmission	9	0.12	0	1
GO:0007269	neurotransmitter secretion	1	0.01	0	1
GO:0007271	synaptic transmission, cholinergic	7	0.09	0	1
GO:0007275	multicellular organism development	20	0.27	0	1
GO:0007346	regulation of mitotic cell cycle	7	0.09	0	1
GO:0007349	cellularization	1	0.01	0	1
GO:0007399	nervous system development	2	0.03	0	1
GO:0007417	central nervous system development	1	0.01	0	1
GO:0007420	brain development	1	0.01	0	1
GO:0007517	muscle organ development	1	0.01	0	1
GO:0007568	aging	1	0.01	0	1
GO:0007600	sensory perception	10	0.13	0	1
GO:0007601	visual perception	2	0.03	0	1
GO:0007602	phototransduction	3	0.04	0	1
GO:0007606	sensory perception of chemical stimulus	7	0.09	0	1
GO:0007608	sensory perception of smell	6	0.08	0	1
GO:0007610	behavior	5	0.07	0	1
GO:0008053	mitochondrial fusion	2	0.03	0	1
GO:0008063	Toll signaling pathway	1	0.01	0	1
GO:0008064	regulation of actin polymerization or depolymerization	9	0.12	0	1
GO:0008154	actin polymerization or depolymerization	10	0.13	0	1
GO:0008156	negative regulation of DNA replication	1	0.01	0	1
GO:0008202	steroid metabolic process	2	0.03	0	1
GO:0008203	cholesterol metabolic process	1	0.01	0	1
GO:0008213	protein alkylation	15	0.2	0	1
GO:0008214	protein dealkylation	2	0.03	0	1
GO:0008215	spermine metabolic process	1	0.01	0	1
GO:0008216	spermidine metabolic process	1	0.01	0	1
GO:0008219	cell death	17	0.23	0	1
GO:0008272	sulfate transport	10	0.13	0	1
GO:0008283	cell population proliferation	1	0.01	0	1
GO:0008284	positive regulation of cell population proliferation	1	0.01	0	1
GO:0008291	acetylcholine metabolic process	1	0.01	0	1
GO:0008295	spermidine biosynthetic process	1	0.01	0	1
GO:0008299	isoprenoid biosynthetic process	11	0.15	0	1
GO:0008361	regulation of cell size	1	0.01	0	1
GO:0008535	respiratory chain complex IV assembly	3	0.04	0	1
GO:0008543	fibroblast growth factor receptor signaling pathway	1	0.01	0	1
GO:0008592	regulation of Toll signaling pathway	1	0.01	0	1
GO:0008608	attachment of spindle microtubules to kinetochore	2	0.03	0	1
GO:0008610	lipid biosynthetic process	46	0.62	0	1
GO:0008612	peptidyl-lysine modification to peptidyl-hypusine	2	0.03	0	1
GO:0008614	pyridoxine metabolic process	2	0.03	0	1
GO:0008615	pyridoxine biosynthetic process	2	0.03	0	1
GO:0008652	cellular amino acid biosynthetic process	17	0.23	0	1
GO:0008654	phospholipid biosynthetic process	25	0.33	0	1
GO:0009060	aerobic respiration	16	0.21	0	1
GO:0009062	fatty acid catabolic process	3	0.04	0	1
GO:0009063	cellular amino acid catabolic process	12	0.16	0	1
GO:0009064	glutamine family amino acid metabolic process	11	0.15	0	1
GO:0009065	glutamine family amino acid catabolic process	1	0.01	0	1
GO:0009066	aspartate family amino acid metabolic process	6	0.08	0	1
GO:0009067	aspartate family amino acid biosynthetic process	4	0.05	0	1
GO:0009068	aspartate family amino acid catabolic process	1	0.01	0	1
GO:0009069	serine family amino acid metabolic process	9	0.12	0	1
GO:0009070	serine family amino acid biosynthetic process	5	0.07	0	1
GO:0009071	serine family amino acid catabolic process	3	0.04	0	1
GO:0009072	aromatic amino acid family metabolic process	10	0.13	0	1
GO:0009074	aromatic amino acid family catabolic process	4	0.05	0	1
GO:0009081	branched-chain amino acid metabolic process	1	0.01	0	1
GO:0009084	glutamine family amino acid biosynthetic process	8	0.11	0	1
GO:0009086	methionine biosynthetic process	2	0.03	0	1
GO:0009092	homoserine metabolic process	1	0.01	0	1
GO:0009100	glycoprotein metabolic process	27	0.36	0	1
GO:0009101	glycoprotein biosynthetic process	25	0.33	0	1
GO:0009106	lipoate metabolic process	1	0.01	0	1
GO:0009107	lipoate biosynthetic process	1	0.01	0	1
GO:0009108	coenzyme biosynthetic process	31	0.42	0	1
GO:0009109	coenzyme catabolic process	1	0.01	0	1
GO:0009110	vitamin biosynthetic process	4	0.05	0	1
GO:0009113	purine nucleobase biosynthetic process	3	0.04	0	1
GO:0009116	nucleoside metabolic process	19	0.25	0	1
GO:0009117	nucleotide metabolic process	83	1.11	0	1
GO:0009119	ribonucleoside metabolic process	7	0.09	0	1
GO:0009123	nucleoside monophosphate metabolic process	9	0.12	0	1
GO:0009124	nucleoside monophosphate biosynthetic process	9	0.12	0	1
GO:0009126	purine nucleoside monophosphate metabolic process	5	0.07	0	1
GO:0009127	purine nucleoside monophosphate biosynthetic process	5	0.07	0	1
GO:0009129	pyrimidine nucleoside monophosphate metabolic process	3	0.04	0	1
GO:0009130	pyrimidine nucleoside monophosphate biosynthetic process	3	0.04	0	1
GO:0009132	nucleoside diphosphate metabolic process	16	0.21	0	1
GO:0009133	nucleoside diphosphate biosynthetic process	2	0.03	0	1
GO:0009135	purine nucleoside diphosphate metabolic process	12	0.16	0	1
GO:0009136	purine nucleoside diphosphate biosynthetic process	1	0.01	0	1
GO:0009138	pyrimidine nucleoside diphosphate metabolic process	1	0.01	0	1
GO:0009139	pyrimidine nucleoside diphosphate biosynthetic process	1	0.01	0	1
GO:0009141	nucleoside triphosphate metabolic process	17	0.23	0	1
GO:0009142	nucleoside triphosphate biosynthetic process	15	0.2	0	1
GO:0009143	nucleoside triphosphate catabolic process	2	0.03	0	1
GO:0009144	purine nucleoside triphosphate metabolic process	14	0.19	0	1
GO:0009145	purine nucleoside triphosphate biosynthetic process	14	0.19	0	1
GO:0009147	pyrimidine nucleoside triphosphate metabolic process	5	0.07	0	1
GO:0009148	pyrimidine nucleoside triphosphate biosynthetic process	4	0.05	0	1
GO:0009149	pyrimidine nucleoside triphosphate catabolic process	1	0.01	0	1
GO:0009150	purine ribonucleotide metabolic process	48	0.64	0	1
GO:0009152	purine ribonucleotide biosynthetic process	35	0.47	0	1
GO:0009156	ribonucleoside monophosphate biosynthetic process	7	0.09	0	1
GO:0009157	deoxyribonucleoside monophosphate biosynthetic process	2	0.03	0	1
GO:0009161	ribonucleoside monophosphate metabolic process	7	0.09	0	1
GO:0009162	deoxyribonucleoside monophosphate metabolic process	2	0.03	0	1
GO:0009163	nucleoside biosynthetic process	5	0.07	0	1
GO:0009164	nucleoside catabolic process	2	0.03	0	1
GO:0009165	nucleotide biosynthetic process	64	0.86	0	1
GO:0009166	nucleotide catabolic process	5	0.07	0	1
GO:0009167	purine ribonucleoside monophosphate metabolic process	5	0.07	0	1
GO:0009168	purine ribonucleoside monophosphate biosynthetic process	5	0.07	0	1
GO:0009173	pyrimidine ribonucleoside monophosphate metabolic process	1	0.01	0	1
GO:0009174	pyrimidine ribonucleoside monophosphate biosynthetic process	1	0.01	0	1
GO:0009176	pyrimidine deoxyribonucleoside monophosphate metabolic process	2	0.03	0	1
GO:0009177	pyrimidine deoxyribonucleoside monophosphate biosynthetic process	2	0.03	0	1
GO:0009179	purine ribonucleoside diphosphate metabolic process	12	0.16	0	1
GO:0009180	purine ribonucleoside diphosphate biosynthetic process	1	0.01	0	1
GO:0009185	ribonucleoside diphosphate metabolic process	12	0.16	0	1
GO:0009186	deoxyribonucleoside diphosphate metabolic process	1	0.01	0	1
GO:0009187	cyclic nucleotide metabolic process	14	0.19	0	1
GO:0009188	ribonucleoside diphosphate biosynthetic process	1	0.01	0	1
GO:0009189	deoxyribonucleoside diphosphate biosynthetic process	1	0.01	0	1
GO:0009190	cyclic nucleotide biosynthetic process	14	0.19	0	1
GO:0009196	pyrimidine deoxyribonucleoside diphosphate metabolic process	1	0.01	0	1
GO:0009197	pyrimidine deoxyribonucleoside diphosphate biosynthetic process	1	0.01	0	1
GO:0009199	ribonucleoside triphosphate metabolic process	15	0.2	0	1
GO:0009200	deoxyribonucleoside triphosphate metabolic process	1	0.01	0	1
GO:0009201	ribonucleoside triphosphate biosynthetic process	15	0.2	0	1
GO:0009204	deoxyribonucleoside triphosphate catabolic process	1	0.01	0	1
GO:0009205	purine ribonucleoside triphosphate metabolic process	14	0.19	0	1
GO:0009206	purine ribonucleoside triphosphate biosynthetic process	14	0.19	0	1
GO:0009208	pyrimidine ribonucleoside triphosphate metabolic process	4	0.05	0	1
GO:0009209	pyrimidine ribonucleoside triphosphate biosynthetic process	4	0.05	0	1
GO:0009211	pyrimidine deoxyribonucleoside triphosphate metabolic process	1	0.01	0	1
GO:0009213	pyrimidine deoxyribonucleoside triphosphate catabolic process	1	0.01	0	1
GO:0009218	pyrimidine ribonucleotide metabolic process	5	0.07	0	1
GO:0009219	pyrimidine deoxyribonucleotide metabolic process	3	0.04	0	1
GO:0009220	pyrimidine ribonucleotide biosynthetic process	5	0.07	0	1
GO:0009221	pyrimidine deoxyribonucleotide biosynthetic process	3	0.04	0	1
GO:0009223	pyrimidine deoxyribonucleotide catabolic process	1	0.01	0	1
GO:0009225	nucleotide-sugar metabolic process	5	0.07	0	1
GO:0009226	nucleotide-sugar biosynthetic process	3	0.04	0	1
GO:0009231	riboflavin biosynthetic process	1	0.01	0	1
GO:0009235	cobalamin metabolic process	1	0.01	0	1
GO:0009237	siderophore metabolic process	1	0.01	0	1
GO:0009240	isopentenyl diphosphate biosynthetic process	1	0.01	0	1
GO:0009247	glycolipid biosynthetic process	14	0.19	0	1
GO:0009250	glucan biosynthetic process	4	0.05	0	1
GO:0009256	10-formyltetrahydrofolate metabolic process	1	0.01	0	1
GO:0009258	10-formyltetrahydrofolate catabolic process	1	0.01	0	1
GO:0009259	ribonucleotide metabolic process	50	0.67	0	1
GO:0009260	ribonucleotide biosynthetic process	37	0.5	0	1
GO:0009262	deoxyribonucleotide metabolic process	5	0.07	0	1
GO:0009263	deoxyribonucleotide biosynthetic process	4	0.05	0	1
GO:0009264	deoxyribonucleotide catabolic process	2	0.03	0	1
GO:0009265	2'-deoxyribonucleotide biosynthetic process	3	0.04	0	1
GO:0009266	response to temperature stimulus	2	0.03	0	1
GO:0009267	cellular response to starvation	1	0.01	0	1
GO:0009298	GDP-mannose biosynthetic process	2	0.03	0	1
GO:0009308	amine metabolic process	6	0.08	0	1
GO:0009309	amine biosynthetic process	4	0.05	0	1
GO:0009310	amine catabolic process	2	0.03	0	1
GO:0009311	oligosaccharide metabolic process	4	0.05	0	1
GO:0009312	oligosaccharide biosynthetic process	2	0.03	0	1
GO:0009314	response to radiation	3	0.04	0	1
GO:0009394	2'-deoxyribonucleotide metabolic process	3	0.04	0	1
GO:0009395	phospholipid catabolic process	3	0.04	0	1
GO:0009396	folic acid-containing compound biosynthetic process	3	0.04	0	1
GO:0009397	folic acid-containing compound catabolic process	1	0.01	0	1
GO:0009405	pathogenesis	1	0.01	0	1
GO:0009408	response to heat	2	0.03	0	1
GO:0009416	response to light stimulus	3	0.04	0	1
GO:0009435	NAD biosynthetic process	4	0.05	0	1
GO:0009438	methylglyoxal metabolic process	2	0.03	0	1
GO:0009443	pyridoxal 5'-phosphate salvage	1	0.01	0	1
GO:0009448	gamma-aminobutyric acid metabolic process	3	0.04	0	1
GO:0009450	gamma-aminobutyric acid catabolic process	2	0.03	0	1
GO:0009451	RNA modification	53	0.71	0	1
GO:0009452	7-methylguanosine RNA capping	4	0.05	0	1
GO:0009581	detection of external stimulus	3	0.04	0	1
GO:0009582	detection of abiotic stimulus	3	0.04	0	1
GO:0009583	detection of light stimulus	3	0.04	0	1
GO:0009611	response to wounding	1	0.01	0	1
GO:0009617	response to bacterium	1	0.01	0	1
GO:0009628	response to abiotic stimulus	5	0.07	0	1
GO:0009636	response to toxic substance	1	0.01	0	1
GO:0009653	anatomical structure morphogenesis	4	0.05	0	1
GO:0009712	catechol-containing compound metabolic process	1	0.01	0	1
GO:0009713	catechol-containing compound biosynthetic process	1	0.01	0	1
GO:0009719	response to endogenous stimulus	9	0.12	0	1
GO:0009725	response to hormone	2	0.03	0	1
GO:0009755	hormone-mediated signaling pathway	2	0.03	0	1
GO:0009790	embryo development	3	0.04	0	1
GO:0009888	tissue development	1	0.01	0	1
GO:0009890	negative regulation of biosynthetic process	11	0.15	0	1
GO:0009891	positive regulation of biosynthetic process	7	0.09	0	1
GO:0009892	negative regulation of metabolic process	34	0.46	0	1
GO:0009893	positive regulation of metabolic process	12	0.16	0	1
GO:0009894	regulation of catabolic process	4	0.05	0	1
GO:0009966	regulation of signal transduction	34	0.46	0	1
GO:0009967	positive regulation of signal transduction	2	0.03	0	1
GO:0009968	negative regulation of signal transduction	5	0.07	0	1
GO:0009972	cytidine deamination	1	0.01	0	1
GO:0009991	response to extracellular stimulus	1	0.01	0	1
GO:0010033	response to organic substance	14	0.19	0	1
GO:0010035	response to inorganic substance	1	0.01	0	1
GO:0010038	response to metal ion	1	0.01	0	1
GO:0010133	proline catabolic process to glutamate	1	0.01	0	1
GO:0010243	response to organonitrogen compound	1	0.01	0	1
GO:0010256	endomembrane system organization	9	0.12	0	1
GO:0010257	NADH dehydrogenase complex assembly	1	0.01	0	1
GO:0010458	exit from mitosis	1	0.01	0	1
GO:0010466	negative regulation of peptidase activity	1	0.01	0	1
GO:0010498	proteasomal protein catabolic process	5	0.07	0	1
GO:0010557	positive regulation of macromolecule biosynthetic process	7	0.09	0	1
GO:0010558	negative regulation of macromolecule biosynthetic process	10	0.13	0	1
GO:0010562	positive regulation of phosphorus metabolic process	4	0.05	0	1
GO:0010563	negative regulation of phosphorus metabolic process	2	0.03	0	1
GO:0010564	regulation of cell cycle process	9	0.12	0	1
GO:0010604	positive regulation of macromolecule metabolic process	12	0.16	0	1
GO:0010605	negative regulation of macromolecule metabolic process	32	0.43	0	1
GO:0010608	posttranscriptional regulation of gene expression	9	0.12	0	1
GO:0010628	positive regulation of gene expression	8	0.11	0	1
GO:0010629	negative regulation of gene expression	29	0.39	0	1
GO:0010638	positive regulation of organelle organization	6	0.08	0	1
GO:0010639	negative regulation of organelle organization	8	0.11	0	1
GO:0010646	regulation of cell communication	40	0.54	0	1
GO:0010647	positive regulation of cell communication	2	0.03	0	1
GO:0010648	negative regulation of cell communication	5	0.07	0	1
GO:0010817	regulation of hormone levels	1	0.01	0	1
GO:0010824	regulation of centrosome duplication	1	0.01	0	1
GO:0010826	negative regulation of centrosome duplication	1	0.01	0	1
GO:0010921	regulation of phosphatase activity	5	0.07	0	1
GO:0010923	negative regulation of phosphatase activity	2	0.03	0	1
GO:0010941	regulation of cell death	9	0.12	0	1
GO:0010942	positive regulation of cell death	2	0.03	0	1
GO:0010948	negative regulation of cell cycle process	3	0.04	0	1
GO:0010951	negative regulation of endopeptidase activity	1	0.01	0	1
GO:0010959	regulation of metal ion transport	6	0.08	0	1
GO:0010965	regulation of mitotic sister chromatid separation	5	0.07	0	1
GO:0010970	transport along microtubule	1	0.01	0	1
GO:0010998	regulation of translational initiation by eIF2 alpha phosphorylation	1	0.01	0	1
GO:0012501	programmed cell death	17	0.23	0	1
GO:0014070	response to organic cyclic compound	2	0.03	0	1
GO:0015669	gas transport	1	0.01	0	1
GO:0015671	oxygen transport	1	0.01	0	1
GO:0015672	monovalent inorganic cation transport	65	0.87	0	1
GO:0015693	magnesium ion transport	1	0.01	0	1
GO:0015696	ammonium transport	1	0.01	0	1
GO:0015698	inorganic anion transport	16	0.21	0	1
GO:0015700	arsenite transport	1	0.01	0	1
GO:0015711	organic anion transport	22	0.29	0	1
GO:0015718	monocarboxylic acid transport	10	0.13	0	1
GO:0015748	organophosphate ester transport	9	0.12	0	1
GO:0015780	nucleotide-sugar transmembrane transport	2	0.03	0	1
GO:0015804	neutral amino acid transport	1	0.01	0	1
GO:0015807	L-amino acid transport	1	0.01	0	1
GO:0015816	glycine transport	1	0.01	0	1
GO:0015840	urea transport	1	0.01	0	1
GO:0015849	organic acid transport	11	0.15	0	1
GO:0015850	organic hydroxy compound transport	2	0.03	0	1
GO:0015858	nucleoside transport	4	0.05	0	1
GO:0015889	cobalamin transport	1	0.01	0	1
GO:0015893	drug transport	5	0.07	0	1
GO:0015908	fatty acid transport	7	0.09	0	1
GO:0015909	long-chain fatty acid transport	7	0.09	0	1
GO:0015914	phospholipid transport	9	0.12	0	1
GO:0015918	sterol transport	2	0.03	0	1
GO:0015919	peroxisomal membrane transport	1	0.01	0	1
GO:0015931	nucleobase-containing compound transport	10	0.13	0	1
GO:0015936	coenzyme A metabolic process	5	0.07	0	1
GO:0015937	coenzyme A biosynthetic process	4	0.05	0	1
GO:0015980	energy derivation by oxidation of organic compounds	27	0.36	0	1
GO:0015985	energy coupled proton transport, down electrochemical gradient	11	0.15	0	1
GO:0015986	ATP synthesis coupled proton transport	11	0.15	0	1
GO:0016032	viral process	1	0.01	0	1
GO:0016042	lipid catabolic process	10	0.13	0	1
GO:0016049	cell growth	1	0.01	0	1
GO:0016050	vesicle organization	2	0.03	0	1
GO:0016051	carbohydrate biosynthetic process	13	0.17	0	1
GO:0016052	carbohydrate catabolic process	12	0.16	0	1
GO:0016053	organic acid biosynthetic process	25	0.33	0	1
GO:0016054	organic acid catabolic process	16	0.21	0	1
GO:0016072	rRNA metabolic process	23	0.31	0	1
GO:0016073	snRNA metabolic process	3	0.04	0	1
GO:0016075	rRNA catabolic process	1	0.01	0	1
GO:0016125	sterol metabolic process	2	0.03	0	1
GO:0016126	sterol biosynthetic process	1	0.01	0	1
GO:0016180	snRNA processing	3	0.04	0	1
GO:0016192	vesicle-mediated transport	88	1.18	0	1
GO:0016197	endosomal transport	7	0.09	0	1
GO:0016226	iron-sulfur cluster assembly	8	0.11	0	1
GO:0016255	attachment of GPI anchor to protein	5	0.07	0	1
GO:0016311	dephosphorylation	60	0.8	0	1
GO:0016441	posttranscriptional gene silencing	1	0.01	0	1
GO:0016458	gene silencing	4	0.05	0	1
GO:0016477	cell migration	2	0.03	0	1
GO:0016480	negative regulation of transcription by RNA polymerase III	1	0.01	0	1
GO:0016482	cytosolic transport	5	0.07	0	1
GO:0016485	protein processing	8	0.11	0	1
GO:0016539	intein-mediated protein splicing	1	0.01	0	1
GO:0016540	protein autoprocessing	1	0.01	0	1
GO:0016556	mRNA modification	1	0.01	0	1
GO:0016558	protein import into peroxisome matrix	1	0.01	0	1
GO:0016559	peroxisome fission	3	0.04	0	1
GO:0016560	protein import into peroxisome matrix, docking	1	0.01	0	1
GO:0016571	histone methylation	6	0.08	0	1
GO:0016575	histone deacetylation	3	0.04	0	1
GO:0016577	histone demethylation	1	0.01	0	1
GO:0016579	protein deubiquitination	29	0.39	0	1
GO:0016598	protein arginylation	1	0.01	0	1
GO:0016925	protein sumoylation	1	0.01	0	1
GO:0016973	poly(A)+ mRNA export from nucleus	1	0.01	0	1
GO:0016998	cell wall macromolecule catabolic process	1	0.01	0	1
GO:0016999	antibiotic metabolic process	6	0.08	0	1
GO:0017001	antibiotic catabolic process	2	0.03	0	1
GO:0017004	cytochrome complex assembly	6	0.08	0	1
GO:0017015	regulation of transforming growth factor beta receptor signaling pathway	1	0.01	0	1
GO:0017038	protein import	8	0.11	0	1
GO:0017062	respiratory chain complex III assembly	3	0.04	0	1
GO:0017121	plasma membrane phospholipid scrambling	1	0.01	0	1
GO:0017144	drug metabolic process	40	0.54	0	1
GO:0017148	negative regulation of translation	1	0.01	0	1
GO:0017182	peptidyl-diphthamide metabolic process	3	0.04	0	1
GO:0017183	peptidyl-diphthamide biosynthetic process from peptidyl-histidine	3	0.04	0	1
GO:0017187	peptidyl-glutamic acid carboxylation	1	0.01	0	1
GO:0017196	N-terminal peptidyl-methionine acetylation	2	0.03	0	1
GO:0018022	peptidyl-lysine methylation	6	0.08	0	1
GO:0018023	peptidyl-lysine trimethylation	1	0.01	0	1
GO:0018065	protein-cofactor linkage	2	0.03	0	1
GO:0018108	peptidyl-tyrosine phosphorylation	2	0.03	0	1
GO:0018142	protein-DNA covalent cross-linking	1	0.01	0	1
GO:0018143	nucleic acid-protein covalent cross-linking	1	0.01	0	1
GO:0018149	peptide cross-linking	2	0.03	0	1
GO:0018160	peptidyl-pyrromethane cofactor linkage	1	0.01	0	1
GO:0018195	peptidyl-arginine modification	7	0.09	0	1
GO:0018196	peptidyl-asparagine modification	1	0.01	0	1
GO:0018198	peptidyl-cysteine modification	1	0.01	0	1
GO:0018200	peptidyl-glutamic acid modification	1	0.01	0	1
GO:0018202	peptidyl-histidine modification	3	0.04	0	1
GO:0018206	peptidyl-methionine modification	2	0.03	0	1
GO:0018208	peptidyl-proline modification	14	0.19	0	1
GO:0018212	peptidyl-tyrosine modification	2	0.03	0	1
GO:0018214	protein carboxylation	1	0.01	0	1
GO:0018216	peptidyl-arginine methylation	7	0.09	0	1
GO:0018279	protein N-linked glycosylation via asparagine	1	0.01	0	1
GO:0018293	protein-FAD linkage	1	0.01	0	1
GO:0018342	protein prenylation	7	0.09	0	1
GO:0018343	protein farnesylation	1	0.01	0	1
GO:0018344	protein geranylgeranylation	3	0.04	0	1
GO:0018904	ether metabolic process	2	0.03	0	1
GO:0018958	phenol-containing compound metabolic process	2	0.03	0	1
GO:0019058	viral life cycle	1	0.01	0	1
GO:0019079	viral genome replication	1	0.01	0	1
GO:0019184	nonribosomal peptide biosynthetic process	4	0.05	0	1
GO:0019220	regulation of phosphate metabolic process	12	0.16	0	1
GO:0019236	response to pheromone	1	0.01	0	1
GO:0019243	methylglyoxal catabolic process to D-lactate via S-lactoyl-glutathione	2	0.03	0	1
GO:0019264	glycine biosynthetic process from serine	1	0.01	0	1
GO:0019287	isopentenyl diphosphate biosynthetic process, mevalonate pathway	1	0.01	0	1
GO:0019290	siderophore biosynthetic process	1	0.01	0	1
GO:0019318	hexose metabolic process	20	0.27	0	1
GO:0019319	hexose biosynthetic process	5	0.07	0	1
GO:0019320	hexose catabolic process	1	0.01	0	1
GO:0019321	pentose metabolic process	2	0.03	0	1
GO:0019343	cysteine biosynthetic process via cystathionine	1	0.01	0	1
GO:0019344	cysteine biosynthetic process	1	0.01	0	1
GO:0019346	transsulfuration	1	0.01	0	1
GO:0019359	nicotinamide nucleotide biosynthetic process	6	0.08	0	1
GO:0019362	pyridine nucleotide metabolic process	6	0.08	0	1
GO:0019363	pyridine nucleotide biosynthetic process	6	0.08	0	1
GO:0019388	galactose catabolic process	1	0.01	0	1
GO:0019395	fatty acid oxidation	3	0.04	0	1
GO:0019400	alditol metabolic process	3	0.04	0	1
GO:0019427	acetyl-CoA biosynthetic process from acetate	1	0.01	0	1
GO:0019432	triglyceride biosynthetic process	1	0.01	0	1
GO:0019439	aromatic compound catabolic process	38	0.51	0	1
GO:0019441	tryptophan catabolic process to kynurenine	2	0.03	0	1
GO:0019464	glycine decarboxylation via glycine cleavage system	1	0.01	0	1
GO:0019509	L-methionine salvage from methylthioadenosine	1	0.01	0	1
GO:0019541	propionate metabolic process	1	0.01	0	1
GO:0019637	organophosphate metabolic process	155	2.08	0	1
GO:0019673	GDP-mannose metabolic process	3	0.04	0	1
GO:0019674	NAD metabolic process	1	0.01	0	1
GO:0019679	propionate metabolic process, methylcitrate cycle	1	0.01	0	1
GO:0019692	deoxyribose phosphate metabolic process	3	0.04	0	1
GO:0019693	ribose phosphate metabolic process	50	0.67	0	1
GO:0019720	Mo-molybdopterin cofactor metabolic process	5	0.07	0	1
GO:0019722	calcium-mediated signaling	1	0.01	0	1
GO:0019748	secondary metabolic process	1	0.01	0	1
GO:0019751	polyol metabolic process	15	0.2	0	1
GO:0019755	one-carbon compound transport	1	0.01	0	1
GO:0019856	pyrimidine nucleobase biosynthetic process	6	0.08	0	1
GO:0019915	lipid storage	2	0.03	0	1
GO:0019932	second-messenger-mediated signaling	1	0.01	0	1
GO:0019941	modification-dependent protein catabolic process	51	0.68	0	1
GO:0019985	translesion synthesis	1	0.01	0	1
GO:0022008	neurogenesis	1	0.01	0	1
GO:0022402	cell cycle process	21	0.28	0	1
GO:0022406	membrane docking	11	0.15	0	1
GO:0022411	cellular component disassembly	9	0.12	0	1
GO:0022414	reproductive process	2	0.03	0	1
GO:0022607	cellular component assembly	76	1.02	0	1
GO:0022613	ribonucleoprotein complex biogenesis	49	0.66	0	1
GO:0022618	ribonucleoprotein complex assembly	13	0.17	0	1
GO:0022898	regulation of transmembrane transporter activity	6	0.08	0	1
GO:0022900	electron transport chain	10	0.13	0	1
GO:0022904	respiratory electron transport chain	7	0.09	0	1
GO:0023014	signal transduction by protein phosphorylation	1	0.01	0	1
GO:0023041	neuronal signal transduction	1	0.01	0	1
GO:0023051	regulation of signaling	40	0.54	0	1
GO:0023056	positive regulation of signaling	2	0.03	0	1
GO:0023057	negative regulation of signaling	5	0.07	0	1
GO:0023061	signal release	1	0.01	0	1
GO:0030001	metal ion transport	66	0.88	0	1
GO:0030003	cellular cation homeostasis	6	0.08	0	1
GO:0030010	establishment of cell polarity	1	0.01	0	1
GO:0030029	actin filament-based process	18	0.24	0	1
GO:0030030	cell projection organization	3	0.04	0	1
GO:0030031	cell projection assembly	1	0.01	0	1
GO:0030036	actin cytoskeleton organization	18	0.24	0	1
GO:0030041	actin filament polymerization	9	0.12	0	1
GO:0030042	actin filament depolymerization	3	0.04	0	1
GO:0030071	regulation of mitotic metaphase/anaphase transition	5	0.07	0	1
GO:0030097	hemopoiesis	1	0.01	0	1
GO:0030099	myeloid cell differentiation	1	0.01	0	1
GO:0030111	regulation of Wnt signaling pathway	1	0.01	0	1
GO:0030148	sphingolipid biosynthetic process	1	0.01	0	1
GO:0030149	sphingolipid catabolic process	2	0.03	0	1
GO:0030150	protein import into mitochondrial matrix	2	0.03	0	1
GO:0030154	cell differentiation	2	0.03	0	1
GO:0030155	regulation of cell adhesion	2	0.03	0	1
GO:0030162	regulation of proteolysis	1	0.01	0	1
GO:0030163	protein catabolic process	73	0.98	0	1
GO:0030177	positive regulation of Wnt signaling pathway	1	0.01	0	1
GO:0030182	neuron differentiation	1	0.01	0	1
GO:0030218	erythrocyte differentiation	1	0.01	0	1
GO:0030258	lipid modification	17	0.23	0	1
GO:0030261	chromosome condensation	2	0.03	0	1
GO:0030262	apoptotic nuclear changes	1	0.01	0	1
GO:0030301	cholesterol transport	2	0.03	0	1
GO:0030328	prenylcysteine catabolic process	1	0.01	0	1
GO:0030329	prenylcysteine metabolic process	1	0.01	0	1
GO:0030334	regulation of cell migration	2	0.03	0	1
GO:0030431	sleep	6	0.08	0	1
GO:0030488	tRNA methylation	3	0.04	0	1
GO:0030512	negative regulation of transforming growth factor beta receptor signaling pathway	1	0.01	0	1
GO:0030518	intracellular steroid hormone receptor signaling pathway	2	0.03	0	1
GO:0030522	intracellular receptor signaling pathway	2	0.03	0	1
GO:0030705	cytoskeleton-dependent intracellular transport	1	0.01	0	1
GO:0030832	regulation of actin filament length	9	0.12	0	1
GO:0030833	regulation of actin filament polymerization	9	0.12	0	1
GO:0030834	regulation of actin filament depolymerization	2	0.03	0	1
GO:0030835	negative regulation of actin filament depolymerization	2	0.03	0	1
GO:0030837	negative regulation of actin filament polymerization	2	0.03	0	1
GO:0030838	positive regulation of actin filament polymerization	6	0.08	0	1
GO:0030908	protein splicing	1	0.01	0	1
GO:0031023	microtubule organizing center organization	2	0.03	0	1
GO:0031032	actomyosin structure organization	1	0.01	0	1
GO:0031047	gene silencing by RNA	2	0.03	0	1
GO:0031056	regulation of histone modification	1	0.01	0	1
GO:0031099	regeneration	1	0.01	0	1
GO:0031109	microtubule polymerization or depolymerization	1	0.01	0	1
GO:0031119	tRNA pseudouridine synthesis	2	0.03	0	1
GO:0031122	cytoplasmic microtubule organization	2	0.03	0	1
GO:0031123	RNA 3'-end processing	6	0.08	0	1
GO:0031124	mRNA 3'-end processing	4	0.05	0	1
GO:0031144	proteasome localization	1	0.01	0	1
GO:0031145	anaphase-promoting complex-dependent catabolic process	2	0.03	0	1
GO:0031163	metallo-sulfur cluster assembly	8	0.11	0	1
GO:0031167	rRNA methylation	2	0.03	0	1
GO:0031175	neuron projection development	1	0.01	0	1
GO:0031297	replication fork processing	1	0.01	0	1
GO:0031324	negative regulation of cellular metabolic process	13	0.17	0	1
GO:0031325	positive regulation of cellular metabolic process	11	0.15	0	1
GO:0031327	negative regulation of cellular biosynthetic process	10	0.13	0	1
GO:0031328	positive regulation of cellular biosynthetic process	7	0.09	0	1
GO:0031329	regulation of cellular catabolic process	2	0.03	0	1
GO:0031333	negative regulation of protein-containing complex assembly	2	0.03	0	1
GO:0031334	positive regulation of protein-containing complex assembly	6	0.08	0	1
GO:0031347	regulation of defense response	1	0.01	0	1
GO:0031349	positive regulation of defense response	1	0.01	0	1
GO:0031365	N-terminal protein amino acid modification	3	0.04	0	1
GO:0031399	regulation of protein modification process	12	0.16	0	1
GO:0031400	negative regulation of protein modification process	1	0.01	0	1
GO:0031401	positive regulation of protein modification process	4	0.05	0	1
GO:0031497	chromatin assembly	5	0.07	0	1
GO:0031503	protein-containing complex localization	6	0.08	0	1
GO:0031532	actin cytoskeleton reorganization	1	0.01	0	1
GO:0031570	DNA integrity checkpoint	4	0.05	0	1
GO:0031577	spindle checkpoint	2	0.03	0	1
GO:0031579	membrane raft organization	1	0.01	0	1
GO:0031667	response to nutrient levels	1	0.01	0	1
GO:0031668	cellular response to extracellular stimulus	1	0.01	0	1
GO:0031669	cellular response to nutrient levels	1	0.01	0	1
GO:0031929	TOR signaling	5	0.07	0	1
GO:0032006	regulation of TOR signaling	5	0.07	0	1
GO:0032007	negative regulation of TOR signaling	3	0.04	0	1
GO:0032008	positive regulation of TOR signaling	1	0.01	0	1
GO:0032011	ARF protein signal transduction	11	0.15	0	1
GO:0032012	regulation of ARF protein signal transduction	11	0.15	0	1
GO:0032042	mitochondrial DNA metabolic process	1	0.01	0	1
GO:0032101	regulation of response to external stimulus	1	0.01	0	1
GO:0032103	positive regulation of response to external stimulus	1	0.01	0	1
GO:0032200	telomere organization	3	0.04	0	1
GO:0032218	riboflavin transport	2	0.03	0	1
GO:0032222	regulation of synaptic transmission, cholinergic	6	0.08	0	1
GO:0032259	methylation	38	0.51	0	1
GO:0032261	purine nucleotide salvage	1	0.01	0	1
GO:0032264	IMP salvage	1	0.01	0	1
GO:0032268	regulation of cellular protein metabolic process	20	0.27	0	1
GO:0032269	negative regulation of cellular protein metabolic process	3	0.04	0	1
GO:0032270	positive regulation of cellular protein metabolic process	5	0.07	0	1
GO:0032271	regulation of protein polymerization	9	0.12	0	1
GO:0032272	negative regulation of protein polymerization	2	0.03	0	1
GO:0032273	positive regulation of protein polymerization	6	0.08	0	1
GO:0032309	icosanoid secretion	7	0.09	0	1
GO:0032324	molybdopterin cofactor biosynthetic process	1	0.01	0	1
GO:0032365	intracellular lipid transport	2	0.03	0	1
GO:0032366	intracellular sterol transport	2	0.03	0	1
GO:0032367	intracellular cholesterol transport	2	0.03	0	1
GO:0032392	DNA geometric change	3	0.04	0	1
GO:0032409	regulation of transporter activity	6	0.08	0	1
GO:0032411	positive regulation of transporter activity	6	0.08	0	1
GO:0032412	regulation of ion transmembrane transporter activity	6	0.08	0	1
GO:0032414	positive regulation of ion transmembrane transporter activity	6	0.08	0	1
GO:0032418	lysosome localization	1	0.01	0	1
GO:0032456	endocytic recycling	1	0.01	0	1
GO:0032465	regulation of cytokinesis	1	0.01	0	1
GO:0032469	endoplasmic reticulum calcium ion homeostasis	1	0.01	0	1
GO:0032479	regulation of type I interferon production	1	0.01	0	1
GO:0032481	positive regulation of type I interferon production	1	0.01	0	1
GO:0032482	Rab protein signal transduction	2	0.03	0	1
GO:0032486	Rap protein signal transduction	1	0.01	0	1
GO:0032501	multicellular organismal process	37	0.5	0	1
GO:0032502	developmental process	24	0.32	0	1
GO:0032507	maintenance of protein location in cell	1	0.01	0	1
GO:0032508	DNA duplex unwinding	3	0.04	0	1
GO:0032509	endosome transport via multivesicular body sorting pathway	1	0.01	0	1
GO:0032515	negative regulation of phosphoprotein phosphatase activity	1	0.01	0	1
GO:0032535	regulation of cellular component size	10	0.13	0	1
GO:0032606	type I interferon production	1	0.01	0	1
GO:0032775	DNA methylation on adenine	1	0.01	0	1
GO:0032776	DNA methylation on cytosine	1	0.01	0	1
GO:0032780	negative regulation of ATPase activity	4	0.05	0	1
GO:0032784	regulation of DNA-templated transcription, elongation	4	0.05	0	1
GO:0032786	positive regulation of DNA-templated transcription, elongation	3	0.04	0	1
GO:0032787	monocarboxylic acid metabolic process	32	0.43	0	1
GO:0032870	cellular response to hormone stimulus	2	0.03	0	1
GO:0032879	regulation of localization	9	0.12	0	1
GO:0032886	regulation of microtubule-based process	2	0.03	0	1
GO:0032940	secretion by cell	18	0.24	0	1
GO:0032956	regulation of actin cytoskeleton organization	9	0.12	0	1
GO:0032958	inositol phosphate biosynthetic process	2	0.03	0	1
GO:0032968	positive regulation of transcription elongation from RNA polymerase II promoter	2	0.03	0	1
GO:0032970	regulation of actin filament-based process	9	0.12	0	1
GO:0032981	mitochondrial respiratory chain complex I assembly	1	0.01	0	1
GO:0032984	protein-containing complex disassembly	8	0.11	0	1
GO:0033013	tetrapyrrole metabolic process	13	0.17	0	1
GO:0033014	tetrapyrrole biosynthetic process	11	0.15	0	1
GO:0033015	tetrapyrrole catabolic process	1	0.01	0	1
GO:0033043	regulation of organelle organization	20	0.27	0	1
GO:0033044	regulation of chromosome organization	9	0.12	0	1
GO:0033045	regulation of sister chromatid segregation	5	0.07	0	1
GO:0033046	negative regulation of sister chromatid segregation	2	0.03	0	1
GO:0033047	regulation of mitotic sister chromatid segregation	5	0.07	0	1
GO:0033048	negative regulation of mitotic sister chromatid segregation	2	0.03	0	1
GO:0033108	mitochondrial respiratory chain complex assembly	6	0.08	0	1
GO:0033260	nuclear DNA replication	1	0.01	0	1
GO:0033499	galactose catabolic process via UDP-galactose	1	0.01	0	1
GO:0033500	carbohydrate homeostasis	3	0.04	0	1
GO:0033554	cellular response to stress	72	0.96	0	1
GO:0033566	gamma-tubulin complex localization	1	0.01	0	1
GO:0033578	protein glycosylation in Golgi	1	0.01	0	1
GO:0033617	mitochondrial cytochrome c oxidase assembly	2	0.03	0	1
GO:0033674	positive regulation of kinase activity	2	0.03	0	1
GO:0033692	cellular polysaccharide biosynthetic process	4	0.05	0	1
GO:0033865	nucleoside bisphosphate metabolic process	9	0.12	0	1
GO:0033866	nucleoside bisphosphate biosynthetic process	7	0.09	0	1
GO:0033875	ribonucleoside bisphosphate metabolic process	9	0.12	0	1
GO:0033993	response to lipid	2	0.03	0	1
GO:0034030	ribonucleoside bisphosphate biosynthetic process	7	0.09	0	1
GO:0034032	purine nucleoside bisphosphate metabolic process	9	0.12	0	1
GO:0034033	purine nucleoside bisphosphate biosynthetic process	7	0.09	0	1
GO:0034101	erythrocyte homeostasis	1	0.01	0	1
GO:0034198	cellular response to amino acid starvation	1	0.01	0	1
GO:0034204	lipid translocation	1	0.01	0	1
GO:0034220	ion transmembrane transport	65	0.87	0	1
GO:0034227	tRNA thio-modification	4	0.05	0	1
GO:0034243	regulation of transcription elongation from RNA polymerase II promoter	2	0.03	0	1
GO:0034248	regulation of cellular amide metabolic process	7	0.09	0	1
GO:0034249	negative regulation of cellular amide metabolic process	1	0.01	0	1
GO:0034250	positive regulation of cellular amide metabolic process	1	0.01	0	1
GO:0034308	primary alcohol metabolic process	1	0.01	0	1
GO:0034311	diol metabolic process	2	0.03	0	1
GO:0034312	diol biosynthetic process	2	0.03	0	1
GO:0034314	Arp2/3 complex-mediated actin nucleation	5	0.07	0	1
GO:0034401	chromatin organization involved in regulation of transcription	2	0.03	0	1
GO:0034404	nucleobase-containing small molecule biosynthetic process	11	0.15	0	1
GO:0034440	lipid oxidation	3	0.04	0	1
GO:0034453	microtubule anchoring	2	0.03	0	1
GO:0034472	snRNA 3'-end processing	1	0.01	0	1
GO:0034477	U6 snRNA 3'-end processing	1	0.01	0	1
GO:0034504	protein localization to nucleus	4	0.05	0	1
GO:0034508	centromere complex assembly	2	0.03	0	1
GO:0034551	mitochondrial respiratory chain complex III assembly	3	0.04	0	1
GO:0034622	cellular protein-containing complex assembly	52	0.7	0	1
GO:0034629	cellular protein-containing complex localization	2	0.03	0	1
GO:0034637	cellular carbohydrate biosynthetic process	6	0.08	0	1
GO:0034655	nucleobase-containing compound catabolic process	31	0.42	0	1
GO:0034656	nucleobase-containing small molecule catabolic process	2	0.03	0	1
GO:0034661	ncRNA catabolic process	1	0.01	0	1
GO:0034720	histone H3-K4 demethylation	1	0.01	0	1
GO:0034728	nucleosome organization	6	0.08	0	1
GO:0034762	regulation of transmembrane transport	6	0.08	0	1
GO:0034764	positive regulation of transmembrane transport	6	0.08	0	1
GO:0034765	regulation of ion transmembrane transport	6	0.08	0	1
GO:0034767	positive regulation of ion transmembrane transport	6	0.08	0	1
GO:0034770	histone H4-K20 methylation	1	0.01	0	1
GO:0034773	histone H4-K20 trimethylation	1	0.01	0	1
GO:0034968	histone lysine methylation	6	0.08	0	1
GO:0035065	regulation of histone acetylation	1	0.01	0	1
GO:0035075	response to ecdysone	2	0.03	0	1
GO:0035076	ecdysone receptor-mediated signaling pathway	2	0.03	0	1
GO:0035082	axoneme assembly	1	0.01	0	1
GO:0035176	social behavior	5	0.07	0	1
GO:0035194	post-transcriptional gene silencing by RNA	1	0.01	0	1
GO:0035195	gene silencing by miRNA	1	0.01	0	1
GO:0035246	peptidyl-arginine N-methylation	1	0.01	0	1
GO:0035303	regulation of dephosphorylation	6	0.08	0	1
GO:0035304	regulation of protein dephosphorylation	5	0.07	0	1
GO:0035305	negative regulation of dephosphorylation	2	0.03	0	1
GO:0035306	positive regulation of dephosphorylation	1	0.01	0	1
GO:0035307	positive regulation of protein dephosphorylation	1	0.01	0	1
GO:0035308	negative regulation of protein dephosphorylation	1	0.01	0	1
GO:0035329	hippo signaling	1	0.01	0	1
GO:0035383	thioester metabolic process	4	0.05	0	1
GO:0035384	thioester biosynthetic process	3	0.04	0	1
GO:0035434	copper ion transmembrane transport	2	0.03	0	1
GO:0035437	maintenance of protein localization in endoplasmic reticulum	1	0.01	0	1
GO:0035556	intracellular signal transduction	126	1.69	0	1
GO:0035600	tRNA methylthiolation	1	0.01	0	1
GO:0035601	protein deacylation	3	0.04	0	1
GO:0035966	response to topologically incorrect protein	2	0.03	0	1
GO:0035967	cellular response to topologically incorrect protein	1	0.01	0	1
GO:0035999	tetrahydrofolate interconversion	1	0.01	0	1
GO:0036260	RNA capping	4	0.05	0	1
GO:0036265	RNA (guanine-N7)-methylation	2	0.03	0	1
GO:0036314	response to sterol	2	0.03	0	1
GO:0036315	cellular response to sterol	2	0.03	0	1
GO:0036444	calcium import into the mitochondrion	1	0.01	0	1
GO:0038179	neurotrophin signaling pathway	1	0.01	0	1
GO:0040007	growth	3	0.04	0	1
GO:0040008	regulation of growth	2	0.03	0	1
GO:0040011	locomotion	3	0.04	0	1
GO:0040012	regulation of locomotion	2	0.03	0	1
GO:0040029	regulation of gene expression, epigenetic	3	0.04	0	1
GO:0042026	protein refolding	1	0.01	0	1
GO:0042060	wound healing	1	0.01	0	1
GO:0042073	intraciliary transport	1	0.01	0	1
GO:0042127	regulation of cell population proliferation	1	0.01	0	1
GO:0042133	neurotransmitter metabolic process	11	0.15	0	1
GO:0042135	neurotransmitter catabolic process	6	0.08	0	1
GO:0042136	neurotransmitter biosynthetic process	4	0.05	0	1
GO:0042147	retrograde transport, endosome to Golgi	4	0.05	0	1
GO:0042157	lipoprotein metabolic process	16	0.21	0	1
GO:0042158	lipoprotein biosynthetic process	14	0.19	0	1
GO:0042168	heme metabolic process	3	0.04	0	1
GO:0042176	regulation of protein catabolic process	2	0.03	0	1
GO:0042180	cellular ketone metabolic process	9	0.12	0	1
GO:0042181	ketone biosynthetic process	5	0.07	0	1
GO:0042182	ketone catabolic process	2	0.03	0	1
GO:0042219	cellular modified amino acid catabolic process	5	0.07	0	1
GO:0042221	response to chemical	21	0.28	0	1
GO:0042246	tissue regeneration	1	0.01	0	1
GO:0042254	ribosome biogenesis	38	0.51	0	1
GO:0042255	ribosome assembly	5	0.07	0	1
GO:0042256	mature ribosome assembly	2	0.03	0	1
GO:0042273	ribosomal large subunit biogenesis	3	0.04	0	1
GO:0042274	ribosomal small subunit biogenesis	2	0.03	0	1
GO:0042276	error-prone translesion synthesis	1	0.01	0	1
GO:0042278	purine nucleoside metabolic process	6	0.08	0	1
GO:0042325	regulation of phosphorylation	6	0.08	0	1
GO:0042327	positive regulation of phosphorylation	3	0.04	0	1
GO:0042364	water-soluble vitamin biosynthetic process	4	0.05	0	1
GO:0042398	cellular modified amino acid biosynthetic process	7	0.09	0	1
GO:0042401	cellular biogenic amine biosynthetic process	4	0.05	0	1
GO:0042402	cellular biogenic amine catabolic process	2	0.03	0	1
GO:0042407	cristae formation	1	0.01	0	1
GO:0042423	catecholamine biosynthetic process	1	0.01	0	1
GO:0042427	serotonin biosynthetic process	1	0.01	0	1
GO:0042428	serotonin metabolic process	1	0.01	0	1
GO:0042430	indole-containing compound metabolic process	3	0.04	0	1
GO:0042435	indole-containing compound biosynthetic process	1	0.01	0	1
GO:0042436	indole-containing compound catabolic process	2	0.03	0	1
GO:0042440	pigment metabolic process	6	0.08	0	1
GO:0042445	hormone metabolic process	1	0.01	0	1
GO:0042447	hormone catabolic process	1	0.01	0	1
GO:0042451	purine nucleoside biosynthetic process	5	0.07	0	1
GO:0042454	ribonucleoside catabolic process	2	0.03	0	1
GO:0042455	ribonucleoside biosynthetic process	5	0.07	0	1
GO:0042493	response to drug	5	0.07	0	1
GO:0042537	benzene-containing compound metabolic process	2	0.03	0	1
GO:0042558	pteridine-containing compound metabolic process	7	0.09	0	1
GO:0042559	pteridine-containing compound biosynthetic process	5	0.07	0	1
GO:0042560	pteridine-containing compound catabolic process	1	0.01	0	1
GO:0042593	glucose homeostasis	3	0.04	0	1
GO:0042594	response to starvation	1	0.01	0	1
GO:0042632	cholesterol homeostasis	1	0.01	0	1
GO:0042726	flavin-containing compound metabolic process	1	0.01	0	1
GO:0042727	flavin-containing compound biosynthetic process	1	0.01	0	1
GO:0042732	D-xylose metabolic process	1	0.01	0	1
GO:0042737	drug catabolic process	11	0.15	0	1
GO:0042742	defense response to bacterium	1	0.01	0	1
GO:0042743	hydrogen peroxide metabolic process	1	0.01	0	1
GO:0042744	hydrogen peroxide catabolic process	1	0.01	0	1
GO:0042773	ATP synthesis coupled electron transport	6	0.08	0	1
GO:0042775	mitochondrial ATP synthesis coupled electron transport	4	0.05	0	1
GO:0042816	vitamin B6 metabolic process	3	0.04	0	1
GO:0042819	vitamin B6 biosynthetic process	3	0.04	0	1
GO:0042822	pyridoxal phosphate metabolic process	1	0.01	0	1
GO:0042823	pyridoxal phosphate biosynthetic process	1	0.01	0	1
GO:0042908	xenobiotic transport	1	0.01	0	1
GO:0042981	regulation of apoptotic process	9	0.12	0	1
GO:0043044	ATP-dependent chromatin remodeling	2	0.03	0	1
GO:0043065	positive regulation of apoptotic process	2	0.03	0	1
GO:0043066	negative regulation of apoptotic process	2	0.03	0	1
GO:0043067	regulation of programmed cell death	9	0.12	0	1
GO:0043068	positive regulation of programmed cell death	2	0.03	0	1
GO:0043069	negative regulation of programmed cell death	2	0.03	0	1
GO:0043085	positive regulation of catalytic activity	7	0.09	0	1
GO:0043086	negative regulation of catalytic activity	7	0.09	0	1
GO:0043087	regulation of GTPase activity	9	0.12	0	1
GO:0043090	amino acid import	1	0.01	0	1
GO:0043094	cellular metabolic compound salvage	5	0.07	0	1
GO:0043096	purine nucleobase salvage	1	0.01	0	1
GO:0043101	purine-containing compound salvage	3	0.04	0	1
GO:0043102	amino acid salvage	1	0.01	0	1
GO:0043112	receptor metabolic process	1	0.01	0	1
GO:0043154	negative regulation of cysteine-type endopeptidase activity involved in apoptotic process	1	0.01	0	1
GO:0043161	proteasome-mediated ubiquitin-dependent protein catabolic process	5	0.07	0	1
GO:0043171	peptide catabolic process	3	0.04	0	1
GO:0043173	nucleotide salvage	1	0.01	0	1
GO:0043174	nucleoside salvage	1	0.01	0	1
GO:0043200	response to amino acid	1	0.01	0	1
GO:0043242	negative regulation of protein-containing complex disassembly	2	0.03	0	1
GO:0043243	positive regulation of protein-containing complex disassembly	1	0.01	0	1
GO:0043244	regulation of protein-containing complex disassembly	3	0.04	0	1
GO:0043248	proteasome assembly	6	0.08	0	1
GO:0043254	regulation of protein-containing complex assembly	9	0.12	0	1
GO:0043266	regulation of potassium ion transport	6	0.08	0	1
GO:0043268	positive regulation of potassium ion transport	6	0.08	0	1
GO:0043269	regulation of ion transport	6	0.08	0	1
GO:0043270	positive regulation of ion transport	6	0.08	0	1
GO:0043281	regulation of cysteine-type endopeptidase activity involved in apoptotic process	1	0.01	0	1
GO:0043401	steroid hormone mediated signaling pathway	2	0.03	0	1
GO:0043408	regulation of MAPK cascade	1	0.01	0	1
GO:0043410	positive regulation of MAPK cascade	1	0.01	0	1
GO:0043413	macromolecule glycosylation	25	0.33	0	1
GO:0043414	macromolecule methylation	28	0.37	0	1
GO:0043461	proton-transporting ATP synthase complex assembly	1	0.01	0	1
GO:0043462	regulation of ATPase activity	4	0.05	0	1
GO:0043484	regulation of RNA splicing	1	0.01	0	1
GO:0043486	histone exchange	1	0.01	0	1
GO:0043487	regulation of RNA stability	2	0.03	0	1
GO:0043488	regulation of mRNA stability	2	0.03	0	1
GO:0043504	mitochondrial DNA repair	1	0.01	0	1
GO:0043545	molybdopterin cofactor metabolic process	5	0.07	0	1
GO:0043547	positive regulation of GTPase activity	4	0.05	0	1
GO:0043549	regulation of kinase activity	4	0.05	0	1
GO:0043555	regulation of translation in response to stress	1	0.01	0	1
GO:0043558	regulation of translational initiation in response to stress	1	0.01	0	1
GO:0043574	peroxisomal transport	2	0.03	0	1
GO:0043605	cellular amide catabolic process	2	0.03	0	1
GO:0043624	cellular protein complex disassembly	8	0.11	0	1
GO:0043628	ncRNA 3'-end processing	1	0.01	0	1
GO:0043631	RNA polyadenylation	3	0.04	0	1
GO:0043632	modification-dependent macromolecule catabolic process	51	0.68	0	1
GO:0043647	inositol phosphate metabolic process	9	0.12	0	1
GO:0043648	dicarboxylic acid metabolic process	7	0.09	0	1
GO:0043649	dicarboxylic acid catabolic process	1	0.01	0	1
GO:0043650	dicarboxylic acid biosynthetic process	1	0.01	0	1
GO:0043666	regulation of phosphoprotein phosphatase activity	4	0.05	0	1
GO:0043933	protein-containing complex subunit organization	70	0.94	0	1
GO:0044036	cell wall macromolecule metabolic process	1	0.01	0	1
GO:0044042	glucan metabolic process	4	0.05	0	1
GO:0044085	cellular component biogenesis	109	1.46	0	1
GO:0044087	regulation of cellular component biogenesis	10	0.13	0	1
GO:0044089	positive regulation of cellular component biogenesis	6	0.08	0	1
GO:0044091	membrane biogenesis	1	0.01	0	1
GO:0044092	negative regulation of molecular function	7	0.09	0	1
GO:0044093	positive regulation of molecular function	13	0.17	0	1
GO:0044106	cellular amine metabolic process	6	0.08	0	1
GO:0044205	'de novo' UMP biosynthetic process	1	0.01	0	1
GO:0044242	cellular lipid catabolic process	6	0.08	0	1
GO:0044248	cellular catabolic process	132	1.77	0	1
GO:0044255	cellular lipid metabolic process	83	1.11	0	1
GO:0044257	cellular protein catabolic process	61	0.82	0	1
GO:0044262	cellular carbohydrate metabolic process	20	0.27	0	1
GO:0044264	cellular polysaccharide metabolic process	4	0.05	0	1
GO:0044265	cellular macromolecule catabolic process	87	1.16	0	1
GO:0044270	cellular nitrogen compound catabolic process	38	0.51	0	1
GO:0044272	sulfur compound biosynthetic process	11	0.15	0	1
GO:0044273	sulfur compound catabolic process	4	0.05	0	1
GO:0044282	small molecule catabolic process	30	0.4	0	1
GO:0044283	small molecule biosynthetic process	55	0.74	0	1
GO:0044344	cellular response to fibroblast growth factor stimulus	1	0.01	0	1
GO:0044403	symbiotic process	1	0.01	0	1
GO:0044528	regulation of mitochondrial mRNA stability	1	0.01	0	1
GO:0044550	secondary metabolite biosynthetic process	1	0.01	0	1
GO:0044571	[2Fe-2S] cluster assembly	1	0.01	0	1
GO:0044728	DNA methylation or demethylation	2	0.03	0	1
GO:0044743	protein transmembrane import into intracellular organelle	3	0.04	0	1
GO:0044770	cell cycle phase transition	7	0.09	0	1
GO:0044772	mitotic cell cycle phase transition	6	0.08	0	1
GO:0044782	cilium organization	2	0.03	0	1
GO:0044784	metaphase/anaphase transition of cell cycle	5	0.07	0	1
GO:0044786	cell cycle DNA replication	1	0.01	0	1
GO:0044839	cell cycle G2/M phase transition	1	0.01	0	1
GO:0044854	plasma membrane raft assembly	1	0.01	0	1
GO:0044857	plasma membrane raft organization	1	0.01	0	1
GO:0045005	DNA-dependent DNA replication maintenance of fidelity	2	0.03	0	1
GO:0045010	actin nucleation	6	0.08	0	1
GO:0045017	glycerolipid biosynthetic process	17	0.23	0	1
GO:0045048	protein insertion into ER membrane	2	0.03	0	1
GO:0045088	regulation of innate immune response	1	0.01	0	1
GO:0045089	positive regulation of innate immune response	1	0.01	0	1
GO:0045116	protein neddylation	2	0.03	0	1
GO:0045132	meiotic chromosome segregation	1	0.01	0	1
GO:0045185	maintenance of protein location	1	0.01	0	1
GO:0045332	phospholipid translocation	1	0.01	0	1
GO:0045333	cellular respiration	23	0.31	0	1
GO:0045727	positive regulation of translation	1	0.01	0	1
GO:0045737	positive regulation of cyclin-dependent protein serine/threonine kinase activity	1	0.01	0	1
GO:0045786	negative regulation of cell cycle	9	0.12	0	1
GO:0045787	positive regulation of cell cycle	2	0.03	0	1
GO:0045814	negative regulation of gene expression, epigenetic	2	0.03	0	1
GO:0045839	negative regulation of mitotic nuclear division	2	0.03	0	1
GO:0045841	negative regulation of mitotic metaphase/anaphase transition	2	0.03	0	1
GO:0045859	regulation of protein kinase activity	4	0.05	0	1
GO:0045860	positive regulation of protein kinase activity	2	0.03	0	1
GO:0045861	negative regulation of proteolysis	1	0.01	0	1
GO:0045892	negative regulation of transcription, DNA-templated	8	0.11	0	1
GO:0045893	positive regulation of transcription, DNA-templated	6	0.08	0	1
GO:0045901	positive regulation of translational elongation	1	0.01	0	1
GO:0045905	positive regulation of translational termination	1	0.01	0	1
GO:0045930	negative regulation of mitotic cell cycle	3	0.04	0	1
GO:0045934	negative regulation of nucleobase-containing compound metabolic process	8	0.11	0	1
GO:0045935	positive regulation of nucleobase-containing compound metabolic process	6	0.08	0	1
GO:0045936	negative regulation of phosphate metabolic process	2	0.03	0	1
GO:0045937	positive regulation of phosphate metabolic process	4	0.05	0	1
GO:0045944	positive regulation of transcription by RNA polymerase II	5	0.07	0	1
GO:0045995	regulation of embryonic development	2	0.03	0	1
GO:0046031	ADP metabolic process	12	0.16	0	1
GO:0046034	ATP metabolic process	31	0.42	0	1
GO:0046036	CTP metabolic process	4	0.05	0	1
GO:0046037	GMP metabolic process	1	0.01	0	1
GO:0046039	GTP metabolic process	3	0.04	0	1
GO:0046040	IMP metabolic process	4	0.05	0	1
GO:0046049	UMP metabolic process	1	0.01	0	1
GO:0046051	UTP metabolic process	3	0.04	0	1
GO:0046058	cAMP metabolic process	2	0.03	0	1
GO:0046068	cGMP metabolic process	5	0.07	0	1
GO:0046072	dTDP metabolic process	1	0.01	0	1
GO:0046073	dTMP metabolic process	1	0.01	0	1
GO:0046078	dUMP metabolic process	1	0.01	0	1
GO:0046080	dUTP metabolic process	1	0.01	0	1
GO:0046081	dUTP catabolic process	1	0.01	0	1
GO:0046083	adenine metabolic process	1	0.01	0	1
GO:0046084	adenine biosynthetic process	1	0.01	0	1
GO:0046085	adenosine metabolic process	1	0.01	0	1
GO:0046087	cytidine metabolic process	1	0.01	0	1
GO:0046098	guanine metabolic process	1	0.01	0	1
GO:0046112	nucleobase biosynthetic process	9	0.12	0	1
GO:0046113	nucleobase catabolic process	1	0.01	0	1
GO:0046128	purine ribonucleoside metabolic process	6	0.08	0	1
GO:0046129	purine ribonucleoside biosynthetic process	5	0.07	0	1
GO:0046130	purine ribonucleoside catabolic process	1	0.01	0	1
GO:0046131	pyrimidine ribonucleoside metabolic process	1	0.01	0	1
GO:0046133	pyrimidine ribonucleoside catabolic process	1	0.01	0	1
GO:0046135	pyrimidine nucleoside catabolic process	1	0.01	0	1
GO:0046146	tetrahydrobiopterin metabolic process	2	0.03	0	1
GO:0046148	pigment biosynthetic process	5	0.07	0	1
GO:0046160	heme a metabolic process	1	0.01	0	1
GO:0046164	alcohol catabolic process	7	0.09	0	1
GO:0046165	alcohol biosynthetic process	5	0.07	0	1
GO:0046168	glycerol-3-phosphate catabolic process	2	0.03	0	1
GO:0046173	polyol biosynthetic process	5	0.07	0	1
GO:0046174	polyol catabolic process	7	0.09	0	1
GO:0046184	aldehyde biosynthetic process	1	0.01	0	1
GO:0046185	aldehyde catabolic process	3	0.04	0	1
GO:0046189	phenol-containing compound biosynthetic process	2	0.03	0	1
GO:0046209	nitric oxide metabolic process	2	0.03	0	1
GO:0046218	indolalkylamine catabolic process	2	0.03	0	1
GO:0046292	formaldehyde metabolic process	1	0.01	0	1
GO:0046294	formaldehyde catabolic process	1	0.01	0	1
GO:0046351	disaccharide biosynthetic process	1	0.01	0	1
GO:0046364	monosaccharide biosynthetic process	5	0.07	0	1
GO:0046365	monosaccharide catabolic process	1	0.01	0	1
GO:0046385	deoxyribose phosphate biosynthetic process	3	0.04	0	1
GO:0046386	deoxyribose phosphate catabolic process	1	0.01	0	1
GO:0046390	ribose phosphate biosynthetic process	37	0.5	0	1
GO:0046394	carboxylic acid biosynthetic process	25	0.33	0	1
GO:0046395	carboxylic acid catabolic process	16	0.21	0	1
GO:0046416	D-amino acid metabolic process	2	0.03	0	1
GO:0046434	organophosphate catabolic process	18	0.24	0	1
GO:0046459	short-chain fatty acid metabolic process	1	0.01	0	1
GO:0046460	neutral lipid biosynthetic process	1	0.01	0	1
GO:0046463	acylglycerol biosynthetic process	1	0.01	0	1
GO:0046466	membrane lipid catabolic process	2	0.03	0	1
GO:0046467	membrane lipid biosynthetic process	15	0.2	0	1
GO:0046470	phosphatidylcholine metabolic process	1	0.01	0	1
GO:0046473	phosphatidic acid metabolic process	1	0.01	0	1
GO:0046474	glycerophospholipid biosynthetic process	16	0.21	0	1
GO:0046486	glycerolipid metabolic process	35	0.47	0	1
GO:0046488	phosphatidylinositol metabolic process	31	0.42	0	1
GO:0046490	isopentenyl diphosphate metabolic process	1	0.01	0	1
GO:0046496	nicotinamide nucleotide metabolic process	6	0.08	0	1
GO:0046500	S-adenosylmethionine metabolic process	1	0.01	0	1
GO:0046578	regulation of Ras protein signal transduction	11	0.15	0	1
GO:0046599	regulation of centriole replication	1	0.01	0	1
GO:0046600	negative regulation of centriole replication	1	0.01	0	1
GO:0046605	regulation of centrosome cycle	1	0.01	0	1
GO:0046606	negative regulation of centrosome cycle	1	0.01	0	1
GO:0046653	tetrahydrofolate metabolic process	4	0.05	0	1
GO:0046654	tetrahydrofolate biosynthetic process	2	0.03	0	1
GO:0046700	heterocycle catabolic process	39	0.52	0	1
GO:0046717	acid secretion	7	0.09	0	1
GO:0046785	microtubule polymerization	1	0.01	0	1
GO:0046834	lipid phosphorylation	7	0.09	0	1
GO:0046835	carbohydrate phosphorylation	2	0.03	0	1
GO:0046838	phosphorylated carbohydrate dephosphorylation	7	0.09	0	1
GO:0046839	phospholipid dephosphorylation	7	0.09	0	1
GO:0046854	phosphatidylinositol phosphorylation	7	0.09	0	1
GO:0046855	inositol phosphate dephosphorylation	7	0.09	0	1
GO:0046856	phosphatidylinositol dephosphorylation	7	0.09	0	1
GO:0046903	secretion	25	0.33	0	1
GO:0046916	cellular transition metal ion homeostasis	3	0.04	0	1
GO:0046939	nucleotide phosphorylation	14	0.19	0	1
GO:0046942	carboxylic acid transport	11	0.15	0	1
GO:0046950	cellular ketone body metabolic process	1	0.01	0	1
GO:0046952	ketone body catabolic process	1	0.01	0	1
GO:0048011	neurotrophin TRK receptor signaling pathway	1	0.01	0	1
GO:0048017	inositol lipid-mediated signaling	1	0.01	0	1
GO:0048193	Golgi vesicle transport	18	0.24	0	1
GO:0048194	Golgi vesicle budding	1	0.01	0	1
GO:0048268	clathrin coat assembly	1	0.01	0	1
GO:0048278	vesicle docking	10	0.13	0	1
GO:0048280	vesicle fusion with Golgi apparatus	1	0.01	0	1
GO:0048284	organelle fusion	3	0.04	0	1
GO:0048285	organelle fission	16	0.21	0	1
GO:0048468	cell development	1	0.01	0	1
GO:0048478	replication fork protection	1	0.01	0	1
GO:0048513	animal organ development	3	0.04	0	1
GO:0048518	positive regulation of biological process	29	0.39	0	1
GO:0048519	negative regulation of biological process	54	0.72	0	1
GO:0048522	positive regulation of cellular process	28	0.37	0	1
GO:0048523	negative regulation of cellular process	33	0.44	0	1
GO:0048534	hematopoietic or lymphoid organ development	1	0.01	0	1
GO:0048545	response to steroid hormone	2	0.03	0	1
GO:0048583	regulation of response to stimulus	36	0.48	0	1
GO:0048584	positive regulation of response to stimulus	3	0.04	0	1
GO:0048585	negative regulation of response to stimulus	5	0.07	0	1
GO:0048589	developmental growth	1	0.01	0	1
GO:0048598	embryonic morphogenesis	1	0.01	0	1
GO:0048646	anatomical structure formation involved in morphogenesis	1	0.01	0	1
GO:0048666	neuron development	1	0.01	0	1
GO:0048699	generation of neurons	1	0.01	0	1
GO:0048731	system development	4	0.05	0	1
GO:0048856	anatomical structure development	23	0.31	0	1
GO:0048869	cellular developmental process	2	0.03	0	1
GO:0048870	cell motility	3	0.04	0	1
GO:0048872	homeostasis of number of cells	1	0.01	0	1
GO:0048878	chemical homeostasis	15	0.2	0	1
GO:0050000	chromosome localization	2	0.03	0	1
GO:0050482	arachidonic acid secretion	7	0.09	0	1
GO:0050657	nucleic acid transport	4	0.05	0	1
GO:0050658	RNA transport	4	0.05	0	1
GO:0050667	homocysteine metabolic process	1	0.01	0	1
GO:0050730	regulation of peptidyl-tyrosine phosphorylation	1	0.01	0	1
GO:0050731	positive regulation of peptidyl-tyrosine phosphorylation	1	0.01	0	1
GO:0050776	regulation of immune response	1	0.01	0	1
GO:0050778	positive regulation of immune response	1	0.01	0	1
GO:0050790	regulation of catalytic activity	24	0.32	0	1
GO:0050793	regulation of developmental process	2	0.03	0	1
GO:0050801	ion homeostasis	11	0.15	0	1
GO:0050804	modulation of chemical synaptic transmission	6	0.08	0	1
GO:0050877	nervous system process	10	0.13	0	1
GO:0050909	sensory perception of taste	1	0.01	0	1
GO:0050953	sensory perception of light stimulus	3	0.04	0	1
GO:0051013	microtubule severing	2	0.03	0	1
GO:0051016	barbed-end actin filament capping	1	0.01	0	1
GO:0051028	mRNA transport	4	0.05	0	1
GO:0051049	regulation of transport	6	0.08	0	1
GO:0051050	positive regulation of transport	6	0.08	0	1
GO:0051056	regulation of small GTPase mediated signal transduction	19	0.25	0	1
GO:0051095	regulation of helicase activity	3	0.04	0	1
GO:0051097	negative regulation of helicase activity	3	0.04	0	1
GO:0051103	DNA ligation involved in DNA repair	2	0.03	0	1
GO:0051128	regulation of cellular component organization	22	0.29	0	1
GO:0051129	negative regulation of cellular component organization	8	0.11	0	1
GO:0051130	positive regulation of cellular component organization	7	0.09	0	1
GO:0051156	glucose 6-phosphate metabolic process	3	0.04	0	1
GO:0051168	nuclear export	3	0.04	0	1
GO:0051169	nuclear transport	10	0.13	0	1
GO:0051170	import into nucleus	4	0.05	0	1
GO:0051172	negative regulation of nitrogen compound metabolic process	11	0.15	0	1
GO:0051173	positive regulation of nitrogen compound metabolic process	11	0.15	0	1
GO:0051174	regulation of phosphorus metabolic process	12	0.16	0	1
GO:0051180	vitamin transport	4	0.05	0	1
GO:0051181	cofactor transport	1	0.01	0	1
GO:0051186	cofactor metabolic process	62	0.83	0	1
GO:0051187	cofactor catabolic process	6	0.08	0	1
GO:0051188	cofactor biosynthetic process	51	0.68	0	1
GO:0051189	prosthetic group metabolic process	5	0.07	0	1
GO:0051205	protein insertion into membrane	2	0.03	0	1
GO:0051235	maintenance of location	3	0.04	0	1
GO:0051236	establishment of RNA localization	4	0.05	0	1
GO:0051239	regulation of multicellular organismal process	3	0.04	0	1
GO:0051240	positive regulation of multicellular organismal process	1	0.01	0	1
GO:0051246	regulation of protein metabolic process	22	0.29	0	1
GO:0051247	positive regulation of protein metabolic process	5	0.07	0	1
GO:0051248	negative regulation of protein metabolic process	3	0.04	0	1
GO:0051253	negative regulation of RNA metabolic process	8	0.11	0	1
GO:0051254	positive regulation of RNA metabolic process	6	0.08	0	1
GO:0051258	protein polymerization	10	0.13	0	1
GO:0051259	protein complex oligomerization	10	0.13	0	1
GO:0051260	protein homooligomerization	8	0.11	0	1
GO:0051261	protein depolymerization	3	0.04	0	1
GO:0051262	protein tetramerization	2	0.03	0	1
GO:0051270	regulation of cellular component movement	3	0.04	0	1
GO:0051289	protein homotetramerization	1	0.01	0	1
GO:0051298	centrosome duplication	1	0.01	0	1
GO:0051301	cell division	4	0.05	0	1
GO:0051302	regulation of cell division	1	0.01	0	1
GO:0051303	establishment of chromosome localization	2	0.03	0	1
GO:0051304	chromosome separation	5	0.07	0	1
GO:0051306	mitotic sister chromatid separation	5	0.07	0	1
GO:0051310	metaphase plate congression	2	0.03	0	1
GO:0051315	attachment of mitotic spindle microtubules to kinetochore	2	0.03	0	1
GO:0051321	meiotic cell cycle	2	0.03	0	1
GO:0051336	regulation of hydrolase activity	19	0.25	0	1
GO:0051338	regulation of transferase activity	4	0.05	0	1
GO:0051345	positive regulation of hydrolase activity	4	0.05	0	1
GO:0051346	negative regulation of hydrolase activity	7	0.09	0	1
GO:0051347	positive regulation of transferase activity	2	0.03	0	1
GO:0051382	kinetochore assembly	1	0.01	0	1
GO:0051383	kinetochore organization	1	0.01	0	1
GO:0051493	regulation of cytoskeleton organization	10	0.13	0	1
GO:0051494	negative regulation of cytoskeleton organization	3	0.04	0	1
GO:0051495	positive regulation of cytoskeleton organization	6	0.08	0	1
GO:0051560	mitochondrial calcium ion homeostasis	1	0.01	0	1
GO:0051596	methylglyoxal catabolic process	2	0.03	0	1
GO:0051603	proteolysis involved in cellular protein catabolic process	61	0.82	0	1
GO:0051604	protein maturation	15	0.2	0	1
GO:0051606	detection of stimulus	3	0.04	0	1
GO:0051640	organelle localization	14	0.19	0	1
GO:0051643	endoplasmic reticulum localization	1	0.01	0	1
GO:0051651	maintenance of location in cell	1	0.01	0	1
GO:0051656	establishment of organelle localization	2	0.03	0	1
GO:0051674	localization of cell	3	0.04	0	1
GO:0051693	actin filament capping	2	0.03	0	1
GO:0051694	pointed-end actin filament capping	1	0.01	0	1
GO:0051703	intraspecies interaction between organisms	5	0.07	0	1
GO:0051726	regulation of cell cycle	20	0.27	0	1
GO:0051783	regulation of nuclear division	6	0.08	0	1
GO:0051784	negative regulation of nuclear division	2	0.03	0	1
GO:0051788	response to misfolded protein	1	0.01	0	1
GO:0051983	regulation of chromosome segregation	5	0.07	0	1
GO:0051985	negative regulation of chromosome segregation	2	0.03	0	1
GO:0052547	regulation of peptidase activity	1	0.01	0	1
GO:0052548	regulation of endopeptidase activity	1	0.01	0	1
GO:0052646	alditol phosphate metabolic process	6	0.08	0	1
GO:0052652	cyclic purine nucleotide metabolic process	7	0.09	0	1
GO:0055065	metal ion homeostasis	7	0.09	0	1
GO:0055067	monovalent inorganic cation homeostasis	4	0.05	0	1
GO:0055070	copper ion homeostasis	2	0.03	0	1
GO:0055072	iron ion homeostasis	2	0.03	0	1
GO:0055074	calcium ion homeostasis	3	0.04	0	1
GO:0055076	transition metal ion homeostasis	4	0.05	0	1
GO:0055080	cation homeostasis	11	0.15	0	1
GO:0055082	cellular chemical homeostasis	8	0.11	0	1
GO:0055088	lipid homeostasis	1	0.01	0	1
GO:0055092	sterol homeostasis	1	0.01	0	1
GO:0060070	canonical Wnt signaling pathway	1	0.01	0	1
GO:0060147	regulation of posttranscriptional gene silencing	1	0.01	0	1
GO:0060249	anatomical structure homeostasis	3	0.04	0	1
GO:0060271	cilium assembly	1	0.01	0	1
GO:0060322	head development	1	0.01	0	1
GO:0060401	cytosolic calcium ion transport	1	0.01	0	1
GO:0060548	negative regulation of cell death	2	0.03	0	1
GO:0060632	regulation of microtubule-based movement	1	0.01	0	1
GO:0060828	regulation of canonical Wnt signaling pathway	1	0.01	0	1
GO:0060964	regulation of gene silencing by miRNA	1	0.01	0	1
GO:0060966	regulation of gene silencing by RNA	1	0.01	0	1
GO:0060968	regulation of gene silencing	1	0.01	0	1
GO:0061013	regulation of mRNA catabolic process	2	0.03	0	1
GO:0061024	membrane organization	11	0.15	0	1
GO:0061025	membrane fusion	1	0.01	0	1
GO:0061061	muscle structure development	1	0.01	0	1
GO:0061097	regulation of protein tyrosine kinase activity	1	0.01	0	1
GO:0061098	positive regulation of protein tyrosine kinase activity	1	0.01	0	1
GO:0061640	cytoskeleton-dependent cytokinesis	1	0.01	0	1
GO:0061727	methylglyoxal catabolic process to lactate	2	0.03	0	1
GO:0061817	endoplasmic reticulum-plasma membrane tethering	1	0.01	0	1
GO:0061919	process utilizing autophagic mechanism	5	0.07	0	1
GO:0065002	intracellular protein transmembrane transport	3	0.04	0	1
GO:0065003	protein-containing complex assembly	63	0.84	0	1
GO:0065004	protein-DNA complex assembly	9	0.12	0	1
GO:0065009	regulation of molecular function	30	0.4	0	1
GO:0070070	proton-transporting V-type ATPase complex assembly	3	0.04	0	1
GO:0070071	proton-transporting two-sector ATPase complex assembly	4	0.05	0	1
GO:0070072	vacuolar proton-transporting V-type ATPase complex assembly	3	0.04	0	1
GO:0070076	histone lysine demethylation	1	0.01	0	1
GO:0070085	glycosylation	25	0.33	0	1
GO:0070189	kynurenine metabolic process	2	0.03	0	1
GO:0070286	axonemal dynein complex assembly	1	0.01	0	1
GO:0070475	rRNA base methylation	1	0.01	0	1
GO:0070476	rRNA (guanine-N7)-methylation	1	0.01	0	1
GO:0070481	nuclear-transcribed mRNA catabolic process, non-stop decay	1	0.01	0	1
GO:0070507	regulation of microtubule cytoskeleton organization	1	0.01	0	1
GO:0070509	calcium ion import	1	0.01	0	1
GO:0070525	tRNA threonylcarbamoyladenosine metabolic process	2	0.03	0	1
GO:0070536	protein K63-linked deubiquitination	1	0.01	0	1
GO:0070585	protein localization to mitochondrion	2	0.03	0	1
GO:0070588	calcium ion transmembrane transport	9	0.12	0	1
GO:0070646	protein modification by small protein removal	30	0.4	0	1
GO:0070836	caveola assembly	1	0.01	0	1
GO:0070838	divalent metal ion transport	12	0.16	0	1
GO:0070848	response to growth factor	7	0.09	0	1
GO:0070887	cellular response to chemical stimulus	12	0.16	0	1
GO:0070897	transcription preinitiation complex assembly	2	0.03	0	1
GO:0070925	organelle assembly	8	0.11	0	1
GO:0070966	nuclear-transcribed mRNA catabolic process, no-go decay	1	0.01	0	1
GO:0070988	demethylation	2	0.03	0	1
GO:0071025	RNA surveillance	1	0.01	0	1
GO:0071103	DNA conformation change	14	0.19	0	1
GO:0071166	ribonucleoprotein complex localization	3	0.04	0	1
GO:0071173	spindle assembly checkpoint	2	0.03	0	1
GO:0071174	mitotic spindle checkpoint	2	0.03	0	1
GO:0071218	cellular response to misfolded protein	1	0.01	0	1
GO:0071229	cellular response to acid chemical	1	0.01	0	1
GO:0071230	cellular response to amino acid stimulus	1	0.01	0	1
GO:0071265	L-methionine biosynthetic process	1	0.01	0	1
GO:0071267	L-methionine salvage	1	0.01	0	1
GO:0071310	cellular response to organic substance	11	0.15	0	1
GO:0071363	cellular response to growth factor stimulus	7	0.09	0	1
GO:0071383	cellular response to steroid hormone stimulus	2	0.03	0	1
GO:0071390	cellular response to ecdysone	2	0.03	0	1
GO:0071396	cellular response to lipid	2	0.03	0	1
GO:0071407	cellular response to organic cyclic compound	2	0.03	0	1
GO:0071417	cellular response to organonitrogen compound	1	0.01	0	1
GO:0071426	ribonucleoprotein complex export from nucleus	3	0.04	0	1
GO:0071427	mRNA-containing ribonucleoprotein complex export from nucleus	3	0.04	0	1
GO:0071495	cellular response to endogenous stimulus	9	0.12	0	1
GO:0071496	cellular response to external stimulus	1	0.01	0	1
GO:0071545	inositol phosphate catabolic process	7	0.09	0	1
GO:0071554	cell wall organization or biogenesis	1	0.01	0	1
GO:0071559	response to transforming growth factor beta	5	0.07	0	1
GO:0071560	cellular response to transforming growth factor beta stimulus	5	0.07	0	1
GO:0071586	CAAX-box protein processing	2	0.03	0	1
GO:0071616	acyl-CoA biosynthetic process	3	0.04	0	1
GO:0071630	nuclear protein quality control by the ubiquitin-proteasome system	1	0.01	0	1
GO:0071709	membrane assembly	1	0.01	0	1
GO:0071715	icosanoid transport	7	0.09	0	1
GO:0071774	response to fibroblast growth factor	1	0.01	0	1
GO:0071805	potassium ion transmembrane transport	13	0.17	0	1
GO:0071806	protein transmembrane transport	3	0.04	0	1
GO:0071816	tail-anchored membrane protein insertion into ER membrane	1	0.01	0	1
GO:0071824	protein-DNA complex subunit organization	10	0.13	0	1
GO:0071826	ribonucleoprotein complex subunit organization	13	0.17	0	1
GO:0071897	DNA biosynthetic process	4	0.05	0	1
GO:0071900	regulation of protein serine/threonine kinase activity	3	0.04	0	1
GO:0071902	positive regulation of protein serine/threonine kinase activity	1	0.01	0	1
GO:0071918	urea transmembrane transport	1	0.01	0	1
GO:0071929	alpha-tubulin acetylation	1	0.01	0	1
GO:0071985	multivesicular body sorting pathway	3	0.04	0	1
GO:0072329	monocarboxylic acid catabolic process	5	0.07	0	1
GO:0072330	monocarboxylic acid biosynthetic process	7	0.09	0	1
GO:0072348	sulfur compound transport	10	0.13	0	1
GO:0072350	tricarboxylic acid metabolic process	2	0.03	0	1
GO:0072503	cellular divalent inorganic cation homeostasis	3	0.04	0	1
GO:0072507	divalent inorganic cation homeostasis	3	0.04	0	1
GO:0072511	divalent inorganic cation transport	12	0.16	0	1
GO:0072522	purine-containing compound biosynthetic process	42	0.56	0	1
GO:0072523	purine-containing compound catabolic process	2	0.03	0	1
GO:0072524	pyridine-containing compound metabolic process	9	0.12	0	1
GO:0072525	pyridine-containing compound biosynthetic process	9	0.12	0	1
GO:0072527	pyrimidine-containing compound metabolic process	14	0.19	0	1
GO:0072528	pyrimidine-containing compound biosynthetic process	13	0.17	0	1
GO:0072529	pyrimidine-containing compound catabolic process	2	0.03	0	1
GO:0072583	clathrin-dependent endocytosis	1	0.01	0	1
GO:0072593	reactive oxygen species metabolic process	9	0.12	0	1
GO:0072595	maintenance of protein localization in organelle	1	0.01	0	1
GO:0072655	establishment of protein localization to mitochondrion	2	0.03	0	1
GO:0072662	protein localization to peroxisome	2	0.03	0	1
GO:0072663	establishment of protein localization to peroxisome	2	0.03	0	1
GO:0072665	protein localization to vacuole	1	0.01	0	1
GO:0072666	establishment of protein localization to vacuole	1	0.01	0	1
GO:0080009	mRNA methylation	1	0.01	0	1
GO:0080120	CAAX-box protein maturation	2	0.03	0	1
GO:0080134	regulation of response to stress	2	0.03	0	1
GO:0080171	lytic vacuole organization	1	0.01	0	1
GO:0090066	regulation of anatomical structure size	10	0.13	0	1
GO:0090068	positive regulation of cell cycle process	1	0.01	0	1
GO:0090092	regulation of transmembrane receptor protein serine/threonine kinase signaling pathway	1	0.01	0	1
GO:0090101	negative regulation of transmembrane receptor protein serine/threonine kinase signaling pathway	1	0.01	0	1
GO:0090114	COPII-coated vesicle budding	1	0.01	0	1
GO:0090116	C-5 methylation of cytosine	1	0.01	0	1
GO:0090174	organelle membrane fusion	1	0.01	0	1
GO:0090231	regulation of spindle checkpoint	1	0.01	0	1
GO:0090263	positive regulation of canonical Wnt signaling pathway	1	0.01	0	1
GO:0090266	regulation of mitotic cell cycle spindle assembly checkpoint	1	0.01	0	1
GO:0090287	regulation of cellular response to growth factor stimulus	1	0.01	0	1
GO:0090288	negative regulation of cellular response to growth factor stimulus	1	0.01	0	1
GO:0090305	nucleic acid phosphodiester bond hydrolysis	5	0.07	0	1
GO:0090329	regulation of DNA-dependent DNA replication	1	0.01	0	1
GO:0090382	phagosome maturation	1	0.01	0	1
GO:0090407	organophosphate biosynthetic process	97	1.3	0	1
GO:0090481	pyrimidine nucleotide-sugar transmembrane transport	2	0.03	0	1
GO:0090501	RNA phosphodiester bond hydrolysis	4	0.05	0	1
GO:0097035	regulation of membrane lipid distribution	1	0.01	0	1
GO:0097056	selenocysteinyl-tRNA(Sec) biosynthetic process	1	0.01	0	1
GO:0097164	ammonium ion metabolic process	1	0.01	0	1
GO:0097190	apoptotic signaling pathway	1	0.01	0	1
GO:0097193	intrinsic apoptotic signaling pathway	1	0.01	0	1
GO:0097194	execution phase of apoptosis	1	0.01	0	1
GO:0097237	cellular response to toxic substance	1	0.01	0	1
GO:0097305	response to alcohol	2	0.03	0	1
GO:0097306	cellular response to alcohol	2	0.03	0	1
GO:0097354	prenylation	7	0.09	0	1
GO:0097428	protein maturation by iron-sulfur cluster transfer	3	0.04	0	1
GO:0097435	supramolecular fiber organization	14	0.19	0	1
GO:0097549	chromatin organization involved in negative regulation of transcription	2	0.03	0	1
GO:0098534	centriole assembly	1	0.01	0	1
GO:0098655	cation transmembrane transport	50	0.67	0	1
GO:0098656	anion transmembrane transport	5	0.07	0	1
GO:0098660	inorganic ion transmembrane transport	49	0.66	0	1
GO:0098662	inorganic cation transmembrane transport	49	0.66	0	1
GO:0098732	macromolecule deacylation	3	0.04	0	1
GO:0098754	detoxification	1	0.01	0	1
GO:0098771	inorganic ion homeostasis	11	0.15	0	1
GO:0098813	nuclear chromosome segregation	12	0.16	0	1
GO:0098840	protein transport along microtubule	1	0.01	0	1
GO:0098916	anterograde trans-synaptic signaling	9	0.12	0	1
GO:0099111	microtubule-based transport	1	0.01	0	1
GO:0099118	microtubule-based protein transport	1	0.01	0	1
GO:0099177	regulation of trans-synaptic signaling	6	0.08	0	1
GO:0099536	synaptic signaling	9	0.12	0	1
GO:0099537	trans-synaptic signaling	9	0.12	0	1
GO:0099643	signal release from synapse	1	0.01	0	1
GO:0101030	tRNA-guanine transglycosylation	1	0.01	0	1
GO:0106005	RNA 5'-cap (guanine-N7)-methylation	1	0.01	0	1
GO:0110053	regulation of actin filament organization	9	0.12	0	1
GO:0110095	cellular detoxification of aldehyde	1	0.01	0	1
GO:0110096	cellular response to aldehyde	1	0.01	0	1
GO:0110154	RNA decapping	1	0.01	0	1
GO:0110156	methylguanosine-cap decapping	1	0.01	0	1
GO:0120009	intermembrane lipid transfer	2	0.03	0	1
GO:0120031	plasma membrane bounded cell projection assembly	1	0.01	0	1
GO:0120036	plasma membrane bounded cell projection organization	3	0.04	0	1
GO:0140013	meiotic nuclear division	1	0.01	0	1
GO:0140014	mitotic nuclear division	12	0.16	0	1
GO:0140029	exocytic process	10	0.13	0	1
GO:0140056	organelle localization by membrane tethering	11	0.15	0	1
GO:0140352	export from cell	18	0.24	0	1
GO:1900247	regulation of cytoplasmic translational elongation	3	0.04	0	1
GO:1900619	acetate ester metabolic process	1	0.01	0	1
GO:1901016	regulation of potassium ion transmembrane transporter activity	6	0.08	0	1
GO:1901018	positive regulation of potassium ion transmembrane transporter activity	6	0.08	0	1
GO:1901031	regulation of response to reactive oxygen species	1	0.01	0	1
GO:1901068	guanosine-containing compound metabolic process	4	0.05	0	1
GO:1901070	guanosine-containing compound biosynthetic process	4	0.05	0	1
GO:1901071	glucosamine-containing compound metabolic process	2	0.03	0	1
GO:1901137	carbohydrate derivative biosynthetic process	85	1.14	0	1
GO:1901160	primary amino compound metabolic process	1	0.01	0	1
GO:1901162	primary amino compound biosynthetic process	1	0.01	0	1
GO:1901264	carbohydrate derivative transport	6	0.08	0	1
GO:1901292	nucleoside phosphate catabolic process	6	0.08	0	1
GO:1901293	nucleoside phosphate biosynthetic process	64	0.86	0	1
GO:1901361	organic cyclic compound catabolic process	41	0.55	0	1
GO:1901379	regulation of potassium ion transmembrane transport	6	0.08	0	1
GO:1901381	positive regulation of potassium ion transmembrane transport	6	0.08	0	1
GO:1901475	pyruvate transmembrane transport	3	0.04	0	1
GO:1901568	fatty acid derivative metabolic process	1	0.01	0	1
GO:1901569	fatty acid derivative catabolic process	1	0.01	0	1
GO:1901571	fatty acid derivative transport	7	0.09	0	1
GO:1901605	alpha-amino acid metabolic process	32	0.43	0	1
GO:1901606	alpha-amino acid catabolic process	9	0.12	0	1
GO:1901607	alpha-amino acid biosynthetic process	17	0.23	0	1
GO:1901615	organic hydroxy compound metabolic process	26	0.35	0	1
GO:1901616	organic hydroxy compound catabolic process	7	0.09	0	1
GO:1901617	organic hydroxy compound biosynthetic process	11	0.15	0	1
GO:1901642	nucleoside transmembrane transport	4	0.05	0	1
GO:1901654	response to ketone	2	0.03	0	1
GO:1901655	cellular response to ketone	2	0.03	0	1
GO:1901657	glycosyl compound metabolic process	19	0.25	0	1
GO:1901658	glycosyl compound catabolic process	2	0.03	0	1
GO:1901659	glycosyl compound biosynthetic process	5	0.07	0	1
GO:1901661	quinone metabolic process	5	0.07	0	1
GO:1901663	quinone biosynthetic process	5	0.07	0	1
GO:1901698	response to nitrogen compound	1	0.01	0	1
GO:1901699	cellular response to nitrogen compound	1	0.01	0	1
GO:1901700	response to oxygen-containing compound	5	0.07	0	1
GO:1901701	cellular response to oxygen-containing compound	4	0.05	0	1
GO:1901879	regulation of protein depolymerization	2	0.03	0	1
GO:1901880	negative regulation of protein depolymerization	2	0.03	0	1
GO:1901976	regulation of cell cycle checkpoint	1	0.01	0	1
GO:1901983	regulation of protein acetylation	1	0.01	0	1
GO:1901987	regulation of cell cycle phase transition	7	0.09	0	1
GO:1901988	negative regulation of cell cycle phase transition	2	0.03	0	1
GO:1901989	positive regulation of cell cycle phase transition	1	0.01	0	1
GO:1901990	regulation of mitotic cell cycle phase transition	6	0.08	0	1
GO:1901991	negative regulation of mitotic cell cycle phase transition	2	0.03	0	1
GO:1902099	regulation of metaphase/anaphase transition of cell cycle	5	0.07	0	1
GO:1902100	negative regulation of metaphase/anaphase transition of cell cycle	2	0.03	0	1
GO:1902115	regulation of organelle assembly	1	0.01	0	1
GO:1902116	negative regulation of organelle assembly	1	0.01	0	1
GO:1902221	erythrose 4-phosphate/phosphoenolpyruvate family amino acid metabolic process	2	0.03	0	1
GO:1902222	erythrose 4-phosphate/phosphoenolpyruvate family amino acid catabolic process	2	0.03	0	1
GO:1902224	ketone body metabolic process	1	0.01	0	1
GO:1902275	regulation of chromatin organization	1	0.01	0	1
GO:1902298	cell cycle DNA replication maintenance of fidelity	1	0.01	0	1
GO:1902475	L-alpha-amino acid transmembrane transport	1	0.01	0	1
GO:1902531	regulation of intracellular signal transduction	23	0.31	0	1
GO:1902532	negative regulation of intracellular signal transduction	3	0.04	0	1
GO:1902533	positive regulation of intracellular signal transduction	1	0.01	0	1
GO:1902600	proton transmembrane transport	25	0.33	0	1
GO:1902652	secondary alcohol metabolic process	2	0.03	0	1
GO:1902679	negative regulation of RNA biosynthetic process	8	0.11	0	1
GO:1902680	positive regulation of RNA biosynthetic process	6	0.08	0	1
GO:1902749	regulation of cell cycle G2/M phase transition	1	0.01	0	1
GO:1902751	positive regulation of cell cycle G2/M phase transition	1	0.01	0	1
GO:1902882	regulation of response to oxidative stress	1	0.01	0	1
GO:1902903	regulation of supramolecular fiber organization	9	0.12	0	1
GO:1902904	negative regulation of supramolecular fiber organization	2	0.03	0	1
GO:1902905	positive regulation of supramolecular fiber organization	6	0.08	0	1
GO:1902969	mitotic DNA replication	1	0.01	0	1
GO:1903046	meiotic cell cycle process	1	0.01	0	1
GO:1903047	mitotic cell cycle process	14	0.19	0	1
GO:1903311	regulation of mRNA metabolic process	2	0.03	0	1
GO:1903409	reactive oxygen species biosynthetic process	2	0.03	0	1
GO:1903504	regulation of mitotic spindle checkpoint	1	0.01	0	1
GO:1903507	negative regulation of nucleic acid-templated transcription	8	0.11	0	1
GO:1903508	positive regulation of nucleic acid-templated transcription	6	0.08	0	1
GO:1903509	liposaccharide metabolic process	14	0.19	0	1
GO:1903818	positive regulation of voltage-gated potassium channel activity	6	0.08	0	1
GO:1903825	organic acid transmembrane transport	4	0.05	0	1
GO:1903844	regulation of cellular response to transforming growth factor beta stimulus	1	0.01	0	1
GO:1903845	negative regulation of cellular response to transforming growth factor beta stimulus	1	0.01	0	1
GO:1903963	arachidonate transport	7	0.09	0	1
GO:1904029	regulation of cyclin-dependent protein kinase activity	3	0.04	0	1
GO:1904031	positive regulation of cyclin-dependent protein kinase activity	1	0.01	0	1
GO:1904062	regulation of cation transmembrane transport	6	0.08	0	1
GO:1904064	positive regulation of cation transmembrane transport	6	0.08	0	1
GO:1904983	glycine import into mitochondrion	1	0.01	0	1
GO:1905039	carboxylic acid transmembrane transport	4	0.05	0	1
GO:1905462	regulation of DNA duplex unwinding	3	0.04	0	1
GO:1905463	negative regulation of DNA duplex unwinding	3	0.04	0	1
GO:1905774	regulation of DNA helicase activity	3	0.04	0	1
GO:1905775	negative regulation of DNA helicase activity	3	0.04	0	1
GO:1905818	regulation of chromosome separation	5	0.07	0	1
GO:1905819	negative regulation of chromosome separation	2	0.03	0	1
GO:1990426	mitotic recombination-dependent replication fork processing	1	0.01	0	1
GO:1990505	mitotic DNA replication maintenance of fidelity	1	0.01	0	1
GO:1990542	mitochondrial transmembrane transport	7	0.09	0	1
GO:1990748	cellular detoxification	1	0.01	0	1
GO:1990928	response to amino acid starvation	1	0.01	0	1
GO:2000026	regulation of multicellular organismal development	2	0.03	0	1
GO:2000104	negative regulation of DNA-dependent DNA replication	1	0.01	0	1
GO:2000113	negative regulation of cellular macromolecule biosynthetic process	10	0.13	0	1
GO:2000116	regulation of cysteine-type endopeptidase activity	1	0.01	0	1
GO:2000117	negative regulation of cysteine-type endopeptidase activity	1	0.01	0	1
GO:2000145	regulation of cell motility	2	0.03	0	1
GO:2000756	regulation of peptidyl-lysine acetylation	1	0.01	0	1
GO:2000765	regulation of cytoplasmic translation	3	0.04	0	1
GO:2000816	negative regulation of mitotic sister chromatid separation	2	0.03	0	1
GO:2001057	reactive nitrogen species metabolic process	2	0.03	0	1
GO:2001251	negative regulation of chromosome organization	5	0.07	0	1
GO:2001257	regulation of cation channel activity	6	0.08	0	1
[truncated: 1 more rows]

## Sheet: C) upreg C646
GO ID	GO term	Annotated	Expected	Significant	Fisher
GO:0055085	transmembrane transport	306	7.05	19	5.1e-06
GO:0005975	carbohydrate metabolic process	122	2.81	10	0.0019
GO:0006508	proteolysis	269	6.19	13	0.0076
GO:0006355	regulation of transcription, DNA-templated	244	5.62	12	0.0090
GO:0046854	phosphatidylinositol phosphorylation	7	0.16	2	0.0102
GO:0046855	inositol phosphate dephosphorylation	7	0.16	2	0.0102
GO:0008272	sulfate transport	10	0.23	2	0.0209
GO:0008284	positive regulation of cell population proliferation	1	0.02	1	0.0230
GO:0008543	fibroblast growth factor receptor signaling pathway	1	0.02	1	0.0230
GO:0002143	tRNA wobble position uridine thiolation	1	0.02	1	0.0230
GO:0007160	cell-matrix adhesion	2	0.05	1	0.0455
GO:0006275	regulation of DNA replication	4	0.09	1	0.0890
GO:0006596	polyamine biosynthetic process	4	0.09	1	0.0890
GO:0006334	nucleosome assembly	4	0.09	1	0.0890
GO:0009253	peptidoglycan catabolic process	8	0.18	1	0.1702
GO:0007268	chemical synaptic transmission	9	0.21	1	0.1894
GO:0001522	pseudouridine synthesis	14	0.32	1	0.2788
GO:0006270	DNA replication initiation	15	0.35	1	0.2954
GO:0007156	homophilic cell adhesion via plasma membrane adhesion molecules	15	0.35	1	0.2954
GO:0009190	cyclic nucleotide biosynthetic process	15	0.35	1	0.2954
GO:0042157	lipoprotein metabolic process	16	0.37	1	0.3117
GO:0000398	mRNA splicing, via spliceosome	27	0.62	1	0.4682
GO:0006811	ion transport	191	4.4	5	0.5365
GO:0007018	microtubule-based movement	33	0.76	1	0.5381
GO:0007186	G protein-coupled receptor signaling pathway	80	1.84	2	0.5553
GO:0006869	lipid transport	36	0.83	1	0.5696
GO:0007264	small GTPase mediated signal transduction	40	0.92	1	0.6083
GO:0006260	DNA replication	67	1.54	3	0.6108
GO:0006629	lipid metabolic process	133	3.06	3	0.6974
GO:0006281	DNA repair	66	1.52	1	0.7883
GO:0034220	ion transmembrane transport	67	1.54	1	0.7932
GO:0006310	DNA recombination	75	1.73	1	0.8291
GO:0035556	intracellular signal transduction	128	2.95	2	0.8744
GO:0006520	cellular amino acid metabolic process	98	2.26	1	0.9013
GO:0006812	cation transport	106	2.44	1	0.9186
GO:0055114	oxidation-reduction process	354	8.15	4	0.9699
GO:0006468	protein phosphorylation	213	4.91	1	0.9940
GO:0006399	tRNA metabolic process	95	2.19	1	1
GO:0071824	protein-DNA complex subunit organization	9	0.21	1	1
GO:0050789	regulation of biological process	703	16.19	18	1
GO:0008150	biological_process	3474	80	80	1
GO:0051234	establishment of localization	566	13.03	22	1
GO:0008152	metabolic process	2404	55.36	51	1
GO:1901615	organic hydroxy compound metabolic process	26	0.6	2	1
GO:0006810	transport	562	12.94	22	1
GO:1901616	organic hydroxy compound catabolic process	7	0.16	2	1
GO:0009187	cyclic nucleotide metabolic process	15	0.35	1	1
GO:0006261	DNA-dependent DNA replication	23	0.53	1	1
GO:0010467	gene expression	690	15.89	14	1
GO:0034660	ncRNA metabolic process	121	2.79	1	1
GO:0010468	regulation of gene expression	272	6.26	12	1
GO:0030203	glycosaminoglycan metabolic process	9	0.21	1	1
GO:0008033	tRNA processing	48	1.11	1	1
GO:0048522	positive regulation of cellular process	28	0.64	1	1
GO:0006793	phosphorus metabolic process	427	9.83	4	1
GO:0000270	peptidoglycan metabolic process	8	0.18	1	1
GO:0009308	amine metabolic process	6	0.14	1	1
GO:0015698	inorganic anion transport	16	0.37	2	1
GO:0006796	phosphate-containing compound metabolic process	426	9.81	4	1
GO:0009309	amine biosynthetic process	4	0.09	1	1
GO:0006950	response to stress	95	2.19	1	1
GO:0071840	cellular component organization or biogenesis	224	5.16	1	1
GO:0042127	regulation of cell population proliferation	1	0.02	1	1
GO:0051716	cellular response to stimulus	436	10.04	6	1
GO:0034654	nucleobase-containing compound biosynthetic process	390	8.98	13	1
GO:0090304	nucleic acid metabolic process	777	17.89	17	1
GO:0006259	DNA metabolic process	229	5.27	2	1
GO:0006576	cellular biogenic amine metabolic process	6	0.14	1	1
GO:0019222	regulation of metabolic process	292	6.72	13	1
GO:0071702	organic substance transport	152	3.5	1	1
GO:0071704	organic substance metabolic process	2063	47.51	47	1
GO:0018130	heterocycle biosynthetic process	424	9.76	13	1
GO:0033036	macromolecule localization	144	3.32	1	1
GO:0048518	positive regulation of biological process	29	0.67	1	1
GO:0019751	polyol metabolic process	15	0.35	2	1
GO:1901293	nucleoside phosphate biosynthetic process	65	1.5	1	1
GO:0019752	carboxylic acid metabolic process	140	3.22	1	1
GO:0031589	cell-substrate adhesion	2	0.05	1	1
GO:0097659	nucleic acid-templated transcription	307	7.07	12	1
GO:2001141	regulation of RNA biosynthetic process	244	5.62	12	1
GO:0071363	cellular response to growth factor stimulus	7	0.16	1	1
GO:0044260	cellular macromolecule metabolic process	1239	28.53	16	1
GO:2000112	regulation of cellular macromolecule biosynthetic process	254	5.85	13	1
GO:0043933	protein-containing complex subunit organization	69	1.59	1	1
GO:0044262	cellular carbohydrate metabolic process	20	0.46	2	1
GO:0070848	response to growth factor	7	0.16	1	1
GO:0034227	tRNA thio-modification	4	0.09	1	1
GO:0044267	cellular protein metabolic process	654	15.06	1	1
GO:0006351	transcription, DNA-templated	307	7.07	12	1
GO:0006650	glycerophospholipid metabolic process	34	0.78	2	1
GO:0006400	tRNA modification	31	0.71	1	1
GO:0009117	nucleotide metabolic process	84	1.93	1	1
GO:0016070	RNA metabolic process	554	12.76	15	1
GO:0000375	RNA splicing, via transesterification reactions	27	0.62	1	1
GO:0016071	mRNA metabolic process	69	1.59	1	1
GO:0033554	cellular response to stress	73	1.68	1	1
GO:0019219	regulation of nucleobase-containing compound metabolic process	246	5.66	12	1
GO:0032774	RNA biosynthetic process	311	7.16	12	1
GO:0000377	RNA splicing, via transesterification reactions with bulged adenosine as nucleophile	27	0.62	1	1
GO:0071495	cellular response to endogenous stimulus	9	0.21	1	1
GO:0016310	phosphorylation	245	5.64	3	1
GO:0019538	protein metabolic process	864	19.9	15	1
GO:0042401	cellular biogenic amine biosynthetic process	4	0.09	1	1
GO:0016311	dephosphorylation	60	1.38	2	1
GO:1903506	regulation of nucleic acid-templated transcription	244	5.62	12	1
GO:0006974	cellular response to DNA damage stimulus	71	1.64	1	1
GO:0043647	inositol phosphate metabolic process	9	0.21	2	1
GO:0098742	cell-cell adhesion via plasma-membrane adhesion molecules	15	0.35	1	1
GO:1901564	organonitrogen compound metabolic process	1056	24.32	18	1
GO:0072348	sulfur compound transport	10	0.23	2	1
GO:0009987	cellular process	2755	63.44	50	1
GO:1901565	organonitrogen compound catabolic process	107	2.46	1	1
GO:1901566	organonitrogen compound biosynthetic process	340	7.83	1	1
GO:0044255	cellular lipid metabolic process	82	1.89	2	1
GO:0046483	heterocycle metabolic process	938	21.6	18	1
GO:0007017	microtubule-based process	56	1.29	1	1
GO:0046486	glycerolipid metabolic process	35	0.81	2	1
GO:0006066	alcohol metabolic process	18	0.41	2	1
GO:0030258	lipid modification	17	0.39	2	1
GO:0046488	phosphatidylinositol metabolic process	31	0.71	2	1
GO:0006139	nucleobase-containing compound metabolic process	898	20.68	18	1
GO:0007165	signal transduction	363	8.36	5	1
GO:0023052	signaling	376	8.66	6	1
GO:0007166	cell surface receptor signaling pathway	74	1.7	1	1
GO:0007167	enzyme linked receptor protein signaling pathway	18	0.41	1	1
GO:0031497	chromatin assembly	4	0.09	1	1
GO:0051171	regulation of nitrogen compound metabolic process	266	6.13	12	1
GO:0034622	cellular protein-containing complex assembly	51	1.17	1	1
GO:0008283	cell population proliferation	1	0.02	1	1
GO:0007169	transmembrane receptor protein tyrosine kinase signaling pathway	10	0.23	1	1
GO:0042221	response to chemical	21	0.48	1	1
GO:0022607	cellular component assembly	75	1.73	1	1
GO:0044281	small molecule metabolic process	280	6.45	4	1
GO:0044282	small molecule catabolic process	30	0.69	2	1
GO:0006928	movement of cell or subcellular component	36	0.83	1	1
GO:0051179	localization	576	13.26	22	1
GO:0006753	nucleoside phosphate metabolic process	85	1.96	1	1
GO:0010876	lipid localization	38	0.88	1	1
GO:0007154	cell communication	374	8.61	6	1
GO:0071545	inositol phosphate catabolic process	7	0.16	2	1
GO:0010033	response to organic substance	14	0.32	1	1
GO:0007155	cell adhesion	35	0.81	2	1
GO:0002097	tRNA wobble base modification	14	0.32	1	1
GO:0002098	tRNA wobble uridine modification	14	0.32	1	1
GO:0006807	nitrogen compound metabolic process	1796	41.36	35	1
GO:0090407	organophosphate biosynthetic process	99	2.28	1	1
GO:0046164	alcohol catabolic process	7	0.16	2	1
GO:0044271	cellular nitrogen compound biosynthetic process	611	14.07	14	1
GO:0006464	cellular protein modification process	424	9.76	1	1
GO:0043412	macromolecule modification	478	11.01	3	1
GO:0006082	organic acid metabolic process	140	3.22	1	1
GO:0008380	RNA splicing	36	0.83	1	1
GO:0051252	regulation of RNA metabolic process	246	5.66	12	1
GO:0065003	protein-containing complex assembly	62	1.43	1	1
GO:0006323	DNA packaging	6	0.14	1	1
GO:0009056	catabolic process	176	4.05	3	1
GO:0065004	protein-DNA complex assembly	8	0.18	1	1
GO:0080090	regulation of primary metabolic process	266	6.13	12	1
GO:0009057	macromolecule catabolic process	104	2.39	1	1
GO:0009058	biosynthetic process	840	19.34	17	1
GO:0006325	chromatin organization	32	0.74	1	1
GO:0098609	cell-cell adhesion	15	0.35	1	1
GO:0016043	cellular component organization	191	4.4	1	1
GO:0009059	macromolecule biosynthetic process	606	13.96	15	1
GO:0065007	biological regulation	742	17.09	18	1
GO:0034641	cellular nitrogen compound metabolic process	1088	25.05	19	1
GO:0010556	regulation of macromolecule biosynthetic process	254	5.85	13	1
GO:0034728	nucleosome organization	5	0.12	1	1
GO:0034645	cellular macromolecule biosynthetic process	604	13.91	15	1
GO:0055086	nucleobase-containing small molecule metabolic process	106	2.44	1	1
GO:0050794	regulation of cellular process	680	15.66	18	1
GO:1901575	organic substance catabolic process	169	3.89	3	1
GO:0034470	ncRNA processing	73	1.68	1	1
GO:1901576	organic substance biosynthetic process	783	18.03	17	1
GO:0019637	organophosphate metabolic process	157	3.62	3	1
GO:1901360	organic cyclic compound metabolic process	947	21.81	18	1
GO:1901362	organic cyclic compound biosynthetic process	426	9.81	13	1
GO:0043170	macromolecule metabolic process	1622	37.35	34	1
GO:0071103	DNA conformation change	13	0.3	1	1
GO:0071310	cellular response to organic substance	11	0.25	1	1
GO:0071774	response to fibroblast growth factor	1	0.02	1	1
GO:0031323	regulation of cellular metabolic process	269	6.19	13	1
GO:0009451	RNA modification	53	1.22	2	1
GO:0031326	regulation of cellular biosynthetic process	254	5.85	13	1
GO:0006022	aminoglycan metabolic process	9	0.21	1	1
GO:0007267	cell-cell signaling	44	1.01	1	1
GO:0043436	oxoacid metabolic process	140	3.22	1	1
GO:0006725	cellular aromatic compound metabolic process	930	21.42	18	1
GO:0006026	aminoglycan catabolic process	8	0.18	1	1
GO:0006027	glycosaminoglycan catabolic process	8	0.18	1	1
GO:0006595	polyamine metabolic process	4	0.09	1	1
GO:0006644	phospholipid metabolic process	54	1.24	2	1
GO:0051276	chromosome organization	61	1.4	1	1
GO:0044085	cellular component biogenesis	108	2.49	1	1
GO:0046174	polyol catabolic process	7	0.16	2	1
GO:0046434	organophosphate catabolic process	18	0.41	2	1
GO:1901135	carbohydrate derivative metabolic process	139	3.2	1	1
GO:1901136	carbohydrate derivative catabolic process	16	0.37	1	1
GO:0044249	cellular biosynthetic process	779	17.94	17	1
GO:0006333	chromatin assembly or disassembly	5	0.12	1	1
GO:0044106	cellular amine metabolic process	6	0.14	1	1
GO:0036211	protein modification process	424	9.76	1	1
GO:0044237	cellular metabolic process	1774	40.85	23	1
GO:0044238	primary metabolic process	1960	45.14	44	1
GO:0006996	organelle organization	132	3.04	1	1
GO:0009719	response to endogenous stimulus	9	0.21	1	1
GO:0050896	response to stimulus	465	10.71	6	1
GO:0009165	nucleotide biosynthetic process	65	1.5	1	1
GO:0019438	aromatic compound biosynthetic process	411	9.46	13	1
GO:0044344	cellular response to fibroblast growth factor stimulus	1	0.02	1	1
GO:0046834	lipid phosphorylation	7	0.16	2	1
GO:0009889	regulation of biosynthetic process	255	5.87	13	1
GO:0099536	synaptic signaling	9	0.21	1	1
GO:0099537	trans-synaptic signaling	9	0.21	1	1
GO:0046838	phosphorylated carbohydrate dephosphorylation	7	0.16	2	1
GO:0070887	cellular response to chemical stimulus	12	0.28	1	1
GO:0060255	regulation of macromolecule metabolic process	290	6.68	13	1
GO:0006820	anion transport	41	0.94	2	1
GO:0022610	biological adhesion	35	0.81	2	1
GO:0098916	anterograde trans-synaptic signaling	9	0.21	1	1
GO:0006396	RNA processing	166	3.82	2	1
GO:0006397	mRNA processing	53	1.22	1	1
GO:0000002	mitochondrial genome maintenance	1	0.02	0	1
GO:0000003	reproduction	2	0.05	0	1
GO:0000012	single strand break repair	1	0.02	0	1
GO:0000027	ribosomal large subunit assembly	2	0.05	0	1
GO:0000041	transition metal ion transport	4	0.09	0	1
GO:0000070	mitotic sister chromatid segregation	11	0.25	0	1
GO:0000075	cell cycle checkpoint	7	0.16	0	1
GO:0000077	DNA damage checkpoint	4	0.09	0	1
GO:0000079	regulation of cyclin-dependent protein serine/threonine kinase activity	3	0.07	0	1
GO:0000096	sulfur amino acid metabolic process	6	0.14	0	1
GO:0000097	sulfur amino acid biosynthetic process	3	0.07	0	1
GO:0000098	sulfur amino acid catabolic process	1	0.02	0	1
GO:0000103	sulfate assimilation	2	0.05	0	1
GO:0000122	negative regulation of transcription by RNA polymerase II	1	0.02	0	1
GO:0000154	rRNA modification	4	0.09	0	1
GO:0000165	MAPK cascade	1	0.02	0	1
GO:0000184	nuclear-transcribed mRNA catabolic process, nonsense-mediated decay	4	0.09	0	1
GO:0000209	protein polyubiquitination	1	0.02	0	1
GO:0000226	microtubule cytoskeleton organization	10	0.23	0	1
GO:0000245	spliceosomal complex assembly	5	0.12	0	1
GO:0000255	allantoin metabolic process	3	0.07	0	1
GO:0000256	allantoin catabolic process	3	0.07	0	1
GO:0000271	polysaccharide biosynthetic process	5	0.12	0	1
GO:0000278	mitotic cell cycle	17	0.39	0	1
GO:0000280	nuclear division	13	0.3	0	1
GO:0000288	nuclear-transcribed mRNA catabolic process, deadenylation-dependent decay	4	0.09	0	1
GO:0000289	nuclear-transcribed mRNA poly(A) tail shortening	2	0.05	0	1
GO:0000290	deadenylation-dependent decapping of nuclear-transcribed mRNA	1	0.02	0	1
GO:0000302	response to reactive oxygen species	1	0.02	0	1
GO:0000338	protein deneddylation	1	0.02	0	1
GO:0000350	generation of catalytic spliceosome for second transesterification step	1	0.02	0	1
GO:0000379	tRNA-type intron splice site recognition and cleavage	1	0.02	0	1
GO:0000387	spliceosomal snRNP assembly	6	0.14	0	1
GO:0000393	spliceosomal conformational changes to generate catalytic conformation	1	0.02	0	1
GO:0000394	RNA splicing, via endonucleolytic cleavage and ligation	4	0.09	0	1
GO:0000413	protein peptidyl-prolyl isomerization	14	0.32	0	1
GO:0000463	maturation of LSU-rRNA from tricistronic rRNA transcript (SSU-rRNA, 5.8S rRNA, LSU-rRNA)	1	0.02	0	1
GO:0000469	cleavage involved in rRNA processing	2	0.05	0	1
GO:0000470	maturation of LSU-rRNA	1	0.02	0	1
GO:0000723	telomere maintenance	3	0.07	0	1
GO:0000724	double-strand break repair via homologous recombination	2	0.05	0	1
GO:0000725	recombinational repair	2	0.05	0	1
GO:0000726	non-recombinational repair	3	0.07	0	1
GO:0000731	DNA synthesis involved in DNA repair	1	0.02	0	1
GO:0000737	DNA catabolic process, endonucleolytic	1	0.02	0	1
GO:0000819	sister chromatid segregation	11	0.25	0	1
GO:0000902	cell morphogenesis	2	0.05	0	1
GO:0000910	cytokinesis	2	0.05	0	1
GO:0000956	nuclear-transcribed mRNA catabolic process	15	0.35	0	1
GO:0001101	response to acid chemical	1	0.02	0	1
GO:0001505	regulation of neurotransmitter levels	12	0.28	0	1
GO:0001507	acetylcholine catabolic process in synaptic cleft	1	0.02	0	1
GO:0001510	RNA methylation	11	0.25	0	1
GO:0001558	regulation of cell growth	1	0.02	0	1
GO:0001578	microtubule bundle formation	1	0.02	0	1
GO:0001678	cellular glucose homeostasis	2	0.05	0	1
GO:0001765	membrane raft assembly	1	0.02	0	1
GO:0001816	cytokine production	1	0.02	0	1
GO:0001817	regulation of cytokine production	1	0.02	0	1
GO:0001819	positive regulation of cytokine production	1	0.02	0	1
GO:0001881	receptor recycling	1	0.02	0	1
GO:0001919	regulation of receptor recycling	1	0.02	0	1
GO:0001932	regulation of protein phosphorylation	6	0.14	0	1
GO:0001934	positive regulation of protein phosphorylation	3	0.07	0	1
GO:0002181	cytoplasmic translation	3	0.07	0	1
GO:0002182	cytoplasmic translational elongation	3	0.07	0	1
GO:0002218	activation of innate immune response	1	0.02	0	1
GO:0002221	pattern recognition receptor signaling pathway	1	0.02	0	1
GO:0002224	toll-like receptor signaling pathway	1	0.02	0	1
GO:0002253	activation of immune response	1	0.02	0	1
GO:0002262	myeloid cell homeostasis	1	0.02	0	1
GO:0002376	immune system process	6	0.14	0	1
GO:0002520	immune system development	1	0.02	0	1
GO:0002682	regulation of immune system process	1	0.02	0	1
GO:0002684	positive regulation of immune system process	1	0.02	0	1
GO:0002831	regulation of response to biotic stimulus	1	0.02	0	1
GO:0002833	positive regulation of response to biotic stimulus	1	0.02	0	1
GO:0002949	tRNA threonylcarbamoyladenosine modification	2	0.05	0	1
GO:0003008	system process	9	0.21	0	1
GO:0003333	amino acid transmembrane transport	1	0.02	0	1
GO:0003341	cilium movement	1	0.02	0	1
GO:0003352	regulation of cilium movement	1	0.02	0	1
GO:0005976	polysaccharide metabolic process	5	0.12	0	1
GO:0005977	glycogen metabolic process	4	0.09	0	1
GO:0005978	glycogen biosynthetic process	4	0.09	0	1
GO:0005984	disaccharide metabolic process	3	0.07	0	1
GO:0005991	trehalose metabolic process	3	0.07	0	1
GO:0005992	trehalose biosynthetic process	1	0.02	0	1
GO:0005996	monosaccharide metabolic process	22	0.51	0	1
GO:0006000	fructose metabolic process	3	0.07	0	1
GO:0006002	fructose 6-phosphate metabolic process	1	0.02	0	1
GO:0006003	fructose 2,6-bisphosphate metabolic process	2	0.05	0	1
GO:0006006	glucose metabolic process	7	0.16	0	1
GO:0006011	UDP-glucose metabolic process	1	0.02	0	1
GO:0006012	galactose metabolic process	5	0.12	0	1
GO:0006013	mannose metabolic process	4	0.09	0	1
GO:0006014	D-ribose metabolic process	1	0.02	0	1
GO:0006020	inositol metabolic process	1	0.02	0	1
GO:0006021	inositol biosynthetic process	1	0.02	0	1
GO:0006040	amino sugar metabolic process	2	0.05	0	1
GO:0006044	N-acetylglucosamine metabolic process	2	0.05	0	1
GO:0006067	ethanol metabolic process	1	0.02	0	1
GO:0006069	ethanol oxidation	1	0.02	0	1
GO:0006071	glycerol metabolic process	3	0.07	0	1
GO:0006072	glycerol-3-phosphate metabolic process	6	0.14	0	1
GO:0006073	cellular glucan metabolic process	4	0.09	0	1
GO:0006081	cellular aldehyde metabolic process	5	0.12	0	1
GO:0006083	acetate metabolic process	2	0.05	0	1
GO:0006084	acetyl-CoA metabolic process	4	0.09	0	1
GO:0006085	acetyl-CoA biosynthetic process	3	0.07	0	1
GO:0006086	acetyl-CoA biosynthetic process from pyruvate	1	0.02	0	1
GO:0006089	lactate metabolic process	2	0.05	0	1
GO:0006090	pyruvate metabolic process	14	0.32	0	1
GO:0006091	generation of precursor metabolites and energy	45	1.04	0	1
GO:0006094	gluconeogenesis	5	0.12	0	1
GO:0006096	glycolytic process	11	0.25	0	1
GO:0006098	pentose-phosphate shunt	3	0.07	0	1
GO:0006099	tricarboxylic acid cycle	16	0.37	0	1
GO:0006101	citrate metabolic process	1	0.02	0	1
GO:0006102	isocitrate metabolic process	1	0.02	0	1
GO:0006106	fumarate metabolic process	2	0.05	0	1
GO:0006108	malate metabolic process	2	0.05	0	1
GO:0006112	energy reserve metabolic process	4	0.09	0	1
GO:0006119	oxidative phosphorylation	6	0.14	0	1
GO:0006120	mitochondrial electron transport, NADH to ubiquinone	2	0.05	0	1
GO:0006122	mitochondrial electron transport, ubiquinol to cytochrome c	2	0.05	0	1
GO:0006144	purine nucleobase metabolic process	6	0.14	0	1
GO:0006145	purine nucleobase catabolic process	1	0.02	0	1
GO:0006147	guanine catabolic process	1	0.02	0	1
GO:0006152	purine nucleoside catabolic process	1	0.02	0	1
GO:0006154	adenosine catabolic process	1	0.02	0	1
GO:0006163	purine nucleotide metabolic process	54	1.24	0	1
GO:0006164	purine nucleotide biosynthetic process	40	0.92	0	1
GO:0006165	nucleoside diphosphate phosphorylation	14	0.32	0	1
GO:0006166	purine ribonucleoside salvage	1	0.02	0	1
GO:0006168	adenine salvage	1	0.02	0	1
GO:0006171	cAMP biosynthetic process	2	0.05	0	1
GO:0006172	ADP biosynthetic process	1	0.02	0	1
GO:0006177	GMP biosynthetic process	1	0.02	0	1
GO:0006182	cGMP biosynthetic process	6	0.14	0	1
GO:0006183	GTP biosynthetic process	3	0.07	0	1
GO:0006188	IMP biosynthetic process	4	0.09	0	1
GO:0006189	'de novo' IMP biosynthetic process	3	0.07	0	1
GO:0006206	pyrimidine nucleobase metabolic process	6	0.14	0	1
GO:0006207	'de novo' pyrimidine nucleobase biosynthetic process	6	0.14	0	1
GO:0006213	pyrimidine nucleoside metabolic process	1	0.02	0	1
GO:0006216	cytidine catabolic process	1	0.02	0	1
GO:0006220	pyrimidine nucleotide metabolic process	10	0.23	0	1
GO:0006221	pyrimidine nucleotide biosynthetic process	10	0.23	0	1
GO:0006222	UMP biosynthetic process	1	0.02	0	1
GO:0006226	dUMP biosynthetic process	1	0.02	0	1
GO:0006228	UTP biosynthetic process	3	0.07	0	1
GO:0006231	dTMP biosynthetic process	1	0.02	0	1
GO:0006233	dTDP biosynthetic process	1	0.02	0	1
GO:0006241	CTP biosynthetic process	4	0.09	0	1
GO:0006244	pyrimidine nucleotide catabolic process	1	0.02	0	1
GO:0006265	DNA topological change	4	0.09	0	1
GO:0006266	DNA ligation	2	0.05	0	1
GO:0006269	DNA replication, synthesis of RNA primer	3	0.07	0	1
GO:0006284	base-excision repair	4	0.09	0	1
GO:0006285	base-excision repair, AP site formation	1	0.02	0	1
GO:0006289	nucleotide-excision repair	10	0.23	0	1
GO:0006298	mismatch repair	6	0.14	0	1
GO:0006301	postreplication repair	1	0.02	0	1
GO:0006302	double-strand break repair	8	0.18	0	1
GO:0006303	double-strand break repair via nonhomologous end joining	3	0.07	0	1
GO:0006304	DNA modification	2	0.05	0	1
GO:0006305	DNA alkylation	2	0.05	0	1
GO:0006306	DNA methylation	2	0.05	0	1
GO:0006308	DNA catabolic process	1	0.02	0	1
GO:0006309	apoptotic DNA fragmentation	1	0.02	0	1
GO:0006313	transposition, DNA-mediated	52	1.2	0	1
GO:0006338	chromatin remodeling	3	0.07	0	1
GO:0006342	chromatin silencing	2	0.05	0	1
GO:0006348	chromatin silencing at telomere	1	0.02	0	1
GO:0006352	DNA-templated transcription, initiation	25	0.58	0	1
GO:0006353	DNA-templated transcription, termination	1	0.02	0	1
GO:0006354	DNA-templated transcription, elongation	11	0.25	0	1
GO:0006357	regulation of transcription by RNA polymerase II	29	0.67	0	1
GO:0006359	regulation of transcription by RNA polymerase III	1	0.02	0	1
GO:0006364	rRNA processing	21	0.48	0	1
GO:0006366	transcription by RNA polymerase II	50	1.15	0	1
GO:0006367	transcription initiation from RNA polymerase II promoter	10	0.23	0	1
GO:0006368	transcription elongation from RNA polymerase II promoter	9	0.21	0	1
GO:0006369	termination of RNA polymerase II transcription	1	0.02	0	1
GO:0006370	7-methylguanosine mRNA capping	2	0.05	0	1
GO:0006376	mRNA splice site selection	2	0.05	0	1
GO:0006378	mRNA polyadenylation	2	0.05	0	1
GO:0006379	mRNA cleavage	2	0.05	0	1
GO:0006383	transcription by RNA polymerase III	5	0.12	0	1
GO:0006388	tRNA splicing, via endonucleolytic cleavage and ligation	4	0.09	0	1
GO:0006401	RNA catabolic process	22	0.51	0	1
GO:0006402	mRNA catabolic process	19	0.44	0	1
GO:0006403	RNA localization	4	0.09	0	1
GO:0006405	RNA export from nucleus	3	0.07	0	1
GO:0006406	mRNA export from nucleus	3	0.07	0	1
GO:0006412	translation	188	4.33	0	1
GO:0006413	translational initiation	19	0.44	0	1
GO:0006414	translational elongation	14	0.32	0	1
GO:0006415	translational termination	5	0.12	0	1
GO:0006417	regulation of translation	7	0.16	0	1
GO:0006418	tRNA aminoacylation for protein translation	46	1.06	0	1
GO:0006419	alanyl-tRNA aminoacylation	2	0.05	0	1
GO:0006420	arginyl-tRNA aminoacylation	3	0.07	0	1
GO:0006421	asparaginyl-tRNA aminoacylation	2	0.05	0	1
GO:0006422	aspartyl-tRNA aminoacylation	1	0.02	0	1
GO:0006423	cysteinyl-tRNA aminoacylation	3	0.07	0	1
GO:0006424	glutamyl-tRNA aminoacylation	2	0.05	0	1
GO:0006425	glutaminyl-tRNA aminoacylation	1	0.02	0	1
GO:0006426	glycyl-tRNA aminoacylation	1	0.02	0	1
GO:0006427	histidyl-tRNA aminoacylation	1	0.02	0	1
GO:0006428	isoleucyl-tRNA aminoacylation	2	0.05	0	1
GO:0006429	leucyl-tRNA aminoacylation	2	0.05	0	1
GO:0006430	lysyl-tRNA aminoacylation	1	0.02	0	1
GO:0006431	methionyl-tRNA aminoacylation	2	0.05	0	1
GO:0006432	phenylalanyl-tRNA aminoacylation	2	0.05	0	1
GO:0006433	prolyl-tRNA aminoacylation	8	0.18	0	1
GO:0006434	seryl-tRNA aminoacylation	4	0.09	0	1
GO:0006435	threonyl-tRNA aminoacylation	1	0.02	0	1
GO:0006436	tryptophanyl-tRNA aminoacylation	2	0.05	0	1
GO:0006437	tyrosyl-tRNA aminoacylation	2	0.05	0	1
GO:0006438	valyl-tRNA aminoacylation	2	0.05	0	1
GO:0006446	regulation of translational initiation	2	0.05	0	1
GO:0006448	regulation of translational elongation	4	0.09	0	1
GO:0006449	regulation of translational termination	1	0.02	0	1
GO:0006457	protein folding	36	0.83	0	1
GO:0006465	signal peptide processing	3	0.07	0	1
GO:0006470	protein dephosphorylation	37	0.85	0	1
GO:0006471	protein ADP-ribosylation	1	0.02	0	1
GO:0006473	protein acetylation	11	0.25	0	1
GO:0006474	N-terminal protein amino acid acetylation	2	0.05	0	1
GO:0006475	internal protein amino acid acetylation	9	0.21	0	1
GO:0006476	protein deacetylation	3	0.07	0	1
GO:0006479	protein methylation	15	0.35	0	1
GO:0006480	N-terminal protein amino acid methylation	1	0.02	0	1
GO:0006482	protein demethylation	2	0.05	0	1
GO:0006486	protein glycosylation	25	0.58	0	1
GO:0006487	protein N-linked glycosylation	6	0.14	0	1
GO:0006488	dolichol-linked oligosaccharide biosynthetic process	2	0.05	0	1
GO:0006490	oligosaccharide-lipid intermediate biosynthetic process	2	0.05	0	1
GO:0006493	protein O-linked glycosylation	3	0.07	0	1
GO:0006497	protein lipidation	14	0.32	0	1
GO:0006505	GPI anchor metabolic process	14	0.32	0	1
GO:0006506	GPI anchor biosynthetic process	14	0.32	0	1
GO:0006511	ubiquitin-dependent protein catabolic process	51	1.17	0	1
GO:0006515	protein quality control for misfolded or incompletely synthesized proteins	2	0.05	0	1
GO:0006516	glycoprotein catabolic process	2	0.05	0	1
GO:0006518	peptide metabolic process	200	4.61	0	1
GO:0006525	arginine metabolic process	2	0.05	0	1
GO:0006526	arginine biosynthetic process	2	0.05	0	1
GO:0006528	asparagine metabolic process	2	0.05	0	1
GO:0006529	asparagine biosynthetic process	2	0.05	0	1
GO:0006534	cysteine metabolic process	2	0.05	0	1
GO:0006535	cysteine biosynthetic process from serine	1	0.02	0	1
GO:0006536	glutamate metabolic process	2	0.05	0	1
GO:0006537	glutamate biosynthetic process	1	0.02	0	1
GO:0006541	glutamine metabolic process	4	0.09	0	1
GO:0006542	glutamine biosynthetic process	2	0.05	0	1
GO:0006544	glycine metabolic process	4	0.09	0	1
GO:0006545	glycine biosynthetic process	1	0.02	0	1
GO:0006546	glycine catabolic process	3	0.07	0	1
GO:0006555	methionine metabolic process	3	0.07	0	1
GO:0006556	S-adenosylmethionine biosynthetic process	1	0.02	0	1
GO:0006558	L-phenylalanine metabolic process	2	0.05	0	1
GO:0006559	L-phenylalanine catabolic process	2	0.05	0	1
GO:0006560	proline metabolic process	4	0.09	0	1
GO:0006561	proline biosynthetic process	3	0.07	0	1
GO:0006562	proline catabolic process	1	0.02	0	1
GO:0006563	L-serine metabolic process	5	0.12	0	1
GO:0006564	L-serine biosynthetic process	3	0.07	0	1
GO:0006566	threonine metabolic process	1	0.02	0	1
GO:0006567	threonine catabolic process	1	0.02	0	1
GO:0006568	tryptophan metabolic process	2	0.05	0	1
GO:0006569	tryptophan catabolic process	2	0.05	0	1
GO:0006570	tyrosine metabolic process	1	0.02	0	1
GO:0006575	cellular modified amino acid metabolic process	13	0.3	0	1
GO:0006581	acetylcholine catabolic process	1	0.02	0	1
GO:0006584	catecholamine metabolic process	1	0.02	0	1
GO:0006586	indolalkylamine metabolic process	2	0.05	0	1
GO:0006597	spermine biosynthetic process	1	0.02	0	1
GO:0006605	protein targeting	15	0.35	0	1
GO:0006606	protein import into nucleus	4	0.09	0	1
GO:0006611	protein export from nucleus	3	0.07	0	1
GO:0006612	protein targeting to membrane	8	0.18	0	1
GO:0006613	cotranslational protein targeting to membrane	8	0.18	0	1
GO:0006614	SRP-dependent cotranslational protein targeting to membrane	8	0.18	0	1
GO:0006621	protein retention in ER lumen	1	0.02	0	1
GO:0006623	protein targeting to vacuole	1	0.02	0	1
GO:0006625	protein targeting to peroxisome	2	0.05	0	1
GO:0006626	protein targeting to mitochondrion	2	0.05	0	1
GO:0006631	fatty acid metabolic process	10	0.23	0	1
GO:0006633	fatty acid biosynthetic process	5	0.12	0	1
GO:0006635	fatty acid beta-oxidation	3	0.07	0	1
GO:0006637	acyl-CoA metabolic process	4	0.09	0	1
GO:0006638	neutral lipid metabolic process	1	0.02	0	1
GO:0006639	acylglycerol metabolic process	1	0.02	0	1
GO:0006641	triglyceride metabolic process	1	0.02	0	1
GO:0006643	membrane lipid metabolic process	21	0.48	0	1
GO:0006654	phosphatidic acid biosynthetic process	1	0.02	0	1
GO:0006658	phosphatidylserine metabolic process	1	0.02	0	1
GO:0006659	phosphatidylserine biosynthetic process	1	0.02	0	1
GO:0006661	phosphatidylinositol biosynthetic process	14	0.32	0	1
GO:0006662	glycerol ether metabolic process	2	0.05	0	1
GO:0006664	glycolipid metabolic process	14	0.32	0	1
GO:0006665	sphingolipid metabolic process	7	0.16	0	1
GO:0006672	ceramide metabolic process	1	0.02	0	1
GO:0006684	sphingomyelin metabolic process	2	0.05	0	1
GO:0006685	sphingomyelin catabolic process	2	0.05	0	1
GO:0006694	steroid biosynthetic process	1	0.02	0	1
GO:0006720	isoprenoid metabolic process	10	0.23	0	1
GO:0006729	tetrahydrobiopterin biosynthetic process	2	0.05	0	1
GO:0006730	one-carbon metabolic process	2	0.05	0	1
GO:0006732	coenzyme metabolic process	36	0.83	0	1
GO:0006733	oxidoreduction coenzyme metabolic process	11	0.25	0	1
GO:0006739	NADP metabolic process	5	0.12	0	1
GO:0006740	NADPH regeneration	3	0.07	0	1
GO:0006741	NADP biosynthetic process	2	0.05	0	1
GO:0006743	ubiquinone metabolic process	5	0.12	0	1
GO:0006744	ubiquinone biosynthetic process	5	0.12	0	1
GO:0006749	glutathione metabolic process	6	0.14	0	1
GO:0006750	glutathione biosynthetic process	3	0.07	0	1
GO:0006751	glutathione catabolic process	3	0.07	0	1
GO:0006754	ATP biosynthetic process	11	0.25	0	1
GO:0006757	ATP generation from ADP	11	0.25	0	1
GO:0006760	folic acid-containing compound metabolic process	5	0.12	0	1
GO:0006766	vitamin metabolic process	5	0.12	0	1
GO:0006767	water-soluble vitamin metabolic process	5	0.12	0	1
GO:0006771	riboflavin metabolic process	1	0.02	0	1
GO:0006777	Mo-molybdopterin cofactor biosynthetic process	5	0.12	0	1
GO:0006778	porphyrin-containing compound metabolic process	8	0.18	0	1
GO:0006779	porphyrin-containing compound biosynthetic process	6	0.14	0	1
GO:0006783	heme biosynthetic process	2	0.05	0	1
GO:0006784	heme A biosynthetic process	1	0.02	0	1
GO:0006787	porphyrin-containing compound catabolic process	1	0.02	0	1
GO:0006788	heme oxidation	1	0.02	0	1
GO:0006790	sulfur compound metabolic process	28	0.64	0	1
GO:0006801	superoxide metabolic process	6	0.14	0	1
GO:0006809	nitric oxide biosynthetic process	2	0.05	0	1
GO:0006813	potassium ion transport	29	0.67	0	1
GO:0006814	sodium ion transport	12	0.28	0	1
GO:0006816	calcium ion transport	12	0.28	0	1
GO:0006817	phosphate ion transport	1	0.02	0	1
GO:0006821	chloride transport	4	0.09	0	1
GO:0006825	copper ion transport	4	0.09	0	1
GO:0006836	neurotransmitter transport	3	0.07	0	1
GO:0006839	mitochondrial transport	10	0.23	0	1
GO:0006848	pyruvate transport	3	0.07	0	1
GO:0006850	mitochondrial pyruvate transmembrane transport	3	0.07	0	1
GO:0006851	mitochondrial calcium ion transmembrane transport	1	0.02	0	1
GO:0006855	drug transmembrane transport	1	0.02	0	1
GO:0006857	oligopeptide transport	1	0.02	0	1
GO:0006865	amino acid transport	1	0.02	0	1
GO:0006873	cellular ion homeostasis	7	0.16	0	1
GO:0006874	cellular calcium ion homeostasis	4	0.09	0	1
GO:0006875	cellular metal ion homeostasis	7	0.16	0	1
GO:0006878	cellular copper ion homeostasis	1	0.02	0	1
GO:0006879	cellular iron ion homeostasis	2	0.05	0	1
GO:0006884	cell volume homeostasis	1	0.02	0	1
GO:0006885	regulation of pH	4	0.09	0	1
GO:0006886	intracellular protein transport	88	2.03	0	1
GO:0006887	exocytosis	17	0.39	0	1
GO:0006888	endoplasmic reticulum to Golgi vesicle-mediated transport	6	0.14	0	1
GO:0006890	retrograde vesicle-mediated transport, Golgi to endoplasmic reticulum	3	0.07	0	1
GO:0006891	intra-Golgi vesicle-mediated transport	2	0.05	0	1
GO:0006892	post-Golgi vesicle-mediated transport	1	0.02	0	1
GO:0006895	Golgi to endosome transport	1	0.02	0	1
GO:0006897	endocytosis	3	0.07	0	1
GO:0006898	receptor-mediated endocytosis	1	0.02	0	1
GO:0006900	vesicle budding from membrane	1	0.02	0	1
GO:0006904	vesicle docking involved in exocytosis	10	0.23	0	1
GO:0006906	vesicle fusion	1	0.02	0	1
GO:0006913	nucleocytoplasmic transport	10	0.23	0	1
GO:0006914	autophagy	5	0.12	0	1
GO:0006915	apoptotic process	17	0.39	0	1
GO:0006921	cellular component disassembly involved in execution phase of apoptosis	1	0.02	0	1
GO:0006952	defense response	5	0.12	0	1
GO:0006955	immune response	5	0.12	0	1
GO:0006979	response to oxidative stress	13	0.3	0	1
GO:0006986	response to unfolded protein	1	0.02	0	1
GO:0007005	mitochondrion organization	14	0.32	0	1
GO:0007006	mitochondrial membrane organization	1	0.02	0	1
GO:0007007	inner mitochondrial membrane organization	1	0.02	0	1
GO:0007009	plasma membrane organization	4	0.09	0	1
GO:0007010	cytoskeleton organization	31	0.71	0	1
GO:0007015	actin filament organization	12	0.28	0	1
GO:0007020	microtubule nucleation	1	0.02	0	1
GO:0007029	endoplasmic reticulum organization	4	0.09	0	1
GO:0007030	Golgi organization	1	0.02	0	1
GO:0007031	peroxisome organization	7	0.16	0	1
GO:0007033	vacuole organization	2	0.05	0	1
GO:0007034	vacuolar transport	9	0.21	0	1
GO:0007040	lysosome organization	1	0.02	0	1
GO:0007041	lysosomal transport	1	0.02	0	1
GO:0007049	cell cycle	34	0.78	0	1
GO:0007050	cell cycle arrest	1	0.02	0	1
GO:0007059	chromosome segregation	12	0.28	0	1
GO:0007062	sister chromatid cohesion	3	0.07	0	1
GO:0007064	mitotic sister chromatid cohesion	3	0.07	0	1
GO:0007076	mitotic chromosome condensation	1	0.02	0	1
GO:0007080	mitotic metaphase plate congression	2	0.05	0	1
GO:0007088	regulation of mitotic nuclear division	6	0.14	0	1
GO:0007091	metaphase/anaphase transition of mitotic cell cycle	5	0.12	0	1
GO:0007093	mitotic cell cycle checkpoint	3	0.07	0	1
GO:0007094	mitotic spindle assembly checkpoint	2	0.05	0	1
GO:0007096	regulation of exit from mitosis	1	0.02	0	1
GO:0007098	centrosome cycle	2	0.05	0	1
GO:0007099	centriole replication	1	0.02	0	1
GO:0007163	establishment or maintenance of cell polarity	2	0.05	0	1
GO:0007172	signal complex assembly	1	0.02	0	1
GO:0007178	transmembrane receptor protein serine/threonine kinase signaling pathway	8	0.18	0	1
GO:0007179	transforming growth factor beta receptor signaling pathway	5	0.12	0	1
GO:0007187	G protein-coupled receptor signaling pathway, coupled to cyclic nucleotide second messenger	2	0.05	0	1
GO:0007188	adenylate cyclase-modulating G protein-coupled receptor signaling pathway	2	0.05	0	1
GO:0007204	positive regulation of cytosolic calcium ion concentration	1	0.02	0	1
GO:0007205	protein kinase C-activating G protein-coupled receptor signaling pathway	5	0.12	0	1
GO:0007218	neuropeptide signaling pathway	1	0.02	0	1
GO:0007219	Notch signaling pathway	2	0.05	0	1
GO:0007229	integrin-mediated signaling pathway	1	0.02	0	1
GO:0007265	Ras protein signal transduction	15	0.35	0	1
GO:0007266	Rho protein signal transduction	1	0.02	0	1
GO:0007269	neurotransmitter secretion	1	0.02	0	1
GO:0007271	synaptic transmission, cholinergic	7	0.16	0	1
GO:0007275	multicellular organism development	20	0.46	0	1
GO:0007346	regulation of mitotic cell cycle	7	0.16	0	1
GO:0007349	cellularization	1	0.02	0	1
GO:0007399	nervous system development	2	0.05	0	1
GO:0007417	central nervous system development	1	0.02	0	1
GO:0007420	brain development	1	0.02	0	1
GO:0007517	muscle organ development	1	0.02	0	1
GO:0007568	aging	1	0.02	0	1
GO:0007600	sensory perception	9	0.21	0	1
GO:0007601	visual perception	2	0.05	0	1
GO:0007602	phototransduction	3	0.07	0	1
GO:0007606	sensory perception of chemical stimulus	6	0.14	0	1
GO:0007608	sensory perception of smell	5	0.12	0	1
GO:0007610	behavior	5	0.12	0	1
GO:0008053	mitochondrial fusion	2	0.05	0	1
GO:0008063	Toll signaling pathway	1	0.02	0	1
GO:0008064	regulation of actin polymerization or depolymerization	9	0.21	0	1
GO:0008104	protein localization	105	2.42	0	1
GO:0008154	actin polymerization or depolymerization	10	0.23	0	1
GO:0008156	negative regulation of DNA replication	1	0.02	0	1
GO:0008202	steroid metabolic process	2	0.05	0	1
GO:0008203	cholesterol metabolic process	1	0.02	0	1
GO:0008213	protein alkylation	15	0.35	0	1
GO:0008214	protein dealkylation	2	0.05	0	1
GO:0008215	spermine metabolic process	1	0.02	0	1
GO:0008216	spermidine metabolic process	1	0.02	0	1
GO:0008219	cell death	17	0.39	0	1
GO:0008291	acetylcholine metabolic process	1	0.02	0	1
GO:0008295	spermidine biosynthetic process	1	0.02	0	1
GO:0008299	isoprenoid biosynthetic process	10	0.23	0	1
GO:0008361	regulation of cell size	1	0.02	0	1
GO:0008535	respiratory chain complex IV assembly	3	0.07	0	1
GO:0008592	regulation of Toll signaling pathway	1	0.02	0	1
GO:0008608	attachment of spindle microtubules to kinetochore	2	0.05	0	1
GO:0008610	lipid biosynthetic process	45	1.04	0	1
GO:0008612	peptidyl-lysine modification to peptidyl-hypusine	2	0.05	0	1
GO:0008614	pyridoxine metabolic process	2	0.05	0	1
GO:0008615	pyridoxine biosynthetic process	2	0.05	0	1
GO:0008652	cellular amino acid biosynthetic process	17	0.39	0	1
GO:0008654	phospholipid biosynthetic process	25	0.58	0	1
GO:0009060	aerobic respiration	16	0.37	0	1
GO:0009062	fatty acid catabolic process	3	0.07	0	1
GO:0009063	cellular amino acid catabolic process	12	0.28	0	1
GO:0009064	glutamine family amino acid metabolic process	11	0.25	0	1
GO:0009065	glutamine family amino acid catabolic process	1	0.02	0	1
GO:0009066	aspartate family amino acid metabolic process	6	0.14	0	1
GO:0009067	aspartate family amino acid biosynthetic process	4	0.09	0	1
GO:0009068	aspartate family amino acid catabolic process	1	0.02	0	1
GO:0009069	serine family amino acid metabolic process	9	0.21	0	1
GO:0009070	serine family amino acid biosynthetic process	5	0.12	0	1
GO:0009071	serine family amino acid catabolic process	3	0.07	0	1
GO:0009072	aromatic amino acid family metabolic process	10	0.23	0	1
GO:0009074	aromatic amino acid family catabolic process	4	0.09	0	1
GO:0009081	branched-chain amino acid metabolic process	1	0.02	0	1
GO:0009084	glutamine family amino acid biosynthetic process	8	0.18	0	1
GO:0009086	methionine biosynthetic process	2	0.05	0	1
GO:0009092	homoserine metabolic process	1	0.02	0	1
GO:0009100	glycoprotein metabolic process	27	0.62	0	1
GO:0009101	glycoprotein biosynthetic process	25	0.58	0	1
GO:0009106	lipoate metabolic process	1	0.02	0	1
GO:0009107	lipoate biosynthetic process	1	0.02	0	1
GO:0009108	coenzyme biosynthetic process	31	0.71	0	1
GO:0009109	coenzyme catabolic process	1	0.02	0	1
GO:0009110	vitamin biosynthetic process	4	0.09	0	1
GO:0009112	nucleobase metabolic process	12	0.28	0	1
GO:0009113	purine nucleobase biosynthetic process	3	0.07	0	1
GO:0009116	nucleoside metabolic process	19	0.44	0	1
GO:0009119	ribonucleoside metabolic process	7	0.16	0	1
GO:0009123	nucleoside monophosphate metabolic process	9	0.21	0	1
GO:0009124	nucleoside monophosphate biosynthetic process	9	0.21	0	1
GO:0009126	purine nucleoside monophosphate metabolic process	5	0.12	0	1
GO:0009127	purine nucleoside monophosphate biosynthetic process	5	0.12	0	1
GO:0009129	pyrimidine nucleoside monophosphate metabolic process	3	0.07	0	1
GO:0009130	pyrimidine nucleoside monophosphate biosynthetic process	3	0.07	0	1
GO:0009132	nucleoside diphosphate metabolic process	16	0.37	0	1
GO:0009133	nucleoside diphosphate biosynthetic process	2	0.05	0	1
GO:0009135	purine nucleoside diphosphate metabolic process	12	0.28	0	1
GO:0009136	purine nucleoside diphosphate biosynthetic process	1	0.02	0	1
GO:0009138	pyrimidine nucleoside diphosphate metabolic process	1	0.02	0	1
GO:0009139	pyrimidine nucleoside diphosphate biosynthetic process	1	0.02	0	1
GO:0009141	nucleoside triphosphate metabolic process	17	0.39	0	1
GO:0009142	nucleoside triphosphate biosynthetic process	15	0.35	0	1
GO:0009143	nucleoside triphosphate catabolic process	2	0.05	0	1
GO:0009144	purine nucleoside triphosphate metabolic process	14	0.32	0	1
GO:0009145	purine nucleoside triphosphate biosynthetic process	14	0.32	0	1
GO:0009147	pyrimidine nucleoside triphosphate metabolic process	5	0.12	0	1
GO:0009148	pyrimidine nucleoside triphosphate biosynthetic process	4	0.09	0	1
GO:0009149	pyrimidine nucleoside triphosphate catabolic process	1	0.02	0	1
GO:0009150	purine ribonucleotide metabolic process	49	1.13	0	1
GO:0009152	purine ribonucleotide biosynthetic process	36	0.83	0	1
GO:0009156	ribonucleoside monophosphate biosynthetic process	7	0.16	0	1
GO:0009157	deoxyribonucleoside monophosphate biosynthetic process	2	0.05	0	1
GO:0009161	ribonucleoside monophosphate metabolic process	7	0.16	0	1
GO:0009162	deoxyribonucleoside monophosphate metabolic process	2	0.05	0	1
GO:0009163	nucleoside biosynthetic process	5	0.12	0	1
GO:0009164	nucleoside catabolic process	2	0.05	0	1
GO:0009166	nucleotide catabolic process	5	0.12	0	1
GO:0009167	purine ribonucleoside monophosphate metabolic process	5	0.12	0	1
GO:0009168	purine ribonucleoside monophosphate biosynthetic process	5	0.12	0	1
GO:0009173	pyrimidine ribonucleoside monophosphate metabolic process	1	0.02	0	1
GO:0009174	pyrimidine ribonucleoside monophosphate biosynthetic process	1	0.02	0	1
GO:0009176	pyrimidine deoxyribonucleoside monophosphate metabolic process	2	0.05	0	1
GO:0009177	pyrimidine deoxyribonucleoside monophosphate biosynthetic process	2	0.05	0	1
GO:0009179	purine ribonucleoside diphosphate metabolic process	12	0.28	0	1
GO:0009180	purine ribonucleoside diphosphate biosynthetic process	1	0.02	0	1
GO:0009185	ribonucleoside diphosphate metabolic process	12	0.28	0	1
GO:0009186	deoxyribonucleoside diphosphate metabolic process	1	0.02	0	1
GO:0009188	ribonucleoside diphosphate biosynthetic process	1	0.02	0	1
GO:0009189	deoxyribonucleoside diphosphate biosynthetic process	1	0.02	0	1
GO:0009196	pyrimidine deoxyribonucleoside diphosphate metabolic process	1	0.02	0	1
GO:0009197	pyrimidine deoxyribonucleoside diphosphate biosynthetic process	1	0.02	0	1
GO:0009199	ribonucleoside triphosphate metabolic process	15	0.35	0	1
GO:0009200	deoxyribonucleoside triphosphate metabolic process	1	0.02	0	1
GO:0009201	ribonucleoside triphosphate biosynthetic process	15	0.35	0	1
GO:0009204	deoxyribonucleoside triphosphate catabolic process	1	0.02	0	1
GO:0009205	purine ribonucleoside triphosphate metabolic process	14	0.32	0	1
GO:0009206	purine ribonucleoside triphosphate biosynthetic process	14	0.32	0	1
GO:0009208	pyrimidine ribonucleoside triphosphate metabolic process	4	0.09	0	1
GO:0009209	pyrimidine ribonucleoside triphosphate biosynthetic process	4	0.09	0	1
GO:0009211	pyrimidine deoxyribonucleoside triphosphate metabolic process	1	0.02	0	1
GO:0009213	pyrimidine deoxyribonucleoside triphosphate catabolic process	1	0.02	0	1
GO:0009218	pyrimidine ribonucleotide metabolic process	5	0.12	0	1
GO:0009219	pyrimidine deoxyribonucleotide metabolic process	3	0.07	0	1
GO:0009220	pyrimidine ribonucleotide biosynthetic process	5	0.12	0	1
GO:0009221	pyrimidine deoxyribonucleotide biosynthetic process	3	0.07	0	1
GO:0009223	pyrimidine deoxyribonucleotide catabolic process	1	0.02	0	1
GO:0009225	nucleotide-sugar metabolic process	5	0.12	0	1
GO:0009226	nucleotide-sugar biosynthetic process	3	0.07	0	1
GO:0009231	riboflavin biosynthetic process	1	0.02	0	1
GO:0009235	cobalamin metabolic process	1	0.02	0	1
GO:0009237	siderophore metabolic process	1	0.02	0	1
GO:0009240	isopentenyl diphosphate biosynthetic process	1	0.02	0	1
GO:0009247	glycolipid biosynthetic process	14	0.32	0	1
GO:0009250	glucan biosynthetic process	4	0.09	0	1
GO:0009256	10-formyltetrahydrofolate metabolic process	1	0.02	0	1
GO:0009258	10-formyltetrahydrofolate catabolic process	1	0.02	0	1
GO:0009259	ribonucleotide metabolic process	51	1.17	0	1
GO:0009260	ribonucleotide biosynthetic process	38	0.88	0	1
GO:0009262	deoxyribonucleotide metabolic process	5	0.12	0	1
GO:0009263	deoxyribonucleotide biosynthetic process	4	0.09	0	1
GO:0009264	deoxyribonucleotide catabolic process	2	0.05	0	1
GO:0009265	2'-deoxyribonucleotide biosynthetic process	3	0.07	0	1
GO:0009266	response to temperature stimulus	2	0.05	0	1
GO:0009267	cellular response to starvation	1	0.02	0	1
GO:0009298	GDP-mannose biosynthetic process	2	0.05	0	1
GO:0009310	amine catabolic process	2	0.05	0	1
GO:0009311	oligosaccharide metabolic process	4	0.09	0	1
GO:0009312	oligosaccharide biosynthetic process	2	0.05	0	1
GO:0009314	response to radiation	3	0.07	0	1
GO:0009394	2'-deoxyribonucleotide metabolic process	3	0.07	0	1
GO:0009395	phospholipid catabolic process	3	0.07	0	1
GO:0009396	folic acid-containing compound biosynthetic process	3	0.07	0	1
GO:0009397	folic acid-containing compound catabolic process	1	0.02	0	1
GO:0009405	pathogenesis	1	0.02	0	1
GO:0009408	response to heat	2	0.05	0	1
GO:0009416	response to light stimulus	3	0.07	0	1
GO:0009435	NAD biosynthetic process	4	0.09	0	1
GO:0009438	methylglyoxal metabolic process	2	0.05	0	1
GO:0009443	pyridoxal 5'-phosphate salvage	1	0.02	0	1
GO:0009448	gamma-aminobutyric acid metabolic process	3	0.07	0	1
GO:0009450	gamma-aminobutyric acid catabolic process	2	0.05	0	1
GO:0009452	7-methylguanosine RNA capping	4	0.09	0	1
GO:0009581	detection of external stimulus	3	0.07	0	1
GO:0009582	detection of abiotic stimulus	3	0.07	0	1
GO:0009583	detection of light stimulus	3	0.07	0	1
GO:0009605	response to external stimulus	8	0.18	0	1
GO:0009607	response to biotic stimulus	4	0.09	0	1
GO:0009611	response to wounding	1	0.02	0	1
GO:0009617	response to bacterium	1	0.02	0	1
GO:0009628	response to abiotic stimulus	5	0.12	0	1
GO:0009636	response to toxic substance	1	0.02	0	1
GO:0009653	anatomical structure morphogenesis	4	0.09	0	1
GO:0009712	catechol-containing compound metabolic process	1	0.02	0	1
GO:0009713	catechol-containing compound biosynthetic process	1	0.02	0	1
GO:0009725	response to hormone	2	0.05	0	1
GO:0009755	hormone-mediated signaling pathway	2	0.05	0	1
GO:0009790	embryo development	3	0.07	0	1
GO:0009888	tissue development	1	0.02	0	1
GO:0009890	negative regulation of biosynthetic process	11	0.25	0	1
GO:0009891	positive regulation of biosynthetic process	7	0.16	0	1
GO:0009892	negative regulation of metabolic process	34	0.78	0	1
GO:0009893	positive regulation of metabolic process	12	0.28	0	1
GO:0009894	regulation of catabolic process	4	0.09	0	1
GO:0009966	regulation of signal transduction	34	0.78	0	1
GO:0009967	positive regulation of signal transduction	2	0.05	0	1
GO:0009968	negative regulation of signal transduction	5	0.12	0	1
GO:0009972	cytidine deamination	1	0.02	0	1
GO:0009991	response to extracellular stimulus	1	0.02	0	1
GO:0010035	response to inorganic substance	1	0.02	0	1
GO:0010038	response to metal ion	1	0.02	0	1
GO:0010133	proline catabolic process to glutamate	1	0.02	0	1
GO:0010243	response to organonitrogen compound	1	0.02	0	1
GO:0010256	endomembrane system organization	9	0.21	0	1
GO:0010257	NADH dehydrogenase complex assembly	1	0.02	0	1
GO:0010458	exit from mitosis	1	0.02	0	1
GO:0010466	negative regulation of peptidase activity	1	0.02	0	1
GO:0010498	proteasomal protein catabolic process	5	0.12	0	1
GO:0010557	positive regulation of macromolecule biosynthetic process	7	0.16	0	1
GO:0010558	negative regulation of macromolecule biosynthetic process	10	0.23	0	1
GO:0010562	positive regulation of phosphorus metabolic process	4	0.09	0	1
GO:0010563	negative regulation of phosphorus metabolic process	2	0.05	0	1
GO:0010564	regulation of cell cycle process	9	0.21	0	1
GO:0010604	positive regulation of macromolecule metabolic process	12	0.28	0	1
GO:0010605	negative regulation of macromolecule metabolic process	32	0.74	0	1
GO:0010608	posttranscriptional regulation of gene expression	9	0.21	0	1
GO:0010628	positive regulation of gene expression	8	0.18	0	1
GO:0010629	negative regulation of gene expression	29	0.67	0	1
GO:0010638	positive regulation of organelle organization	6	0.14	0	1
GO:0010639	negative regulation of organelle organization	8	0.18	0	1
GO:0010646	regulation of cell communication	40	0.92	0	1
GO:0010647	positive regulation of cell communication	2	0.05	0	1
GO:0010648	negative regulation of cell communication	5	0.12	0	1
GO:0010817	regulation of hormone levels	1	0.02	0	1
GO:0010824	regulation of centrosome duplication	1	0.02	0	1
GO:0010826	negative regulation of centrosome duplication	1	0.02	0	1
GO:0010921	regulation of phosphatase activity	5	0.12	0	1
GO:0010923	negative regulation of phosphatase activity	2	0.05	0	1
GO:0010941	regulation of cell death	9	0.21	0	1
GO:0010942	positive regulation of cell death	2	0.05	0	1
GO:0010948	negative regulation of cell cycle process	3	0.07	0	1
GO:0010951	negative regulation of endopeptidase activity	1	0.02	0	1
GO:0010959	regulation of metal ion transport	6	0.14	0	1
GO:0010965	regulation of mitotic sister chromatid separation	5	0.12	0	1
GO:0010970	transport along microtubule	1	0.02	0	1
GO:0010998	regulation of translational initiation by eIF2 alpha phosphorylation	1	0.02	0	1
GO:0012501	programmed cell death	17	0.39	0	1
GO:0014070	response to organic cyclic compound	2	0.05	0	1
GO:0015031	protein transport	100	2.3	0	1
GO:0015074	DNA integration	83	1.91	0	1
GO:0015669	gas transport	1	0.02	0	1
GO:0015671	oxygen transport	1	0.02	0	1
GO:0015672	monovalent inorganic cation transport	65	1.5	0	1
GO:0015693	magnesium ion transport	1	0.02	0	1
GO:0015696	ammonium transport	1	0.02	0	1
GO:0015700	arsenite transport	1	0.02	0	1
GO:0015711	organic anion transport	22	0.51	0	1
GO:0015718	monocarboxylic acid transport	10	0.23	0	1
GO:0015748	organophosphate ester transport	9	0.21	0	1
GO:0015780	nucleotide-sugar transmembrane transport	2	0.05	0	1
GO:0015804	neutral amino acid transport	1	0.02	0	1
GO:0015807	L-amino acid transport	1	0.02	0	1
GO:0015816	glycine transport	1	0.02	0	1
GO:0015833	peptide transport	101	2.33	0	1
GO:0015840	urea transport	1	0.02	0	1
GO:0015849	organic acid transport	11	0.25	0	1
GO:0015850	organic hydroxy compound transport	2	0.05	0	1
GO:0015858	nucleoside transport	4	0.09	0	1
GO:0015889	cobalamin transport	1	0.02	0	1
GO:0015893	drug transport	5	0.12	0	1
GO:0015908	fatty acid transport	7	0.16	0	1
GO:0015909	long-chain fatty acid transport	7	0.16	0	1
GO:0015914	phospholipid transport	9	0.21	0	1
GO:0015918	sterol transport	2	0.05	0	1
GO:0015919	peroxisomal membrane transport	1	0.02	0	1
GO:0015931	nucleobase-containing compound transport	10	0.23	0	1
GO:0015936	coenzyme A metabolic process	5	0.12	0	1
GO:0015937	coenzyme A biosynthetic process	4	0.09	0	1
GO:0015980	energy derivation by oxidation of organic compounds	27	0.62	0	1
GO:0015985	energy coupled proton transport, down electrochemical gradient	11	0.25	0	1
GO:0015986	ATP synthesis coupled proton transport	11	0.25	0	1
GO:0016032	viral process	1	0.02	0	1
GO:0016042	lipid catabolic process	10	0.23	0	1
GO:0016049	cell growth	1	0.02	0	1
GO:0016050	vesicle organization	2	0.05	0	1
GO:0016051	carbohydrate biosynthetic process	13	0.3	0	1
GO:0016052	carbohydrate catabolic process	12	0.28	0	1
GO:0016053	organic acid biosynthetic process	25	0.58	0	1
GO:0016054	organic acid catabolic process	16	0.37	0	1
GO:0016055	Wnt signaling pathway	34	0.78	0	1
GO:0016072	rRNA metabolic process	23	0.53	0	1
GO:0016073	snRNA metabolic process	3	0.07	0	1
GO:0016075	rRNA catabolic process	1	0.02	0	1
GO:0016125	sterol metabolic process	2	0.05	0	1
GO:0016126	sterol biosynthetic process	1	0.02	0	1
GO:0016180	snRNA processing	3	0.07	0	1
GO:0016192	vesicle-mediated transport	88	2.03	0	1
GO:0016197	endosomal transport	7	0.16	0	1
GO:0016226	iron-sulfur cluster assembly	8	0.18	0	1
GO:0016255	attachment of GPI anchor to protein	5	0.12	0	1
GO:0016441	posttranscriptional gene silencing	1	0.02	0	1
GO:0016458	gene silencing	4	0.09	0	1
GO:0016477	cell migration	2	0.05	0	1
GO:0016480	negative regulation of transcription by RNA polymerase III	1	0.02	0	1
GO:0016482	cytosolic transport	5	0.12	0	1
GO:0016485	protein processing	8	0.18	0	1
GO:0016539	intein-mediated protein splicing	1	0.02	0	1
GO:0016540	protein autoprocessing	1	0.02	0	1
GO:0016556	mRNA modification	1	0.02	0	1
GO:0016558	protein import into peroxisome matrix	1	0.02	0	1
GO:0016559	peroxisome fission	3	0.07	0	1
GO:0016560	protein import into peroxisome matrix, docking	1	0.02	0	1
GO:0016567	protein ubiquitination	20	0.46	0	1
GO:0016569	covalent chromatin modification	23	0.53	0	1
GO:0016570	histone modification	23	0.53	0	1
GO:0016571	histone methylation	6	0.14	0	1
GO:0016573	histone acetylation	8	0.18	0	1
GO:0016575	histone deacetylation	3	0.07	0	1
GO:0016577	histone demethylation	1	0.02	0	1
GO:0016579	protein deubiquitination	29	0.67	0	1
GO:0016598	protein arginylation	1	0.02	0	1
GO:0016925	protein sumoylation	1	0.02	0	1
GO:0016973	poly(A)+ mRNA export from nucleus	1	0.02	0	1
GO:0016998	cell wall macromolecule catabolic process	1	0.02	0	1
GO:0016999	antibiotic metabolic process	6	0.14	0	1
GO:0017001	antibiotic catabolic process	2	0.05	0	1
GO:0017004	cytochrome complex assembly	6	0.14	0	1
GO:0017015	regulation of transforming growth factor beta receptor signaling pathway	1	0.02	0	1
GO:0017038	protein import	8	0.18	0	1
GO:0017062	respiratory chain complex III assembly	3	0.07	0	1
GO:0017121	plasma membrane phospholipid scrambling	1	0.02	0	1
GO:0017144	drug metabolic process	41	0.94	0	1
GO:0017148	negative regulation of translation	1	0.02	0	1
GO:0017182	peptidyl-diphthamide metabolic process	3	0.07	0	1
GO:0017183	peptidyl-diphthamide biosynthetic process from peptidyl-histidine	3	0.07	0	1
GO:0017187	peptidyl-glutamic acid carboxylation	1	0.02	0	1
GO:0017196	N-terminal peptidyl-methionine acetylation	2	0.05	0	1
GO:0018022	peptidyl-lysine methylation	6	0.14	0	1
GO:0018023	peptidyl-lysine trimethylation	1	0.02	0	1
GO:0018065	protein-cofactor linkage	2	0.05	0	1
GO:0018108	peptidyl-tyrosine phosphorylation	2	0.05	0	1
GO:0018142	protein-DNA covalent cross-linking	1	0.02	0	1
GO:0018143	nucleic acid-protein covalent cross-linking	1	0.02	0	1
GO:0018149	peptide cross-linking	2	0.05	0	1
GO:0018160	peptidyl-pyrromethane cofactor linkage	1	0.02	0	1
GO:0018193	peptidyl-amino acid modification	49	1.13	0	1
GO:0018195	peptidyl-arginine modification	7	0.16	0	1
GO:0018196	peptidyl-asparagine modification	1	0.02	0	1
GO:0018198	peptidyl-cysteine modification	1	0.02	0	1
GO:0018200	peptidyl-glutamic acid modification	1	0.02	0	1
GO:0018202	peptidyl-histidine modification	3	0.07	0	1
GO:0018205	peptidyl-lysine modification	18	0.41	0	1
GO:0018206	peptidyl-methionine modification	2	0.05	0	1
GO:0018208	peptidyl-proline modification	14	0.32	0	1
GO:0018212	peptidyl-tyrosine modification	2	0.05	0	1
GO:0018214	protein carboxylation	1	0.02	0	1
GO:0018216	peptidyl-arginine methylation	7	0.16	0	1
GO:0018279	protein N-linked glycosylation via asparagine	1	0.02	0	1
GO:0018293	protein-FAD linkage	1	0.02	0	1
GO:0018342	protein prenylation	7	0.16	0	1
GO:0018343	protein farnesylation	1	0.02	0	1
GO:0018344	protein geranylgeranylation	3	0.07	0	1
GO:0018393	internal peptidyl-lysine acetylation	9	0.21	0	1
GO:0018394	peptidyl-lysine acetylation	9	0.21	0	1
GO:0018904	ether metabolic process	2	0.05	0	1
GO:0018958	phenol-containing compound metabolic process	2	0.05	0	1
GO:0019058	viral life cycle	1	0.02	0	1
GO:0019079	viral genome replication	1	0.02	0	1
GO:0019184	nonribosomal peptide biosynthetic process	4	0.09	0	1
GO:0019220	regulation of phosphate metabolic process	12	0.28	0	1
GO:0019236	response to pheromone	1	0.02	0	1
GO:0019243	methylglyoxal catabolic process to D-lactate via S-lactoyl-glutathione	2	0.05	0	1
GO:0019264	glycine biosynthetic process from serine	1	0.02	0	1
GO:0019287	isopentenyl diphosphate biosynthetic process, mevalonate pathway	1	0.02	0	1
GO:0019290	siderophore biosynthetic process	1	0.02	0	1
GO:0019318	hexose metabolic process	20	0.46	0	1
GO:0019319	hexose biosynthetic process	5	0.12	0	1
GO:0019320	hexose catabolic process	1	0.02	0	1
GO:0019321	pentose metabolic process	2	0.05	0	1
GO:0019343	cysteine biosynthetic process via cystathionine	1	0.02	0	1
GO:0019344	cysteine biosynthetic process	1	0.02	0	1
GO:0019346	transsulfuration	1	0.02	0	1
GO:0019359	nicotinamide nucleotide biosynthetic process	6	0.14	0	1
GO:0019362	pyridine nucleotide metabolic process	6	0.14	0	1
GO:0019363	pyridine nucleotide biosynthetic process	6	0.14	0	1
GO:0019388	galactose catabolic process	1	0.02	0	1
GO:0019395	fatty acid oxidation	3	0.07	0	1
GO:0019400	alditol metabolic process	3	0.07	0	1
GO:0019427	acetyl-CoA biosynthetic process from acetate	1	0.02	0	1
GO:0019432	triglyceride biosynthetic process	1	0.02	0	1
GO:0019439	aromatic compound catabolic process	38	0.88	0	1
GO:0019441	tryptophan catabolic process to kynurenine	2	0.05	0	1
GO:0019464	glycine decarboxylation via glycine cleavage system	1	0.02	0	1
GO:0019509	L-methionine salvage from methylthioadenosine	1	0.02	0	1
GO:0019541	propionate metabolic process	1	0.02	0	1
GO:0019673	GDP-mannose metabolic process	3	0.07	0	1
GO:0019674	NAD metabolic process	1	0.02	0	1
GO:0019679	propionate metabolic process, methylcitrate cycle	1	0.02	0	1
GO:0019692	deoxyribose phosphate metabolic process	3	0.07	0	1
GO:0019693	ribose phosphate metabolic process	51	1.17	0	1
GO:0019720	Mo-molybdopterin cofactor metabolic process	5	0.12	0	1
GO:0019722	calcium-mediated signaling	1	0.02	0	1
GO:0019725	cellular homeostasis	23	0.53	0	1
GO:0019748	secondary metabolic process	1	0.02	0	1
GO:0019755	one-carbon compound transport	1	0.02	0	1
GO:0019856	pyrimidine nucleobase biosynthetic process	6	0.14	0	1
GO:0019915	lipid storage	2	0.05	0	1
GO:0019932	second-messenger-mediated signaling	1	0.02	0	1
GO:0019941	modification-dependent protein catabolic process	51	1.17	0	1
GO:0019985	translesion synthesis	1	0.02	0	1
GO:0022008	neurogenesis	1	0.02	0	1
GO:0022402	cell cycle process	21	0.48	0	1
GO:0022406	membrane docking	11	0.25	0	1
GO:0022411	cellular component disassembly	9	0.21	0	1
GO:0022414	reproductive process	2	0.05	0	1
GO:0022613	ribonucleoprotein complex biogenesis	49	1.13	0	1
GO:0022618	ribonucleoprotein complex assembly	13	0.3	0	1
GO:0022898	regulation of transmembrane transporter activity	6	0.14	0	1
GO:0022900	electron transport chain	10	0.23	0	1
GO:0022904	respiratory electron transport chain	7	0.16	0	1
GO:0023014	signal transduction by protein phosphorylation	1	0.02	0	1
GO:0023041	neuronal signal transduction	1	0.02	0	1
GO:0023051	regulation of signaling	40	0.92	0	1
GO:0023056	positive regulation of signaling	2	0.05	0	1
GO:0023057	negative regulation of signaling	5	0.12	0	1
GO:0023061	signal release	1	0.02	0	1
GO:0030001	metal ion transport	67	1.54	0	1
GO:0030003	cellular cation homeostasis	7	0.16	0	1
GO:0030010	establishment of cell polarity	1	0.02	0	1
GO:0030029	actin filament-based process	18	0.41	0	1
GO:0030030	cell projection organization	3	0.07	0	1
GO:0030031	cell projection assembly	1	0.02	0	1
GO:0030036	actin cytoskeleton organization	18	0.41	0	1
GO:0030041	actin filament polymerization	9	0.21	0	1
GO:0030042	actin filament depolymerization	3	0.07	0	1
GO:0030071	regulation of mitotic metaphase/anaphase transition	5	0.12	0	1
GO:0030097	hemopoiesis	1	0.02	0	1
GO:0030099	myeloid cell differentiation	1	0.02	0	1
GO:0030111	regulation of Wnt signaling pathway	1	0.02	0	1
GO:0030148	sphingolipid biosynthetic process	1	0.02	0	1
GO:0030149	sphingolipid catabolic process	2	0.05	0	1
GO:0030150	protein import into mitochondrial matrix	2	0.05	0	1
GO:0030154	cell differentiation	2	0.05	0	1
GO:0030155	regulation of cell adhesion	2	0.05	0	1
GO:0030162	regulation of proteolysis	1	0.02	0	1
GO:0030163	protein catabolic process	73	1.68	0	1
GO:0030177	positive regulation of Wnt signaling pathway	1	0.02	0	1
GO:0030182	neuron differentiation	1	0.02	0	1
GO:0030218	erythrocyte differentiation	1	0.02	0	1
GO:0030261	chromosome condensation	2	0.05	0	1
GO:0030262	apoptotic nuclear changes	1	0.02	0	1
GO:0030301	cholesterol transport	2	0.05	0	1
GO:0030328	prenylcysteine catabolic process	1	0.02	0	1
GO:0030329	prenylcysteine metabolic process	1	0.02	0	1
GO:0030334	regulation of cell migration	2	0.05	0	1
GO:0030431	sleep	6	0.14	0	1
GO:0030488	tRNA methylation	3	0.07	0	1
GO:0030512	negative regulation of transforming growth factor beta receptor signaling pathway	1	0.02	0	1
GO:0030518	intracellular steroid hormone receptor signaling pathway	2	0.05	0	1
GO:0030522	intracellular receptor signaling pathway	2	0.05	0	1
GO:0030705	cytoskeleton-dependent intracellular transport	1	0.02	0	1
GO:0030832	regulation of actin filament length	9	0.21	0	1
GO:0030833	regulation of actin filament polymerization	9	0.21	0	1
GO:0030834	regulation of actin filament depolymerization	2	0.05	0	1
GO:0030835	negative regulation of actin filament depolymerization	2	0.05	0	1
GO:0030837	negative regulation of actin filament polymerization	2	0.05	0	1
GO:0030838	positive regulation of actin filament polymerization	6	0.14	0	1
GO:0030908	protein splicing	1	0.02	0	1
GO:0031023	microtubule organizing center organization	2	0.05	0	1
GO:0031032	actomyosin structure organization	1	0.02	0	1
GO:0031047	gene silencing by RNA	2	0.05	0	1
GO:0031056	regulation of histone modification	1	0.02	0	1
GO:0031099	regeneration	1	0.02	0	1
GO:0031109	microtubule polymerization or depolymerization	1	0.02	0	1
GO:0031119	tRNA pseudouridine synthesis	2	0.05	0	1
GO:0031122	cytoplasmic microtubule organization	2	0.05	0	1
GO:0031123	RNA 3'-end processing	6	0.14	0	1
GO:0031124	mRNA 3'-end processing	4	0.09	0	1
GO:0031144	proteasome localization	1	0.02	0	1
GO:0031145	anaphase-promoting complex-dependent catabolic process	2	0.05	0	1
GO:0031163	metallo-sulfur cluster assembly	8	0.18	0	1
GO:0031167	rRNA methylation	2	0.05	0	1
GO:0031175	neuron projection development	1	0.02	0	1
GO:0031297	replication fork processing	1	0.02	0	1
GO:0031324	negative regulation of cellular metabolic process	13	0.3	0	1
GO:0031325	positive regulation of cellular metabolic process	11	0.25	0	1
GO:0031327	negative regulation of cellular biosynthetic process	10	0.23	0	1
GO:0031328	positive regulation of cellular biosynthetic process	7	0.16	0	1
GO:0031329	regulation of cellular catabolic process	2	0.05	0	1
GO:0031333	negative regulation of protein-containing complex assembly	2	0.05	0	1
GO:0031334	positive regulation of protein-containing complex assembly	6	0.14	0	1
GO:0031347	regulation of defense response	1	0.02	0	1
GO:0031349	positive regulation of defense response	1	0.02	0	1
GO:0031365	N-terminal protein amino acid modification	3	0.07	0	1
GO:0031399	regulation of protein modification process	12	0.28	0	1
GO:0031400	negative regulation of protein modification process	1	0.02	0	1
GO:0031401	positive regulation of protein modification process	4	0.09	0	1
GO:0031503	protein-containing complex localization	6	0.14	0	1
GO:0031532	actin cytoskeleton reorganization	1	0.02	0	1
GO:0031570	DNA integrity checkpoint	4	0.09	0	1
GO:0031577	spindle checkpoint	2	0.05	0	1
GO:0031579	membrane raft organization	1	0.02	0	1
GO:0031667	response to nutrient levels	1	0.02	0	1
GO:0031668	cellular response to extracellular stimulus	1	0.02	0	1
GO:0031669	cellular response to nutrient levels	1	0.02	0	1
GO:0031929	TOR signaling	5	0.12	0	1
GO:0032006	regulation of TOR signaling	5	0.12	0	1
GO:0032007	negative regulation of TOR signaling	3	0.07	0	1
GO:0032008	positive regulation of TOR signaling	1	0.02	0	1
GO:0032011	ARF protein signal transduction	11	0.25	0	1
GO:0032012	regulation of ARF protein signal transduction	11	0.25	0	1
GO:0032042	mitochondrial DNA metabolic process	1	0.02	0	1
GO:0032101	regulation of response to external stimulus	1	0.02	0	1
GO:0032103	positive regulation of response to external stimulus	1	0.02	0	1
GO:0032196	transposition	52	1.2	0	1
GO:0032200	telomere organization	3	0.07	0	1
GO:0032218	riboflavin transport	2	0.05	0	1
GO:0032222	regulation of synaptic transmission, cholinergic	6	0.14	0	1
GO:0032259	methylation	38	0.88	0	1
GO:0032261	purine nucleotide salvage	1	0.02	0	1
GO:0032264	IMP salvage	1	0.02	0	1
GO:0032268	regulation of cellular protein metabolic process	20	0.46	0	1
GO:0032269	negative regulation of cellular protein metabolic process	3	0.07	0	1
GO:0032270	positive regulation of cellular protein metabolic process	5	0.12	0	1
GO:0032271	regulation of protein polymerization	9	0.21	0	1
GO:0032272	negative regulation of protein polymerization	2	0.05	0	1
GO:0032273	positive regulation of protein polymerization	6	0.14	0	1
GO:0032309	icosanoid secretion	7	0.16	0	1
GO:0032324	molybdopterin cofactor biosynthetic process	2	0.05	0	1
GO:0032365	intracellular lipid transport	2	0.05	0	1
GO:0032366	intracellular sterol transport	2	0.05	0	1
GO:0032367	intracellular cholesterol transport	2	0.05	0	1
GO:0032392	DNA geometric change	3	0.07	0	1
GO:0032409	regulation of transporter activity	6	0.14	0	1
GO:0032411	positive regulation of transporter activity	6	0.14	0	1
GO:0032412	regulation of ion transmembrane transporter activity	6	0.14	0	1
GO:0032414	positive regulation of ion transmembrane transporter activity	6	0.14	0	1
GO:0032418	lysosome localization	1	0.02	0	1
GO:0032446	protein modification by small protein conjugation	23	0.53	0	1
GO:0032456	endocytic recycling	1	0.02	0	1
GO:0032465	regulation of cytokinesis	1	0.02	0	1
GO:0032469	endoplasmic reticulum calcium ion homeostasis	1	0.02	0	1
GO:0032479	regulation of type I interferon production	1	0.02	0	1
GO:0032481	positive regulation of type I interferon production	1	0.02	0	1
GO:0032482	Rab protein signal transduction	2	0.05	0	1
GO:0032486	Rap protein signal transduction	1	0.02	0	1
GO:0032501	multicellular organismal process	36	0.83	0	1
GO:0032502	developmental process	24	0.55	0	1
GO:0032507	maintenance of protein location in cell	1	0.02	0	1
GO:0032508	DNA duplex unwinding	3	0.07	0	1
GO:0032509	endosome transport via multivesicular body sorting pathway	1	0.02	0	1
GO:0032515	negative regulation of phosphoprotein phosphatase activity	1	0.02	0	1
GO:0032535	regulation of cellular component size	10	0.23	0	1
GO:0032606	type I interferon production	1	0.02	0	1
GO:0032775	DNA methylation on adenine	1	0.02	0	1
GO:0032776	DNA methylation on cytosine	1	0.02	0	1
GO:0032780	negative regulation of ATPase activity	4	0.09	0	1
GO:0032784	regulation of DNA-templated transcription, elongation	4	0.09	0	1
GO:0032786	positive regulation of DNA-templated transcription, elongation	3	0.07	0	1
GO:0032787	monocarboxylic acid metabolic process	32	0.74	0	1
GO:0032870	cellular response to hormone stimulus	2	0.05	0	1
GO:0032879	regulation of localization	9	0.21	0	1
GO:0032886	regulation of microtubule-based process	2	0.05	0	1
GO:0032940	secretion by cell	18	0.41	0	1
GO:0032956	regulation of actin cytoskeleton organization	9	0.21	0	1
GO:0032958	inositol phosphate biosynthetic process	2	0.05	0	1
GO:0032968	positive regulation of transcription elongation from RNA polymerase II promoter	2	0.05	0	1
GO:0032970	regulation of actin filament-based process	9	0.21	0	1
GO:0032981	mitochondrial respiratory chain complex I assembly	1	0.02	0	1
GO:0032984	protein-containing complex disassembly	8	0.18	0	1
GO:0033013	tetrapyrrole metabolic process	13	0.3	0	1
GO:0033014	tetrapyrrole biosynthetic process	11	0.25	0	1
GO:0033015	tetrapyrrole catabolic process	1	0.02	0	1
GO:0033043	regulation of organelle organization	20	0.46	0	1
GO:0033044	regulation of chromosome organization	9	0.21	0	1
GO:0033045	regulation of sister chromatid segregation	5	0.12	0	1
GO:0033046	negative regulation of sister chromatid segregation	2	0.05	0	1
GO:0033047	regulation of mitotic sister chromatid segregation	5	0.12	0	1
GO:0033048	negative regulation of mitotic sister chromatid segregation	2	0.05	0	1
GO:0033108	mitochondrial respiratory chain complex assembly	6	0.14	0	1
GO:0033260	nuclear DNA replication	1	0.02	0	1
GO:0033365	protein localization to organelle	20	0.46	0	1
GO:0033499	galactose catabolic process via UDP-galactose	1	0.02	0	1
GO:0033500	carbohydrate homeostasis	3	0.07	0	1
GO:0033566	gamma-tubulin complex localization	1	0.02	0	1
GO:0033578	protein glycosylation in Golgi	1	0.02	0	1
GO:0033617	mitochondrial cytochrome c oxidase assembly	2	0.05	0	1
GO:0033674	positive regulation of kinase activity	2	0.05	0	1
GO:0033692	cellular polysaccharide biosynthetic process	4	0.09	0	1
GO:0033865	nucleoside bisphosphate metabolic process	9	0.21	0	1
GO:0033866	nucleoside bisphosphate biosynthetic process	7	0.16	0	1
GO:0033875	ribonucleoside bisphosphate metabolic process	9	0.21	0	1
GO:0033993	response to lipid	2	0.05	0	1
GO:0034030	ribonucleoside bisphosphate biosynthetic process	7	0.16	0	1
GO:0034032	purine nucleoside bisphosphate metabolic process	9	0.21	0	1
GO:0034033	purine nucleoside bisphosphate biosynthetic process	7	0.16	0	1
GO:0034101	erythrocyte homeostasis	1	0.02	0	1
GO:0034198	cellular response to amino acid starvation	1	0.02	0	1
GO:0034204	lipid translocation	1	0.02	0	1
GO:0034243	regulation of transcription elongation from RNA polymerase II promoter	2	0.05	0	1
GO:0034248	regulation of cellular amide metabolic process	7	0.16	0	1
GO:0034249	negative regulation of cellular amide metabolic process	1	0.02	0	1
GO:0034250	positive regulation of cellular amide metabolic process	1	0.02	0	1
GO:0034308	primary alcohol metabolic process	1	0.02	0	1
GO:0034311	diol metabolic process	2	0.05	0	1
GO:0034312	diol biosynthetic process	2	0.05	0	1
GO:0034314	Arp2/3 complex-mediated actin nucleation	5	0.12	0	1
GO:0034401	chromatin organization involved in regulation of transcription	2	0.05	0	1
GO:0034404	nucleobase-containing small molecule biosynthetic process	11	0.25	0	1
GO:0034440	lipid oxidation	3	0.07	0	1
GO:0034453	microtubule anchoring	2	0.05	0	1
GO:0034472	snRNA 3'-end processing	1	0.02	0	1
GO:0034477	U6 snRNA 3'-end processing	1	0.02	0	1
GO:0034504	protein localization to nucleus	4	0.09	0	1
GO:0034508	centromere complex assembly	2	0.05	0	1
GO:0034551	mitochondrial respiratory chain complex III assembly	3	0.07	0	1
GO:0034613	cellular protein localization	93	2.14	0	1
GO:0034629	cellular protein-containing complex localization	2	0.05	0	1
GO:0034637	cellular carbohydrate biosynthetic process	6	0.14	0	1
GO:0034655	nucleobase-containing compound catabolic process	31	0.71	0	1
GO:0034656	nucleobase-containing small molecule catabolic process	2	0.05	0	1
GO:0034661	ncRNA catabolic process	1	0.02	0	1
GO:0034720	histone H3-K4 demethylation	1	0.02	0	1
GO:0034762	regulation of transmembrane transport	6	0.14	0	1
GO:0034764	positive regulation of transmembrane transport	6	0.14	0	1
GO:0034765	regulation of ion transmembrane transport	6	0.14	0	1
GO:0034767	positive regulation of ion transmembrane transport	6	0.14	0	1
GO:0034770	histone H4-K20 methylation	1	0.02	0	1
GO:0034773	histone H4-K20 trimethylation	1	0.02	0	1
GO:0034968	histone lysine methylation	6	0.14	0	1
GO:0035065	regulation of histone acetylation	1	0.02	0	1
GO:0035075	response to ecdysone	2	0.05	0	1
GO:0035076	ecdysone receptor-mediated signaling pathway	2	0.05	0	1
GO:0035082	axoneme assembly	1	0.02	0	1
GO:0035176	social behavior	5	0.12	0	1
GO:0035194	post-transcriptional gene silencing by RNA	1	0.02	0	1
GO:0035195	gene silencing by miRNA	1	0.02	0	1
GO:0035246	peptidyl-arginine N-methylation	1	0.02	0	1
GO:0035303	regulation of dephosphorylation	6	0.14	0	1
GO:0035304	regulation of protein dephosphorylation	5	0.12	0	1
GO:0035305	negative regulation of dephosphorylation	2	0.05	0	1
GO:0035306	positive regulation of dephosphorylation	1	0.02	0	1
GO:0035307	positive regulation of protein dephosphorylation	1	0.02	0	1
GO:0035308	negative regulation of protein dephosphorylation	1	0.02	0	1
GO:0035329	hippo signaling	1	0.02	0	1
GO:0035383	thioester metabolic process	4	0.09	0	1
GO:0035384	thioester biosynthetic process	3	0.07	0	1
GO:0035434	copper ion transmembrane transport	2	0.05	0	1
GO:0035437	maintenance of protein localization in endoplasmic reticulum	1	0.02	0	1
GO:0035600	tRNA methylthiolation	1	0.02	0	1
GO:0035601	protein deacylation	3	0.07	0	1
GO:0035966	response to topologically incorrect protein	2	0.05	0	1
GO:0035967	cellular response to topologically incorrect protein	1	0.02	0	1
GO:0035999	tetrahydrofolate interconversion	1	0.02	0	1
GO:0036260	RNA capping	4	0.09	0	1
GO:0036265	RNA (guanine-N7)-methylation	2	0.05	0	1
GO:0036314	response to sterol	2	0.05	0	1
GO:0036315	cellular response to sterol	2	0.05	0	1
GO:0036444	calcium import into the mitochondrion	1	0.02	0	1
GO:0038179	neurotrophin signaling pathway	1	0.02	0	1
GO:0040007	growth	3	0.07	0	1
GO:0040008	regulation of growth	2	0.05	0	1
GO:0040011	locomotion	3	0.07	0	1
GO:0040012	regulation of locomotion	2	0.05	0	1
GO:0040029	regulation of gene expression, epigenetic	3	0.07	0	1
GO:0042026	protein refolding	1	0.02	0	1
GO:0042060	wound healing	1	0.02	0	1
GO:0042073	intraciliary transport	1	0.02	0	1
GO:0042133	neurotransmitter metabolic process	11	0.25	0	1
GO:0042135	neurotransmitter catabolic process	6	0.14	0	1
GO:0042136	neurotransmitter biosynthetic process	4	0.09	0	1
GO:0042147	retrograde transport, endosome to Golgi	4	0.09	0	1
GO:0042158	lipoprotein biosynthetic process	14	0.32	0	1
GO:0042168	heme metabolic process	3	0.07	0	1
GO:0042176	regulation of protein catabolic process	2	0.05	0	1
GO:0042180	cellular ketone metabolic process	9	0.21	0	1
GO:0042181	ketone biosynthetic process	5	0.12	0	1
GO:0042182	ketone catabolic process	2	0.05	0	1
GO:0042219	cellular modified amino acid catabolic process	5	0.12	0	1
GO:0042246	tissue regeneration	1	0.02	0	1
GO:0042254	ribosome biogenesis	38	0.88	0	1
GO:0042255	ribosome assembly	5	0.12	0	1
GO:0042256	mature ribosome assembly	2	0.05	0	1
GO:0042273	ribosomal large subunit biogenesis	3	0.07	0	1
GO:0042274	ribosomal small subunit biogenesis	2	0.05	0	1
GO:0042276	error-prone translesion synthesis	1	0.02	0	1
GO:0042278	purine nucleoside metabolic process	6	0.14	0	1
GO:0042325	regulation of phosphorylation	6	0.14	0	1
GO:0042327	positive regulation of phosphorylation	3	0.07	0	1
GO:0042364	water-soluble vitamin biosynthetic process	4	0.09	0	1
GO:0042398	cellular modified amino acid biosynthetic process	7	0.16	0	1
GO:0042402	cellular biogenic amine catabolic process	2	0.05	0	1
GO:0042407	cristae formation	1	0.02	0	1
GO:0042423	catecholamine biosynthetic process	1	0.02	0	1
GO:0042427	serotonin biosynthetic process	1	0.02	0	1
GO:0042428	serotonin metabolic process	1	0.02	0	1
GO:0042430	indole-containing compound metabolic process	3	0.07	0	1
GO:0042435	indole-containing compound biosynthetic process	1	0.02	0	1
GO:0042436	indole-containing compound catabolic process	2	0.05	0	1
GO:0042440	pigment metabolic process	6	0.14	0	1
GO:0042445	hormone metabolic process	1	0.02	0	1
GO:0042447	hormone catabolic process	1	0.02	0	1
GO:0042451	purine nucleoside biosynthetic process	5	0.12	0	1
GO:0042454	ribonucleoside catabolic process	2	0.05	0	1
GO:0042455	ribonucleoside biosynthetic process	5	0.12	0	1
GO:0042493	response to drug	5	0.12	0	1
GO:0042537	benzene-containing compound metabolic process	2	0.05	0	1
GO:0042558	pteridine-containing compound metabolic process	7	0.16	0	1
GO:0042559	pteridine-containing compound biosynthetic process	5	0.12	0	1
GO:0042560	pteridine-containing compound catabolic process	1	0.02	0	1
GO:0042592	homeostatic process	34	0.78	0	1
GO:0042593	glucose homeostasis	3	0.07	0	1
GO:0042594	response to starvation	1	0.02	0	1
GO:0042632	cholesterol homeostasis	1	0.02	0	1
GO:0042726	flavin-containing compound metabolic process	1	0.02	0	1
GO:0042727	flavin-containing compound biosynthetic process	1	0.02	0	1
GO:0042732	D-xylose metabolic process	1	0.02	0	1
GO:0042737	drug catabolic process	12	0.28	0	1
GO:0042742	defense response to bacterium	1	0.02	0	1
GO:0042743	hydrogen peroxide metabolic process	1	0.02	0	1
GO:0042744	hydrogen peroxide catabolic process	1	0.02	0	1
GO:0042773	ATP synthesis coupled electron transport	6	0.14	0	1
GO:0042775	mitochondrial ATP synthesis coupled electron transport	4	0.09	0	1
GO:0042816	vitamin B6 metabolic process	3	0.07	0	1
GO:0042819	vitamin B6 biosynthetic process	3	0.07	0	1
GO:0042822	pyridoxal phosphate metabolic process	1	0.02	0	1
GO:0042823	pyridoxal phosphate biosynthetic process	1	0.02	0	1
GO:0042886	amide transport	102	2.35	0	1
GO:0042908	xenobiotic transport	1	0.02	0	1
GO:0042981	regulation of apoptotic process	9	0.21	0	1
GO:0043038	amino acid activation	46	1.06	0	1
GO:0043039	tRNA aminoacylation	46	1.06	0	1
GO:0043043	peptide biosynthetic process	191	4.4	0	1
GO:0043044	ATP-dependent chromatin remodeling	2	0.05	0	1
GO:0043065	positive regulation of apoptotic process	2	0.05	0	1
GO:0043066	negative regulation of apoptotic process	2	0.05	0	1
GO:0043067	regulation of programmed cell death	9	0.21	0	1
GO:0043068	positive regulation of programmed cell death	2	0.05	0	1
GO:0043069	negative regulation of programmed cell death	2	0.05	0	1
GO:0043085	positive regulation of catalytic activity	7	0.16	0	1
GO:0043086	negative regulation of catalytic activity	7	0.16	0	1
GO:0043087	regulation of GTPase activity	9	0.21	0	1
GO:0043090	amino acid import	1	0.02	0	1
GO:0043094	cellular metabolic compound salvage	5	0.12	0	1
GO:0043096	purine nucleobase salvage	1	0.02	0	1
GO:0043101	purine-containing compound salvage	3	0.07	0	1
GO:0043102	amino acid salvage	1	0.02	0	1
GO:0043112	receptor metabolic process	1	0.02	0	1
GO:0043154	negative regulation of cysteine-type endopeptidase activity involved in apoptotic process	1	0.02	0	1
GO:0043161	proteasome-mediated ubiquitin-dependent protein catabolic process	5	0.12	0	1
GO:0043171	peptide catabolic process	3	0.07	0	1
GO:0043173	nucleotide salvage	1	0.02	0	1
GO:0043174	nucleoside salvage	1	0.02	0	1
GO:0043200	response to amino acid	1	0.02	0	1
GO:0043207	response to external biotic stimulus	4	0.09	0	1
GO:0043242	negative regulation of protein-containing complex disassembly	2	0.05	0	1
GO:0043243	positive regulation of protein-containing complex disassembly	1	0.02	0	1
GO:0043244	regulation of protein-containing complex disassembly	3	0.07	0	1
GO:0043248	proteasome assembly	6	0.14	0	1
GO:0043254	regulation of protein-containing complex assembly	9	0.21	0	1
GO:0043266	regulation of potassium ion transport	6	0.14	0	1
GO:0043268	positive regulation of potassium ion transport	6	0.14	0	1
GO:0043269	regulation of ion transport	6	0.14	0	1
GO:0043270	positive regulation of ion transport	6	0.14	0	1
GO:0043281	regulation of cysteine-type endopeptidase activity involved in apoptotic process	1	0.02	0	1
GO:0043401	steroid hormone mediated signaling pathway	2	0.05	0	1
GO:0043408	regulation of MAPK cascade	1	0.02	0	1
GO:0043410	positive regulation of MAPK cascade	1	0.02	0	1
GO:0043413	macromolecule glycosylation	25	0.58	0	1
GO:0043414	macromolecule methylation	28	0.64	0	1
GO:0043461	proton-transporting ATP synthase complex assembly	1	0.02	0	1
GO:0043462	regulation of ATPase activity	4	0.09	0	1
GO:0043484	regulation of RNA splicing	1	0.02	0	1
GO:0043486	histone exchange	1	0.02	0	1
GO:0043487	regulation of RNA stability	2	0.05	0	1
GO:0043488	regulation of mRNA stability	2	0.05	0	1
GO:0043504	mitochondrial DNA repair	1	0.02	0	1
GO:0043543	protein acylation	11	0.25	0	1
GO:0043545	molybdopterin cofactor metabolic process	6	0.14	0	1
GO:0043547	positive regulation of GTPase activity	4	0.09	0	1
GO:0043549	regulation of kinase activity	4	0.09	0	1
GO:0043555	regulation of translation in response to stress	1	0.02	0	1
GO:0043558	regulation of translational initiation in response to stress	1	0.02	0	1
GO:0043574	peroxisomal transport	2	0.05	0	1
GO:0043603	cellular amide metabolic process	217	5	0	1
GO:0043604	amide biosynthetic process	199	4.58	0	1
GO:0043605	cellular amide catabolic process	3	0.07	0	1
GO:0043624	cellular protein complex disassembly	8	0.18	0	1
GO:0043628	ncRNA 3'-end processing	1	0.02	0	1
GO:0043631	RNA polyadenylation	3	0.07	0	1
GO:0043632	modification-dependent macromolecule catabolic process	51	1.17	0	1
GO:0043648	dicarboxylic acid metabolic process	7	0.16	0	1
GO:0043649	dicarboxylic acid catabolic process	1	0.02	0	1
GO:0043650	dicarboxylic acid biosynthetic process	1	0.02	0	1
GO:0043666	regulation of phosphoprotein phosphatase activity	4	0.09	0	1
GO:0044036	cell wall macromolecule metabolic process	1	0.02	0	1
GO:0044042	glucan metabolic process	4	0.09	0	1
GO:0044087	regulation of cellular component biogenesis	10	0.23	0	1
GO:0044089	positive regulation of cellular component biogenesis	6	0.14	0	1
GO:0044091	membrane biogenesis	1	0.02	0	1
GO:0044092	negative regulation of molecular function	7	0.16	0	1
GO:0044093	positive regulation of molecular function	13	0.3	0	1
GO:0044205	'de novo' UMP biosynthetic process	1	0.02	0	1
GO:0044242	cellular lipid catabolic process	6	0.14	0	1
GO:0044248	cellular catabolic process	133	3.06	0	1
GO:0044257	cellular protein catabolic process	61	1.4	0	1
GO:0044264	cellular polysaccharide metabolic process	4	0.09	0	1
GO:0044265	cellular macromolecule catabolic process	87	2	0	1
GO:0044270	cellular nitrogen compound catabolic process	39	0.9	0	1
GO:0044272	sulfur compound biosynthetic process	11	0.25	0	1
GO:0044273	sulfur compound catabolic process	4	0.09	0	1
GO:0044283	small molecule biosynthetic process	55	1.27	0	1
GO:0044403	symbiotic process	1	0.02	0	1
GO:0044419	interspecies interaction between organisms	6	0.14	0	1
GO:0044528	regulation of mitochondrial mRNA stability	1	0.02	0	1
GO:0044550	secondary metabolite biosynthetic process	1	0.02	0	1
GO:0044571	[2Fe-2S] cluster assembly	1	0.02	0	1
GO:0044728	DNA methylation or demethylation	2	0.05	0	1
GO:0044743	protein transmembrane import into intracellular organelle	3	0.07	0	1
GO:0044770	cell cycle phase transition	7	0.16	0	1
GO:0044772	mitotic cell cycle phase transition	6	0.14	0	1
GO:0044782	cilium organization	2	0.05	0	1
GO:0044784	metaphase/anaphase transition of cell cycle	5	0.12	0	1
GO:0044786	cell cycle DNA replication	1	0.02	0	1
GO:0044839	cell cycle G2/M phase transition	1	0.02	0	1
GO:0044854	plasma membrane raft assembly	1	0.02	0	1
GO:0044857	plasma membrane raft organization	1	0.02	0	1
GO:0045005	DNA-dependent DNA replication maintenance of fidelity	2	0.05	0	1
GO:0045010	actin nucleation	6	0.14	0	1
GO:0045017	glycerolipid biosynthetic process	17	0.39	0	1
GO:0045047	protein targeting to ER	8	0.18	0	1
GO:0045048	protein insertion into ER membrane	2	0.05	0	1
GO:0045087	innate immune response	3	0.07	0	1
GO:0045088	regulation of innate immune response	1	0.02	0	1
GO:0045089	positive regulation of innate immune response	1	0.02	0	1
GO:0045116	protein neddylation	2	0.05	0	1
GO:0045132	meiotic chromosome segregation	1	0.02	0	1
GO:0045184	establishment of protein localization	102	2.35	0	1
GO:0045185	maintenance of protein location	1	0.02	0	1
GO:0045332	phospholipid translocation	1	0.02	0	1
GO:0045333	cellular respiration	23	0.53	0	1
GO:0045454	cell redox homeostasis	13	0.3	0	1
GO:0045727	positive regulation of translation	1	0.02	0	1
GO:0045737	positive regulation of cyclin-dependent protein serine/threonine kinase activity	1	0.02	0	1
GO:0045786	negative regulation of cell cycle	9	0.21	0	1
GO:0045787	positive regulation of cell cycle	2	0.05	0	1
GO:0045814	negative regulation of gene expression, epigenetic	2	0.05	0	1
GO:0045839	negative regulation of mitotic nuclear division	2	0.05	0	1
GO:0045841	negative regulation of mitotic metaphase/anaphase transition	2	0.05	0	1
GO:0045859	regulation of protein kinase activity	4	0.09	0	1
GO:0045860	positive regulation of protein kinase activity	2	0.05	0	1
GO:0045861	negative regulation of proteolysis	1	0.02	0	1
GO:0045892	negative regulation of transcription, DNA-templated	8	0.18	0	1
GO:0045893	positive regulation of transcription, DNA-templated	6	0.14	0	1
GO:0045901	positive regulation of translational elongation	1	0.02	0	1
GO:0045905	positive regulation of translational termination	1	0.02	0	1
GO:0045930	negative regulation of mitotic cell cycle	3	0.07	0	1
GO:0045934	negative regulation of nucleobase-containing compound metabolic process	8	0.18	0	1
GO:0045935	positive regulation of nucleobase-containing compound metabolic process	6	0.14	0	1
GO:0045936	negative regulation of phosphate metabolic process	2	0.05	0	1
GO:0045937	positive regulation of phosphate metabolic process	4	0.09	0	1
GO:0045944	positive regulation of transcription by RNA polymerase II	5	0.12	0	1
GO:0045995	regulation of embryonic development	2	0.05	0	1
GO:0046031	ADP metabolic process	12	0.28	0	1
GO:0046034	ATP metabolic process	31	0.71	0	1
GO:0046036	CTP metabolic process	4	0.09	0	1
GO:0046037	GMP metabolic process	1	0.02	0	1
GO:0046039	GTP metabolic process	3	0.07	0	1
GO:0046040	IMP metabolic process	4	0.09	0	1
GO:0046049	UMP metabolic process	1	0.02	0	1
GO:0046051	UTP metabolic process	3	0.07	0	1
GO:0046058	cAMP metabolic process	2	0.05	0	1
GO:0046068	cGMP metabolic process	6	0.14	0	1
GO:0046072	dTDP metabolic process	1	0.02	0	1
GO:0046073	dTMP metabolic process	1	0.02	0	1
GO:0046078	dUMP metabolic process	1	0.02	0	1
GO:0046080	dUTP metabolic process	1	0.02	0	1
GO:0046081	dUTP catabolic process	1	0.02	0	1
GO:0046083	adenine metabolic process	1	0.02	0	1
GO:0046084	adenine biosynthetic process	1	0.02	0	1
GO:0046085	adenosine metabolic process	1	0.02	0	1
GO:0046087	cytidine metabolic process	1	0.02	0	1
GO:0046098	guanine metabolic process	1	0.02	0	1
GO:0046112	nucleobase biosynthetic process	9	0.21	0	1
GO:0046113	nucleobase catabolic process	1	0.02	0	1
GO:0046128	purine ribonucleoside metabolic process	6	0.14	0	1
GO:0046129	purine ribonucleoside biosynthetic process	5	0.12	0	1
GO:0046130	purine ribonucleoside catabolic process	1	0.02	0	1
GO:0046131	pyrimidine ribonucleoside metabolic process	1	0.02	0	1
GO:0046133	pyrimidine ribonucleoside catabolic process	1	0.02	0	1
GO:0046135	pyrimidine nucleoside catabolic process	1	0.02	0	1
GO:0046146	tetrahydrobiopterin metabolic process	2	0.05	0	1
GO:0046148	pigment biosynthetic process	5	0.12	0	1
GO:0046160	heme a metabolic process	1	0.02	0	1
GO:0046165	alcohol biosynthetic process	5	0.12	0	1
GO:0046168	glycerol-3-phosphate catabolic process	2	0.05	0	1
GO:0046173	polyol biosynthetic process	5	0.12	0	1
GO:0046184	aldehyde biosynthetic process	1	0.02	0	1
GO:0046185	aldehyde catabolic process	3	0.07	0	1
GO:0046189	phenol-containing compound biosynthetic process	2	0.05	0	1
GO:0046209	nitric oxide metabolic process	2	0.05	0	1
GO:0046218	indolalkylamine catabolic process	2	0.05	0	1
GO:0046292	formaldehyde metabolic process	1	0.02	0	1
GO:0046294	formaldehyde catabolic process	1	0.02	0	1
GO:0046351	disaccharide biosynthetic process	1	0.02	0	1
GO:0046364	monosaccharide biosynthetic process	5	0.12	0	1
GO:0046365	monosaccharide catabolic process	1	0.02	0	1
GO:0046385	deoxyribose phosphate biosynthetic process	3	0.07	0	1
GO:0046386	deoxyribose phosphate catabolic process	1	0.02	0	1
GO:0046390	ribose phosphate biosynthetic process	38	0.88	0	1
GO:0046394	carboxylic acid biosynthetic process	25	0.58	0	1
GO:0046395	carboxylic acid catabolic process	16	0.37	0	1
GO:0046416	D-amino acid metabolic process	2	0.05	0	1
GO:0046459	short-chain fatty acid metabolic process	1	0.02	0	1
GO:0046460	neutral lipid biosynthetic process	1	0.02	0	1
GO:0046463	acylglycerol biosynthetic process	1	0.02	0	1
GO:0046466	membrane lipid catabolic process	2	0.05	0	1
GO:0046467	membrane lipid biosynthetic process	15	0.35	0	1
GO:0046470	phosphatidylcholine metabolic process	1	0.02	0	1
GO:0046473	phosphatidic acid metabolic process	1	0.02	0	1
GO:0046474	glycerophospholipid biosynthetic process	16	0.37	0	1
GO:0046490	isopentenyl diphosphate metabolic process	1	0.02	0	1
GO:0046496	nicotinamide nucleotide metabolic process	6	0.14	0	1
GO:0046500	S-adenosylmethionine metabolic process	1	0.02	0	1
GO:0046578	regulation of Ras protein signal transduction	11	0.25	0	1
GO:0046599	regulation of centriole replication	1	0.02	0	1
GO:0046600	negative regulation of centriole replication	1	0.02	0	1
GO:0046605	regulation of centrosome cycle	1	0.02	0	1
GO:0046606	negative regulation of centrosome cycle	1	0.02	0	1
GO:0046653	tetrahydrofolate metabolic process	4	0.09	0	1
GO:0046654	tetrahydrofolate biosynthetic process	2	0.05	0	1
GO:0046700	heterocycle catabolic process	40	0.92	0	1
GO:0046717	acid secretion	7	0.16	0	1
GO:0046785	microtubule polymerization	1	0.02	0	1
GO:0046835	carbohydrate phosphorylation	2	0.05	0	1
GO:0046839	phospholipid dephosphorylation	7	0.16	0	1
GO:0046856	phosphatidylinositol dephosphorylation	7	0.16	0	1
GO:0046903	secretion	25	0.58	0	1
GO:0046907	intracellular transport	107	2.46	0	1
GO:0046916	cellular transition metal ion homeostasis	3	0.07	0	1
GO:0046939	nucleotide phosphorylation	14	0.32	0	1
GO:0046942	carboxylic acid transport	11	0.25	0	1
GO:0046950	cellular ketone body metabolic process	1	0.02	0	1
GO:0046952	ketone body catabolic process	1	0.02	0	1
GO:0048011	neurotrophin TRK receptor signaling pathway	1	0.02	0	1
GO:0048017	inositol lipid-mediated signaling	1	0.02	0	1
GO:0048193	Golgi vesicle transport	18	0.41	0	1
GO:0048194	Golgi vesicle budding	1	0.02	0	1
GO:0048268	clathrin coat assembly	1	0.02	0	1
GO:0048278	vesicle docking	10	0.23	0	1
GO:0048280	vesicle fusion with Golgi apparatus	1	0.02	0	1
GO:0048284	organelle fusion	3	0.07	0	1
GO:0048285	organelle fission	16	0.37	0	1
GO:0048468	cell development	1	0.02	0	1
GO:0048478	replication fork protection	1	0.02	0	1
GO:0048513	animal organ development	3	0.07	0	1
GO:0048519	negative regulation of biological process	54	1.24	0	1
GO:0048523	negative regulation of cellular process	33	0.76	0	1
GO:0048534	hematopoietic or lymphoid organ development	1	0.02	0	1
GO:0048545	response to steroid hormone	2	0.05	0	1
GO:0048583	regulation of response to stimulus	36	0.83	0	1
GO:0048584	positive regulation of response to stimulus	3	0.07	0	1
GO:0048585	negative regulation of response to stimulus	5	0.12	0	1
GO:0048589	developmental growth	1	0.02	0	1
GO:0048598	embryonic morphogenesis	1	0.02	0	1
GO:0048646	anatomical structure formation involved in morphogenesis	1	0.02	0	1
GO:0048666	neuron development	1	0.02	0	1
GO:0048699	generation of neurons	1	0.02	0	1
GO:0048731	system development	4	0.09	0	1
GO:0048856	anatomical structure development	23	0.53	0	1
GO:0048869	cellular developmental process	2	0.05	0	1
GO:0048870	cell motility	3	0.07	0	1
GO:0048872	homeostasis of number of cells	1	0.02	0	1
GO:0048878	chemical homeostasis	16	0.37	0	1
GO:0050000	chromosome localization	2	0.05	0	1
GO:0050482	arachidonic acid secretion	7	0.16	0	1
GO:0050657	nucleic acid transport	4	0.09	0	1
GO:0050658	RNA transport	4	0.09	0	1
GO:0050667	homocysteine metabolic process	1	0.02	0	1
GO:0050730	regulation of peptidyl-tyrosine phosphorylation	1	0.02	0	1
GO:0050731	positive regulation of peptidyl-tyrosine phosphorylation	1	0.02	0	1
GO:0050776	regulation of immune response	1	0.02	0	1
GO:0050778	positive regulation of immune response	1	0.02	0	1
GO:0050790	regulation of catalytic activity	24	0.55	0	1
GO:0050793	regulation of developmental process	2	0.05	0	1
GO:0050801	ion homeostasis	12	0.28	0	1
GO:0050804	modulation of chemical synaptic transmission	6	0.14	0	1
GO:0050877	nervous system process	9	0.21	0	1
GO:0050909	sensory perception of taste	1	0.02	0	1
GO:0050953	sensory perception of light stimulus	3	0.07	0	1
GO:0051013	microtubule severing	2	0.05	0	1
GO:0051016	barbed-end actin filament capping	1	0.02	0	1
GO:0051028	mRNA transport	4	0.09	0	1
GO:0051049	regulation of transport	6	0.14	0	1
GO:0051050	positive regulation of transport	6	0.14	0	1
GO:0051056	regulation of small GTPase mediated signal transduction	19	0.44	0	1
GO:0051095	regulation of helicase activity	3	0.07	0	1
GO:0051097	negative regulation of helicase activity	3	0.07	0	1
GO:0051103	DNA ligation involved in DNA repair	2	0.05	0	1
GO:0051128	regulation of cellular component organization	22	0.51	0	1
GO:0051129	negative regulation of cellular component organization	8	0.18	0	1
GO:0051130	positive regulation of cellular component organization	7	0.16	0	1
GO:0051156	glucose 6-phosphate metabolic process	3	0.07	0	1
GO:0051168	nuclear export	3	0.07	0	1
GO:0051169	nuclear transport	10	0.23	0	1
GO:0051170	import into nucleus	4	0.09	0	1
GO:0051172	negative regulation of nitrogen compound metabolic process	11	0.25	0	1
GO:0051173	positive regulation of nitrogen compound metabolic process	11	0.25	0	1
GO:0051174	regulation of phosphorus metabolic process	12	0.28	0	1
GO:0051180	vitamin transport	4	0.09	0	1
GO:0051181	cofactor transport	1	0.02	0	1
GO:0051186	cofactor metabolic process	63	1.45	0	1
GO:0051187	cofactor catabolic process	6	0.14	0	1
GO:0051188	cofactor biosynthetic process	52	1.2	0	1
GO:0051189	prosthetic group metabolic process	6	0.14	0	1
GO:0051205	protein insertion into membrane	2	0.05	0	1
GO:0051235	maintenance of location	3	0.07	0	1
GO:0051236	establishment of RNA localization	4	0.09	0	1
GO:0051239	regulation of multicellular organismal process	3	0.07	0	1
GO:0051240	positive regulation of multicellular organismal process	1	0.02	0	1
GO:0051246	regulation of protein metabolic process	22	0.51	0	1
GO:0051247	positive regulation of protein metabolic process	5	0.12	0	1
GO:0051248	negative regulation of protein metabolic process	3	0.07	0	1
GO:0051253	negative regulation of RNA metabolic process	8	0.18	0	1
GO:0051254	positive regulation of RNA metabolic process	6	0.14	0	1
GO:0051258	protein polymerization	10	0.23	0	1
GO:0051259	protein complex oligomerization	10	0.23	0	1
GO:0051260	protein homooligomerization	8	0.18	0	1
GO:0051261	protein depolymerization	3	0.07	0	1
GO:0051262	protein tetramerization	2	0.05	0	1
GO:0051270	regulation of cellular component movement	3	0.07	0	1
GO:0051289	protein homotetramerization	1	0.02	0	1
GO:0051298	centrosome duplication	1	0.02	0	1
GO:0051301	cell division	4	0.09	0	1
GO:0051302	regulation of cell division	1	0.02	0	1
GO:0051303	establishment of chromosome localization	2	0.05	0	1
GO:0051304	chromosome separation	5	0.12	0	1
GO:0051306	mitotic sister chromatid separation	5	0.12	0	1
GO:0051310	metaphase plate congression	2	0.05	0	1
GO:0051315	attachment of mitotic spindle microtubules to kinetochore	2	0.05	0	1
GO:0051321	meiotic cell cycle	2	0.05	0	1
GO:0051336	regulation of hydrolase activity	19	0.44	0	1
GO:0051338	regulation of transferase activity	4	0.09	0	1
GO:0051345	positive regulation of hydrolase activity	4	0.09	0	1
GO:0051346	negative regulation of hydrolase activity	7	0.16	0	1
GO:0051347	positive regulation of transferase activity	2	0.05	0	1
GO:0051382	kinetochore assembly	1	0.02	0	1
GO:0051383	kinetochore organization	1	0.02	0	1
GO:0051480	regulation of cytosolic calcium ion concentration	1	0.02	0	1
GO:0051493	regulation of cytoskeleton organization	10	0.23	0	1
GO:0051494	negative regulation of cytoskeleton organization	3	0.07	0	1
GO:0051495	positive regulation of cytoskeleton organization	6	0.14	0	1
GO:0051560	mitochondrial calcium ion homeostasis	1	0.02	0	1
GO:0051596	methylglyoxal catabolic process	2	0.05	0	1
GO:0051603	proteolysis involved in cellular protein catabolic process	61	1.4	0	1
GO:0051604	protein maturation	15	0.35	0	1
GO:0051606	detection of stimulus	3	0.07	0	1
GO:0051640	organelle localization	14	0.32	0	1
GO:0051641	cellular localization	128	2.95	0	1
GO:0051643	endoplasmic reticulum localization	1	0.02	0	1
GO:0051649	establishment of localization in cell	111	2.56	0	1
GO:0051651	maintenance of location in cell	1	0.02	0	1
GO:0051656	establishment of organelle localization	2	0.05	0	1
GO:0051674	localization of cell	3	0.07	0	1
GO:0051693	actin filament capping	2	0.05	0	1
GO:0051694	pointed-end actin filament capping	1	0.02	0	1
GO:0051703	intraspecies interaction between organisms	5	0.12	0	1
GO:0051707	response to other organism	4	0.09	0	1
GO:0051726	regulation of cell cycle	20	0.46	0	1
GO:0051783	regulation of nuclear division	6	0.14	0	1
GO:0051784	negative regulation of nuclear division	2	0.05	0	1
GO:0051788	response to misfolded protein	1	0.02	0	1
GO:0051983	regulation of chromosome segregation	5	0.12	0	1
GO:0051985	negative regulation of chromosome segregation	2	0.05	0	1
GO:0052547	regulation of peptidase activity	1	0.02	0	1
GO:0052548	regulation of endopeptidase activity	1	0.02	0	1
GO:0052646	alditol phosphate metabolic process	6	0.14	0	1
GO:0052652	cyclic purine nucleotide metabolic process	8	0.18	0	1
GO:0055065	metal ion homeostasis	8	0.18	0	1
GO:0055067	monovalent inorganic cation homeostasis	4	0.09	0	1
GO:0055070	copper ion homeostasis	2	0.05	0	1
GO:0055072	iron ion homeostasis	2	0.05	0	1
GO:0055074	calcium ion homeostasis	4	0.09	0	1
GO:0055076	transition metal ion homeostasis	4	0.09	0	1
GO:0055080	cation homeostasis	12	0.28	0	1
GO:0055082	cellular chemical homeostasis	9	0.21	0	1
GO:0055088	lipid homeostasis	1	0.02	0	1
GO:0055092	sterol homeostasis	1	0.02	0	1
GO:0060070	canonical Wnt signaling pathway	1	0.02	0	1
GO:0060147	regulation of posttranscriptional gene silencing	1	0.02	0	1
GO:0060249	anatomical structure homeostasis	3	0.07	0	1
GO:0060271	cilium assembly	1	0.02	0	1
GO:0060322	head development	1	0.02	0	1
GO:0060401	cytosolic calcium ion transport	2	0.05	0	1
GO:0060402	calcium ion transport into cytosol	1	0.02	0	1
GO:0060548	negative regulation of cell death	2	0.05	0	1
GO:0060632	regulation of microtubule-based movement	1	0.02	0	1
GO:0060828	regulation of canonical Wnt signaling pathway	1	0.02	0	1
GO:0060964	regulation of gene silencing by miRNA	1	0.02	0	1
GO:0060966	regulation of gene silencing by RNA	1	0.02	0	1
GO:0060968	regulation of gene silencing	1	0.02	0	1
GO:0061013	regulation of mRNA catabolic process	2	0.05	0	1
GO:0061024	membrane organization	11	0.25	0	1
GO:0061025	membrane fusion	1	0.02	0	1
GO:0061061	muscle structure development	1	0.02	0	1
GO:0061097	regulation of protein tyrosine kinase activity	1	0.02	0	1
GO:0061098	positive regulation of protein tyrosine kinase activity	1	0.02	0	1
GO:0061640	cytoskeleton-dependent cytokinesis	1	0.02	0	1
GO:0061727	methylglyoxal catabolic process to lactate	2	0.05	0	1
GO:0061817	endoplasmic reticulum-plasma membrane tethering	1	0.02	0	1
GO:0061919	process utilizing autophagic mechanism	5	0.12	0	1
GO:0065002	intracellular protein transmembrane transport	3	0.07	0	1
GO:0065008	regulation of biological quality	61	1.4	0	1
GO:0065009	regulation of molecular function	30	0.69	0	1
GO:0070070	proton-transporting V-type ATPase complex assembly	3	0.07	0	1
GO:0070071	proton-transporting two-sector ATPase complex assembly	4	0.09	0	1
GO:0070072	vacuolar proton-transporting V-type ATPase complex assembly	3	0.07	0	1
GO:0070076	histone lysine demethylation	1	0.02	0	1
GO:0070085	glycosylation	25	0.58	0	1
GO:0070189	kynurenine metabolic process	2	0.05	0	1
GO:0070286	axonemal dynein complex assembly	1	0.02	0	1
GO:0070475	rRNA base methylation	1	0.02	0	1
GO:0070476	rRNA (guanine-N7)-methylation	1	0.02	0	1
GO:0070481	nuclear-transcribed mRNA catabolic process, non-stop decay	1	0.02	0	1
GO:0070507	regulation of microtubule cytoskeleton organization	1	0.02	0	1
GO:0070509	calcium ion import	2	0.05	0	1
GO:0070525	tRNA threonylcarbamoyladenosine metabolic process	2	0.05	0	1
GO:0070536	protein K63-linked deubiquitination	1	0.02	0	1
GO:0070585	protein localization to mitochondrion	2	0.05	0	1
GO:0070588	calcium ion transmembrane transport	10	0.23	0	1
GO:0070646	protein modification by small protein removal	30	0.69	0	1
GO:0070647	protein modification by small protein conjugation or removal	53	1.22	0	1
GO:0070727	cellular macromolecule localization	93	2.14	0	1
GO:0070836	caveola assembly	1	0.02	0	1
GO:0070838	divalent metal ion transport	13	0.3	0	1
GO:0070897	transcription preinitiation complex assembly	2	0.05	0	1
GO:0070925	organelle assembly	8	0.18	0	1
GO:0070966	nuclear-transcribed mRNA catabolic process, no-go decay	1	0.02	0	1
GO:0070972	protein localization to endoplasmic reticulum	9	0.21	0	1
GO:0070988	demethylation	2	0.05	0	1
GO:0071025	RNA surveillance	1	0.02	0	1
GO:0071166	ribonucleoprotein complex localization	3	0.07	0	1
GO:0071173	spindle assembly checkpoint	2	0.05	0	1
GO:0071174	mitotic spindle checkpoint	2	0.05	0	1
GO:0071218	cellular response to misfolded protein	1	0.02	0	1
GO:0071229	cellular response to acid chemical	1	0.02	0	1
GO:0071230	cellular response to amino acid stimulus	1	0.02	0	1
GO:0071265	L-methionine biosynthetic process	1	0.02	0	1
GO:0071267	L-methionine salvage	1	0.02	0	1
GO:0071383	cellular response to steroid hormone stimulus	2	0.05	0	1
GO:0071390	cellular response to ecdysone	2	0.05	0	1
GO:0071396	cellular response to lipid	2	0.05	0	1
GO:0071407	cellular response to organic cyclic compound	2	0.05	0	1
GO:0071417	cellular response to organonitrogen compound	1	0.02	0	1
GO:0071426	ribonucleoprotein complex export from nucleus	3	0.07	0	1
GO:0071427	mRNA-containing ribonucleoprotein complex export from nucleus	3	0.07	0	1
GO:0071496	cellular response to external stimulus	1	0.02	0	1
GO:0071554	cell wall organization or biogenesis	1	0.02	0	1
GO:0071559	response to transforming growth factor beta	5	0.12	0	1
GO:0071560	cellular response to transforming growth factor beta stimulus	5	0.12	0	1
GO:0071586	CAAX-box protein processing	2	0.05	0	1
GO:0071616	acyl-CoA biosynthetic process	3	0.07	0	1
GO:0071630	nuclear protein quality control by the ubiquitin-proteasome system	1	0.02	0	1
GO:0071705	nitrogen compound transport	114	2.63	0	1
GO:0071709	membrane assembly	1	0.02	0	1
GO:0071715	icosanoid transport	7	0.16	0	1
GO:0071805	potassium ion transmembrane transport	13	0.3	0	1
GO:0071806	protein transmembrane transport	3	0.07	0	1
GO:0071816	tail-anchored membrane protein insertion into ER membrane	1	0.02	0	1
GO:0071826	ribonucleoprotein complex subunit organization	13	0.3	0	1
GO:0071897	DNA biosynthetic process	4	0.09	0	1
GO:0071900	regulation of protein serine/threonine kinase activity	3	0.07	0	1
GO:0071902	positive regulation of protein serine/threonine kinase activity	1	0.02	0	1
GO:0071918	urea transmembrane transport	1	0.02	0	1
GO:0071929	alpha-tubulin acetylation	1	0.02	0	1
GO:0071985	multivesicular body sorting pathway	3	0.07	0	1
GO:0072329	monocarboxylic acid catabolic process	5	0.12	0	1
GO:0072330	monocarboxylic acid biosynthetic process	7	0.16	0	1
GO:0072350	tricarboxylic acid metabolic process	2	0.05	0	1
GO:0072503	cellular divalent inorganic cation homeostasis	4	0.09	0	1
GO:0072507	divalent inorganic cation homeostasis	4	0.09	0	1
GO:0072511	divalent inorganic cation transport	13	0.3	0	1
GO:0072521	purine-containing compound metabolic process	61	1.4	0	1
GO:0072522	purine-containing compound biosynthetic process	43	0.99	0	1
GO:0072523	purine-containing compound catabolic process	2	0.05	0	1
GO:0072524	pyridine-containing compound metabolic process	9	0.21	0	1
GO:0072525	pyridine-containing compound biosynthetic process	9	0.21	0	1
GO:0072527	pyrimidine-containing compound metabolic process	14	0.32	0	1
GO:0072528	pyrimidine-containing compound biosynthetic process	13	0.3	0	1
GO:0072529	pyrimidine-containing compound catabolic process	2	0.05	0	1
GO:0072583	clathrin-dependent endocytosis	1	0.02	0	1
GO:0072593	reactive oxygen species metabolic process	9	0.21	0	1
GO:0072594	establishment of protein localization to organelle	17	0.39	0	1
GO:0072595	maintenance of protein localization in organelle	1	0.02	0	1
GO:0072599	establishment of protein localization to endoplasmic reticulum	8	0.18	0	1
GO:0072655	establishment of protein localization to mitochondrion	2	0.05	0	1
GO:0072657	protein localization to membrane	10	0.23	0	1
GO:0072662	protein localization to peroxisome	2	0.05	0	1
GO:0072663	establishment of protein localization to peroxisome	2	0.05	0	1
GO:0072665	protein localization to vacuole	1	0.02	0	1
GO:0072666	establishment of protein localization to vacuole	1	0.02	0	1
GO:0080009	mRNA methylation	1	0.02	0	1
GO:0080120	CAAX-box protein maturation	2	0.05	0	1
GO:0080134	regulation of response to stress	2	0.05	0	1
GO:0080171	lytic vacuole organization	1	0.02	0	1
GO:0090066	regulation of anatomical structure size	10	0.23	0	1
GO:0090068	positive regulation of cell cycle process	1	0.02	0	1
GO:0090092	regulation of transmembrane receptor protein serine/threonine kinase signaling pathway	1	0.02	0	1
GO:0090101	negative regulation of transmembrane receptor protein serine/threonine kinase signaling pathway	1	0.02	0	1
GO:0090114	COPII-coated vesicle budding	1	0.02	0	1
GO:0090116	C-5 methylation of cytosine	1	0.02	0	1
GO:0090150	establishment of protein localization to membrane	10	0.23	0	1
GO:0090174	organelle membrane fusion	1	0.02	0	1
GO:0090231	regulation of spindle checkpoint	1	0.02	0	1
GO:0090263	positive regulation of canonical Wnt signaling pathway	1	0.02	0	1
GO:0090266	regulation of mitotic cell cycle spindle assembly checkpoint	1	0.02	0	1
GO:0090287	regulation of cellular response to growth factor stimulus	1	0.02	0	1
GO:0090288	negative regulation of cellular response to growth factor stimulus	1	0.02	0	1
GO:0090305	nucleic acid phosphodiester bond hydrolysis	5	0.12	0	1
GO:0090329	regulation of DNA-dependent DNA replication	1	0.02	0	1
GO:0090382	phagosome maturation	1	0.02	0	1
GO:0090481	pyrimidine nucleotide-sugar transmembrane transport	2	0.05	0	1
GO:0090501	RNA phosphodiester bond hydrolysis	4	0.09	0	1
GO:0097035	regulation of membrane lipid distribution	1	0.02	0	1
GO:0097056	selenocysteinyl-tRNA(Sec) biosynthetic process	1	0.02	0	1
GO:0097164	ammonium ion metabolic process	1	0.02	0	1
GO:0097190	apoptotic signaling pathway	1	0.02	0	1
GO:0097193	intrinsic apoptotic signaling pathway	1	0.02	0	1
GO:0097194	execution phase of apoptosis	1	0.02	0	1
GO:0097237	cellular response to toxic substance	1	0.02	0	1
GO:0097305	response to alcohol	2	0.05	0	1
GO:0097306	cellular response to alcohol	2	0.05	0	1
GO:0097354	prenylation	7	0.16	0	1
GO:0097428	protein maturation by iron-sulfur cluster transfer	3	0.07	0	1
GO:0097435	supramolecular fiber organization	14	0.32	0	1
GO:0097549	chromatin organization involved in negative regulation of transcription	2	0.05	0	1
GO:0097553	calcium ion transmembrane import into cytosol	1	0.02	0	1
GO:0098534	centriole assembly	1	0.02	0	1
GO:0098542	defense response to other organism	4	0.09	0	1
GO:0098655	cation transmembrane transport	51	1.17	0	1
GO:0098656	anion transmembrane transport	5	0.12	0	1
GO:0098657	import into cell	1	0.02	0	1
GO:0098659	inorganic cation import across plasma membrane	1	0.02	0	1
GO:0098660	inorganic ion transmembrane transport	50	1.15	0	1
GO:0098662	inorganic cation transmembrane transport	50	1.15	0	1
GO:0098703	calcium ion import across plasma membrane	1	0.02	0	1
GO:0098732	macromolecule deacylation	3	0.07	0	1
GO:0098739	import across plasma membrane	1	0.02	0	1
GO:0098754	detoxification	1	0.02	0	1
GO:0098771	inorganic ion homeostasis	12	0.28	0	1
GO:0098813	nuclear chromosome segregation	12	0.28	0	1
GO:0098840	protein transport along microtubule	1	0.02	0	1
GO:0099111	microtubule-based transport	1	0.02	0	1
GO:0099118	microtubule-based protein transport	1	0.02	0	1
GO:0099177	regulation of trans-synaptic signaling	6	0.14	0	1
GO:0099587	inorganic ion import across plasma membrane	1	0.02	0	1
GO:0099643	signal release from synapse	1	0.02	0	1
GO:0101030	tRNA-guanine transglycosylation	1	0.02	0	1
GO:0106005	RNA 5'-cap (guanine-N7)-methylation	1	0.02	0	1
GO:0110053	regulation of actin filament organization	9	0.21	0	1
GO:0110095	cellular detoxification of aldehyde	1	0.02	0	1
GO:0110096	cellular response to aldehyde	1	0.02	0	1
GO:0110154	RNA decapping	1	0.02	0	1
GO:0110156	methylguanosine-cap decapping	1	0.02	0	1
GO:0120009	intermembrane lipid transfer	2	0.05	0	1
GO:0120031	plasma membrane bounded cell projection assembly	1	0.02	0	1
GO:0120036	plasma membrane bounded cell projection organization	3	0.07	0	1
GO:0140013	meiotic nuclear division	1	0.02	0	1
GO:0140014	mitotic nuclear division	12	0.28	0	1
GO:0140029	exocytic process	10	0.23	0	1
GO:0140056	organelle localization by membrane tethering	11	0.25	0	1
GO:0140352	export from cell	18	0.41	0	1
GO:0198738	cell-cell signaling by wnt	34	0.78	0	1
GO:1900247	regulation of cytoplasmic translational elongation	3	0.07	0	1
GO:1900619	acetate ester metabolic process	1	0.02	0	1
GO:1901016	regulation of potassium ion transmembrane transporter activity	6	0.14	0	1
GO:1901018	positive regulation of potassium ion transmembrane transporter activity	6	0.14	0	1
GO:1901031	regulation of response to reactive oxygen species	1	0.02	0	1
GO:1901068	guanosine-containing compound metabolic process	4	0.09	0	1
GO:1901070	guanosine-containing compound biosynthetic process	4	0.09	0	1
GO:1901071	glucosamine-containing compound metabolic process	2	0.05	0	1
GO:1901137	carbohydrate derivative biosynthetic process	86	1.98	0	1
GO:1901160	primary amino compound metabolic process	1	0.02	0	1
GO:1901162	primary amino compound biosynthetic process	1	0.02	0	1
GO:1901264	carbohydrate derivative transport	6	0.14	0	1
GO:1901292	nucleoside phosphate catabolic process	6	0.14	0	1
GO:1901361	organic cyclic compound catabolic process	42	0.97	0	1
GO:1901379	regulation of potassium ion transmembrane transport	6	0.14	0	1
GO:1901381	positive regulation of potassium ion transmembrane transport	6	0.14	0	1
GO:1901475	pyruvate transmembrane transport	3	0.07	0	1
GO:1901568	fatty acid derivative metabolic process	1	0.02	0	1
GO:1901569	fatty acid derivative catabolic process	1	0.02	0	1
GO:1901571	fatty acid derivative transport	7	0.16	0	1
GO:1901605	alpha-amino acid metabolic process	32	0.74	0	1
GO:1901606	alpha-amino acid catabolic process	9	0.21	0	1
GO:1901607	alpha-amino acid biosynthetic process	17	0.39	0	1
GO:1901617	organic hydroxy compound biosynthetic process	11	0.25	0	1
GO:1901642	nucleoside transmembrane transport	4	0.09	0	1
GO:1901654	response to ketone	2	0.05	0	1
GO:1901655	cellular response to ketone	2	0.05	0	1
GO:1901657	glycosyl compound metabolic process	19	0.44	0	1
GO:1901658	glycosyl compound catabolic process	2	0.05	0	1
GO:1901659	glycosyl compound biosynthetic process	5	0.12	0	1
GO:1901661	quinone metabolic process	5	0.12	0	1
GO:1901663	quinone biosynthetic process	5	0.12	0	1
GO:1901698	response to nitrogen compound	1	0.02	0	1
GO:1901699	cellular response to nitrogen compound	1	0.02	0	1
GO:1901700	response to oxygen-containing compound	5	0.12	0	1
GO:1901701	cellular response to oxygen-containing compound	4	0.09	0	1
GO:1901879	regulation of protein depolymerization	2	0.05	0	1
GO:1901880	negative regulation of protein depolymerization	2	0.05	0	1
GO:1901976	regulation of cell cycle checkpoint	1	0.02	0	1
GO:1901983	regulation of protein acetylation	1	0.02	0	1
GO:1901987	regulation of cell cycle phase transition	7	0.16	0	1
GO:1901988	negative regulation of cell cycle phase transition	2	0.05	0	1
GO:1901989	positive regulation of cell cycle phase transition	1	0.02	0	1
GO:1901990	regulation of mitotic cell cycle phase transition	6	0.14	0	1
GO:1901991	negative regulation of mitotic cell cycle phase transition	2	0.05	0	1
GO:1902099	regulation of metaphase/anaphase transition of cell cycle	5	0.12	0	1
GO:1902100	negative regulation of metaphase/anaphase transition of cell cycle	2	0.05	0	1
GO:1902115	regulation of organelle assembly	1	0.02	0	1
GO:1902116	negative regulation of organelle assembly	1	0.02	0	1
GO:1902221	erythrose 4-phosphate/phosphoenolpyruvate family amino acid metabolic process	2	0.05	0	1
GO:1902222	erythrose 4-phosphate/phosphoenolpyruvate family amino acid catabolic process	2	0.05	0	1
GO:1902224	ketone body metabolic process	1	0.02	0	1
GO:1902275	regulation of chromatin organization	1	0.02	0	1
GO:1902298	cell cycle DNA replication maintenance of fidelity	1	0.02	0	1
GO:1902475	L-alpha-amino acid transmembrane transport	1	0.02	0	1
GO:1902531	regulation of intracellular signal transduction	23	0.53	0	1
GO:1902532	negative regulation of intracellular signal transduction	3	0.07	0	1
GO:1902533	positive regulation of intracellular signal transduction	1	0.02	0	1
GO:1902600	proton transmembrane transport	25	0.58	0	1
GO:1902652	secondary alcohol metabolic process	2	0.05	0	1
GO:1902656	calcium ion import into cytosol	1	0.02	0	1
GO:1902679	negative regulation of RNA biosynthetic process	8	0.18	0	1
GO:1902680	positive regulation of RNA biosynthetic process	6	0.14	0	1
GO:1902749	regulation of cell cycle G2/M phase transition	1	0.02	0	1
GO:1902751	positive regulation of cell cycle G2/M phase transition	1	0.02	0	1
GO:1902882	regulation of response to oxidative stress	1	0.02	0	1
GO:1902903	regulation of supramolecular fiber organization	9	0.21	0	1
GO:1902904	negative regulation of supramolecular fiber organization	2	0.05	0	1
GO:1902905	positive regulation of supramolecular fiber organization	6	0.14	0	1
GO:1902969	mitotic DNA replication	1	0.02	0	1
GO:1903046	meiotic cell cycle process	1	0.02	0	1
GO:1903047	mitotic cell cycle process	14	0.32	0	1
GO:1903311	regulation of mRNA metabolic process	2	0.05	0	1
GO:1903409	reactive oxygen species biosynthetic process	2	0.05	0	1
GO:1903504	regulation of mitotic spindle checkpoint	1	0.02	0	1
GO:1903507	negative regulation of nucleic acid-templated transcription	8	0.18	0	1
GO:1903508	positive regulation of nucleic acid-templated transcription	6	0.14	0	1
GO:1903509	liposaccharide metabolic process	14	0.32	0	1
GO:1903818	positive regulation of voltage-gated potassium channel activity	6	0.14	0	1
GO:1903825	organic acid transmembrane transport	4	0.09	0	1
GO:1903844	regulation of cellular response to transforming growth factor beta stimulus	1	0.02	0	1
GO:1903845	negative regulation of cellular response to transforming growth factor beta stimulus	1	0.02	0	1
GO:1903963	arachidonate transport	7	0.16	0	1
GO:1904029	regulation of cyclin-dependent protein kinase activity	3	0.07	0	1
GO:1904031	positive regulation of cyclin-dependent protein kinase activity	1	0.02	0	1
GO:1904062	regulation of cation transmembrane transport	6	0.14	0	1
GO:1904064	positive regulation of cation transmembrane transport	6	0.14	0	1
GO:1904983	glycine import into mitochondrion	1	0.02	0	1
GO:1905039	carboxylic acid transmembrane transport	4	0.09	0	1
GO:1905114	cell surface receptor signaling pathway involved in cell-cell signaling	34	0.78	0	1
GO:1905462	regulation of DNA duplex unwinding	3	0.07	0	1
GO:1905463	negative regulation of DNA duplex unwinding	3	0.07	0	1
GO:1905774	regulation of DNA helicase activity	3	0.07	0	1
GO:1905775	negative regulation of DNA helicase activity	3	0.07	0	1
GO:1905818	regulation of chromosome separation	5	0.12	0	1
GO:1905819	negative regulation of chromosome separation	2	0.05	0	1
GO:1990426	mitotic recombination-dependent replication fork processing	1	0.02	0	1
GO:1990505	mitotic DNA replication maintenance of fidelity	1	0.02	0	1
GO:1990542	mitochondrial transmembrane transport	7	0.16	0	1
GO:1990748	cellular detoxification	1	0.02	0	1
GO:1990928	response to amino acid starvation	1	0.02	0	1
GO:2000026	regulation of multicellular organismal development	2	0.05	0	1
GO:2000104	negative regulation of DNA-dependent DNA replication	1	0.02	0	1
[truncated: 11 more rows]

## Sheet: D) downreg C646
GO ID	GO term	Annotated	Expected	Significant	Fisher
GO:0009058	biosynthetic process	840	7.01	8	2.5e-07
GO:0055114	oxidation-reduction process	354	2.96	9	0.0017
GO:0042732	D-xylose metabolic process	1	0.01	1	0.0083
GO:0007160	cell-matrix adhesion	2	0.02	1	0.0166
GO:0006144	purine nucleobase metabolic process	6	0.05	1	0.0491
GO:0050482	arachidonic acid secretion	7	0.06	1	0.0570
GO:0006644	phospholipid metabolic process	54	0.45	2	0.0737
GO:0006357	regulation of transcription by RNA polymerase II	29	0.24	1	0.2166
GO:0007010	cytoskeleton organization	31	0.26	1	0.2297
GO:0016055	Wnt signaling pathway	34	0.28	1	0.2490
GO:0006470	protein dephosphorylation	37	0.31	1	0.2679
GO:0006629	lipid metabolic process	133	1.11	3	0.3368
GO:0007186	G protein-coupled receptor signaling pathway	80	0.67	1	0.4926
GO:0015074	DNA integration	83	0.69	1	0.5055
GO:0005975	carbohydrate metabolic process	122	1.02	2	0.5624
GO:0006508	proteolysis	269	2.25	2	0.6695
GO:0055085	transmembrane transport	306	2.55	2	0.7391
GO:0006468	protein phosphorylation	213	1.78	1	0.8416
GO:0006793	phosphorus metabolic process	427	3.56	4	1
GO:1901564	organonitrogen compound metabolic process	1056	8.82	5	1
GO:1903963	arachidonate transport	7	0.06	1	1
GO:0044281	small molecule metabolic process	280	2.34	2	1
GO:0043412	macromolecule modification	478	3.99	2	1
GO:0006796	phosphate-containing compound metabolic process	426	3.56	4	1
GO:0019321	pentose metabolic process	2	0.02	1	1
GO:0019637	organophosphate metabolic process	157	1.31	2	1
GO:0050896	response to stimulus	465	3.88	2	1
GO:0016070	RNA metabolic process	554	4.62	1	1
GO:0006351	transcription, DNA-templated	307	2.56	1	1
GO:0060255	regulation of macromolecule metabolic process	290	2.42	1	1
GO:0006259	DNA metabolic process	229	1.91	1	1
GO:0009059	macromolecule biosynthetic process	606	5.06	1	1
GO:0006355	regulation of transcription, DNA-templated	244	2.04	1	1
GO:0007267	cell-cell signaling	44	0.37	1	1
GO:1903506	regulation of nucleic acid-templated transcription	244	2.04	1	1
GO:1901360	organic cyclic compound metabolic process	947	7.91	3	1
GO:0031323	regulation of cellular metabolic process	269	2.25	1	1
GO:1901362	organic cyclic compound biosynthetic process	426	3.56	1	1
GO:0031326	regulation of cellular biosynthetic process	254	2.12	1	1
GO:0006725	cellular aromatic compound metabolic process	930	7.76	3	1
GO:0071840	cellular component organization or biogenesis	224	1.87	1	1
GO:0044271	cellular nitrogen compound biosynthetic process	611	5.1	1	1
GO:0051716	cellular response to stimulus	436	3.64	2	1
GO:0033036	macromolecule localization	144	1.2	1	1
GO:0006869	lipid transport	36	0.3	1	1
GO:0019219	regulation of nucleobase-containing compound metabolic process	246	2.05	1	1
GO:0071702	organic substance transport	152	1.27	1	1
GO:0071704	organic substance metabolic process	2063	17.22	12	1
GO:0019438	aromatic compound biosynthetic process	411	3.43	1	1
GO:0065007	biological regulation	742	6.19	3	1
GO:2000112	regulation of cellular macromolecule biosynthetic process	254	2.12	1	1
GO:0050789	regulation of biological process	703	5.87	3	1
GO:0043170	macromolecule metabolic process	1622	13.54	6	1
GO:0055086	nucleobase-containing small molecule metabolic process	106	0.88	1	1
GO:0016310	phosphorylation	245	2.05	1	1
GO:0022610	biological adhesion	35	0.29	1	1
GO:0016311	dephosphorylation	60	0.5	1	1
GO:1905114	cell surface receptor signaling pathway involved in cell-cell signaling	34	0.28	1	1
GO:0009889	regulation of biosynthetic process	255	2.13	1	1
GO:0046483	heterocycle metabolic process	938	7.83	3	1
GO:0018130	heterocycle biosynthetic process	424	3.54	1	1
GO:0015908	fatty acid transport	7	0.06	1	1
GO:0015909	long-chain fatty acid transport	7	0.06	1	1
GO:0032309	icosanoid secretion	7	0.06	1	1
GO:0050794	regulation of cellular process	680	5.68	3	1
GO:0071715	icosanoid transport	7	0.06	1	1
GO:0006139	nucleobase-containing compound metabolic process	898	7.5	3	1
GO:0019538	protein metabolic process	864	7.21	4	1
GO:0046903	secretion	25	0.21	1	1
GO:0007165	signal transduction	363	3.03	2	1
GO:0007166	cell surface receptor signaling pathway	74	0.62	1	1
GO:1901571	fatty acid derivative transport	7	0.06	1	1
GO:0010467	gene expression	690	5.76	1	1
GO:0010468	regulation of gene expression	272	2.27	1	1
GO:0097659	nucleic acid-templated transcription	307	2.56	1	1
GO:0090304	nucleic acid metabolic process	777	6.49	2	1
GO:0051171	regulation of nitrogen compound metabolic process	266	2.22	1	1
GO:0036211	protein modification process	424	3.54	2	1
GO:0010876	lipid localization	38	0.32	1	1
GO:1901576	organic substance biosynthetic process	783	6.54	1	1
GO:0023052	signaling	376	3.14	2	1
GO:0015849	organic acid transport	11	0.09	1	1
GO:0009987	cellular process	2755	23	13	1
GO:0006464	cellular protein modification process	424	3.54	2	1
GO:0051179	localization	576	4.81	3	1
GO:0034641	cellular nitrogen compound metabolic process	1088	9.08	3	1
GO:0016043	cellular component organization	191	1.59	1	1
GO:0007154	cell communication	374	3.12	2	1
GO:0007155	cell adhesion	35	0.29	1	1
GO:0005996	monosaccharide metabolic process	22	0.18	1	1
GO:0034645	cellular macromolecule biosynthetic process	604	5.04	1	1
GO:0044260	cellular macromolecule metabolic process	1239	10.34	4	1
GO:0015711	organic anion transport	22	0.18	1	1
GO:0031589	cell-substrate adhesion	2	0.02	1	1
GO:0072521	purine-containing compound metabolic process	61	0.51	1	1
GO:0015718	monocarboxylic acid transport	10	0.08	1	1
GO:0044267	cellular protein metabolic process	654	5.46	2	1
GO:0044249	cellular biosynthetic process	779	6.5	1	1
GO:0006820	anion transport	41	0.34	1	1
GO:0032774	RNA biosynthetic process	311	2.6	1	1
GO:0046942	carboxylic acid transport	11	0.09	1	1
GO:0080090	regulation of primary metabolic process	266	2.22	1	1
GO:0008150	biological_process	3474	29	29	1
GO:0034654	nucleobase-containing compound biosynthetic process	390	3.26	1	1
GO:0008152	metabolic process	2404	20.07	23	1
GO:0006807	nitrogen compound metabolic process	1796	14.99	7	1
GO:0010556	regulation of macromolecule biosynthetic process	254	2.12	1	1
GO:0051252	regulation of RNA metabolic process	246	2.05	1	1
GO:0051234	establishment of localization	566	4.72	3	1
GO:2001141	regulation of RNA biosynthetic process	244	2.04	1	1
GO:0046717	acid secretion	7	0.06	1	1
GO:0198738	cell-cell signaling by wnt	34	0.28	1	1
GO:0006996	organelle organization	132	1.1	1	1
GO:0044255	cellular lipid metabolic process	82	0.68	2	1
GO:0044237	cellular metabolic process	1774	14.81	7	1
GO:0009112	nucleobase metabolic process	12	0.1	1	1
GO:0044238	primary metabolic process	1960	16.36	12	1
GO:0006810	transport	562	4.69	3	1
GO:0006811	ion transport	191	1.59	1	1
GO:0006366	transcription by RNA polymerase II	50	0.42	1	1
GO:0019222	regulation of metabolic process	292	2.44	1	1
GO:0000002	mitochondrial genome maintenance	1	0.01	0	1
GO:0000003	reproduction	2	0.02	0	1
GO:0000012	single strand break repair	1	0.01	0	1
GO:0000027	ribosomal large subunit assembly	2	0.02	0	1
GO:0000041	transition metal ion transport	4	0.03	0	1
GO:0000070	mitotic sister chromatid segregation	11	0.09	0	1
GO:0000075	cell cycle checkpoint	7	0.06	0	1
GO:0000077	DNA damage checkpoint	4	0.03	0	1
GO:0000079	regulation of cyclin-dependent protein serine/threonine kinase activity	3	0.03	0	1
GO:0000096	sulfur amino acid metabolic process	6	0.05	0	1
GO:0000097	sulfur amino acid biosynthetic process	3	0.03	0	1
GO:0000098	sulfur amino acid catabolic process	1	0.01	0	1
GO:0000103	sulfate assimilation	2	0.02	0	1
GO:0000122	negative regulation of transcription by RNA polymerase II	1	0.01	0	1
GO:0000154	rRNA modification	4	0.03	0	1
GO:0000165	MAPK cascade	1	0.01	0	1
GO:0000184	nuclear-transcribed mRNA catabolic process, nonsense-mediated decay	4	0.03	0	1
GO:0000209	protein polyubiquitination	1	0.01	0	1
GO:0000226	microtubule cytoskeleton organization	10	0.08	0	1
GO:0000245	spliceosomal complex assembly	5	0.04	0	1
GO:0000255	allantoin metabolic process	3	0.03	0	1
GO:0000256	allantoin catabolic process	3	0.03	0	1
GO:0000270	peptidoglycan metabolic process	8	0.07	0	1
GO:0000271	polysaccharide biosynthetic process	5	0.04	0	1
GO:0000278	mitotic cell cycle	17	0.14	0	1
GO:0000280	nuclear division	13	0.11	0	1
GO:0000288	nuclear-transcribed mRNA catabolic process, deadenylation-dependent decay	4	0.03	0	1
GO:0000289	nuclear-transcribed mRNA poly(A) tail shortening	2	0.02	0	1
GO:0000290	deadenylation-dependent decapping of nuclear-transcribed mRNA	1	0.01	0	1
GO:0000302	response to reactive oxygen species	1	0.01	0	1
GO:0000338	protein deneddylation	1	0.01	0	1
GO:0000350	generation of catalytic spliceosome for second transesterification step	1	0.01	0	1
GO:0000375	RNA splicing, via transesterification reactions	27	0.23	0	1
GO:0000377	RNA splicing, via transesterification reactions with bulged adenosine as nucleophile	27	0.23	0	1
GO:0000379	tRNA-type intron splice site recognition and cleavage	1	0.01	0	1
GO:0000387	spliceosomal snRNP assembly	6	0.05	0	1
GO:0000393	spliceosomal conformational changes to generate catalytic conformation	1	0.01	0	1
GO:0000394	RNA splicing, via endonucleolytic cleavage and ligation	4	0.03	0	1
GO:0000398	mRNA splicing, via spliceosome	27	0.23	0	1
GO:0000413	protein peptidyl-prolyl isomerization	14	0.12	0	1
GO:0000463	maturation of LSU-rRNA from tricistronic rRNA transcript (SSU-rRNA, 5.8S rRNA, LSU-rRNA)	1	0.01	0	1
GO:0000469	cleavage involved in rRNA processing	2	0.02	0	1
GO:0000470	maturation of LSU-rRNA	1	0.01	0	1
GO:0000723	telomere maintenance	3	0.03	0	1
GO:0000724	double-strand break repair via homologous recombination	2	0.02	0	1
GO:0000725	recombinational repair	2	0.02	0	1
GO:0000726	non-recombinational repair	3	0.03	0	1
GO:0000731	DNA synthesis involved in DNA repair	1	0.01	0	1
GO:0000737	DNA catabolic process, endonucleolytic	1	0.01	0	1
GO:0000819	sister chromatid segregation	11	0.09	0	1
GO:0000902	cell morphogenesis	2	0.02	0	1
GO:0000910	cytokinesis	2	0.02	0	1
GO:0000956	nuclear-transcribed mRNA catabolic process	15	0.13	0	1
GO:0001101	response to acid chemical	1	0.01	0	1
GO:0001505	regulation of neurotransmitter levels	12	0.1	0	1
GO:0001507	acetylcholine catabolic process in synaptic cleft	1	0.01	0	1
GO:0001510	RNA methylation	11	0.09	0	1
GO:0001522	pseudouridine synthesis	14	0.12	0	1
GO:0001558	regulation of cell growth	1	0.01	0	1
GO:0001578	microtubule bundle formation	1	0.01	0	1
GO:0001678	cellular glucose homeostasis	2	0.02	0	1
GO:0001765	membrane raft assembly	1	0.01	0	1
GO:0001816	cytokine production	1	0.01	0	1
GO:0001817	regulation of cytokine production	1	0.01	0	1
GO:0001819	positive regulation of cytokine production	1	0.01	0	1
GO:0001881	receptor recycling	1	0.01	0	1
GO:0001919	regulation of receptor recycling	1	0.01	0	1
GO:0001932	regulation of protein phosphorylation	6	0.05	0	1
GO:0001934	positive regulation of protein phosphorylation	3	0.03	0	1
GO:0002097	tRNA wobble base modification	14	0.12	0	1
GO:0002098	tRNA wobble uridine modification	14	0.12	0	1
GO:0002143	tRNA wobble position uridine thiolation	1	0.01	0	1
GO:0002181	cytoplasmic translation	3	0.03	0	1
GO:0002182	cytoplasmic translational elongation	3	0.03	0	1
GO:0002218	activation of innate immune response	1	0.01	0	1
GO:0002221	pattern recognition receptor signaling pathway	1	0.01	0	1
GO:0002224	toll-like receptor signaling pathway	1	0.01	0	1
GO:0002253	activation of immune response	1	0.01	0	1
GO:0002262	myeloid cell homeostasis	1	0.01	0	1
GO:0002376	immune system process	6	0.05	0	1
GO:0002520	immune system development	1	0.01	0	1
GO:0002682	regulation of immune system process	1	0.01	0	1
GO:0002684	positive regulation of immune system process	1	0.01	0	1
GO:0002831	regulation of response to biotic stimulus	1	0.01	0	1
GO:0002833	positive regulation of response to biotic stimulus	1	0.01	0	1
GO:0002949	tRNA threonylcarbamoyladenosine modification	2	0.02	0	1
GO:0003008	system process	9	0.08	0	1
GO:0003333	amino acid transmembrane transport	1	0.01	0	1
GO:0003341	cilium movement	1	0.01	0	1
GO:0003352	regulation of cilium movement	1	0.01	0	1
GO:0005976	polysaccharide metabolic process	5	0.04	0	1
GO:0005977	glycogen metabolic process	4	0.03	0	1
GO:0005978	glycogen biosynthetic process	4	0.03	0	1
GO:0005984	disaccharide metabolic process	3	0.03	0	1
GO:0005991	trehalose metabolic process	3	0.03	0	1
GO:0005992	trehalose biosynthetic process	1	0.01	0	1
GO:0006000	fructose metabolic process	3	0.03	0	1
GO:0006002	fructose 6-phosphate metabolic process	1	0.01	0	1
GO:0006003	fructose 2,6-bisphosphate metabolic process	2	0.02	0	1
GO:0006006	glucose metabolic process	7	0.06	0	1
GO:0006011	UDP-glucose metabolic process	1	0.01	0	1
GO:0006012	galactose metabolic process	5	0.04	0	1
GO:0006013	mannose metabolic process	4	0.03	0	1
GO:0006014	D-ribose metabolic process	1	0.01	0	1
GO:0006020	inositol metabolic process	1	0.01	0	1
GO:0006021	inositol biosynthetic process	1	0.01	0	1
GO:0006022	aminoglycan metabolic process	9	0.08	0	1
GO:0006026	aminoglycan catabolic process	8	0.07	0	1
GO:0006027	glycosaminoglycan catabolic process	8	0.07	0	1
GO:0006040	amino sugar metabolic process	2	0.02	0	1
GO:0006044	N-acetylglucosamine metabolic process	2	0.02	0	1
GO:0006066	alcohol metabolic process	18	0.15	0	1
GO:0006067	ethanol metabolic process	1	0.01	0	1
GO:0006069	ethanol oxidation	1	0.01	0	1
GO:0006071	glycerol metabolic process	3	0.03	0	1
GO:0006072	glycerol-3-phosphate metabolic process	6	0.05	0	1
GO:0006073	cellular glucan metabolic process	4	0.03	0	1
GO:0006081	cellular aldehyde metabolic process	5	0.04	0	1
GO:0006082	organic acid metabolic process	140	1.17	0	1
GO:0006083	acetate metabolic process	2	0.02	0	1
GO:0006084	acetyl-CoA metabolic process	4	0.03	0	1
GO:0006085	acetyl-CoA biosynthetic process	3	0.03	0	1
GO:0006086	acetyl-CoA biosynthetic process from pyruvate	1	0.01	0	1
GO:0006089	lactate metabolic process	2	0.02	0	1
GO:0006090	pyruvate metabolic process	14	0.12	0	1
GO:0006091	generation of precursor metabolites and energy	45	0.38	0	1
GO:0006094	gluconeogenesis	5	0.04	0	1
GO:0006096	glycolytic process	11	0.09	0	1
GO:0006098	pentose-phosphate shunt	3	0.03	0	1
GO:0006099	tricarboxylic acid cycle	16	0.13	0	1
GO:0006101	citrate metabolic process	1	0.01	0	1
GO:0006102	isocitrate metabolic process	1	0.01	0	1
GO:0006106	fumarate metabolic process	2	0.02	0	1
GO:0006108	malate metabolic process	2	0.02	0	1
GO:0006112	energy reserve metabolic process	4	0.03	0	1
GO:0006119	oxidative phosphorylation	6	0.05	0	1
GO:0006120	mitochondrial electron transport, NADH to ubiquinone	2	0.02	0	1
GO:0006122	mitochondrial electron transport, ubiquinol to cytochrome c	2	0.02	0	1
GO:0006145	purine nucleobase catabolic process	1	0.01	0	1
GO:0006147	guanine catabolic process	1	0.01	0	1
GO:0006152	purine nucleoside catabolic process	1	0.01	0	1
GO:0006154	adenosine catabolic process	1	0.01	0	1
GO:0006163	purine nucleotide metabolic process	54	0.45	0	1
GO:0006164	purine nucleotide biosynthetic process	40	0.33	0	1
GO:0006165	nucleoside diphosphate phosphorylation	14	0.12	0	1
GO:0006166	purine ribonucleoside salvage	1	0.01	0	1
GO:0006168	adenine salvage	1	0.01	0	1
GO:0006171	cAMP biosynthetic process	2	0.02	0	1
GO:0006172	ADP biosynthetic process	1	0.01	0	1
GO:0006177	GMP biosynthetic process	1	0.01	0	1
GO:0006182	cGMP biosynthetic process	6	0.05	0	1
GO:0006183	GTP biosynthetic process	3	0.03	0	1
GO:0006188	IMP biosynthetic process	4	0.03	0	1
GO:0006189	'de novo' IMP biosynthetic process	3	0.03	0	1
GO:0006206	pyrimidine nucleobase metabolic process	6	0.05	0	1
GO:0006207	'de novo' pyrimidine nucleobase biosynthetic process	6	0.05	0	1
GO:0006213	pyrimidine nucleoside metabolic process	1	0.01	0	1
GO:0006216	cytidine catabolic process	1	0.01	0	1
GO:0006220	pyrimidine nucleotide metabolic process	10	0.08	0	1
GO:0006221	pyrimidine nucleotide biosynthetic process	10	0.08	0	1
GO:0006222	UMP biosynthetic process	1	0.01	0	1
GO:0006226	dUMP biosynthetic process	1	0.01	0	1
GO:0006228	UTP biosynthetic process	3	0.03	0	1
GO:0006231	dTMP biosynthetic process	1	0.01	0	1
GO:0006233	dTDP biosynthetic process	1	0.01	0	1
GO:0006241	CTP biosynthetic process	4	0.03	0	1
GO:0006244	pyrimidine nucleotide catabolic process	1	0.01	0	1
GO:0006260	DNA replication	67	0.56	0	1
GO:0006261	DNA-dependent DNA replication	23	0.19	0	1
GO:0006265	DNA topological change	4	0.03	0	1
GO:0006266	DNA ligation	2	0.02	0	1
GO:0006269	DNA replication, synthesis of RNA primer	3	0.03	0	1
GO:0006270	DNA replication initiation	15	0.13	0	1
GO:0006275	regulation of DNA replication	4	0.03	0	1
GO:0006281	DNA repair	66	0.55	0	1
GO:0006284	base-excision repair	4	0.03	0	1
GO:0006285	base-excision repair, AP site formation	1	0.01	0	1
GO:0006289	nucleotide-excision repair	10	0.08	0	1
GO:0006298	mismatch repair	6	0.05	0	1
GO:0006301	postreplication repair	1	0.01	0	1
GO:0006302	double-strand break repair	8	0.07	0	1
GO:0006303	double-strand break repair via nonhomologous end joining	3	0.03	0	1
GO:0006304	DNA modification	2	0.02	0	1
GO:0006305	DNA alkylation	2	0.02	0	1
GO:0006306	DNA methylation	2	0.02	0	1
GO:0006308	DNA catabolic process	1	0.01	0	1
GO:0006309	apoptotic DNA fragmentation	1	0.01	0	1
GO:0006310	DNA recombination	75	0.63	0	1
GO:0006313	transposition, DNA-mediated	52	0.43	0	1
GO:0006323	DNA packaging	6	0.05	0	1
GO:0006325	chromatin organization	32	0.27	0	1
GO:0006333	chromatin assembly or disassembly	5	0.04	0	1
GO:0006334	nucleosome assembly	4	0.03	0	1
GO:0006338	chromatin remodeling	3	0.03	0	1
GO:0006342	chromatin silencing	2	0.02	0	1
GO:0006348	chromatin silencing at telomere	1	0.01	0	1
GO:0006352	DNA-templated transcription, initiation	25	0.21	0	1
GO:0006353	DNA-templated transcription, termination	1	0.01	0	1
GO:0006354	DNA-templated transcription, elongation	11	0.09	0	1
GO:0006359	regulation of transcription by RNA polymerase III	1	0.01	0	1
GO:0006364	rRNA processing	21	0.18	0	1
GO:0006367	transcription initiation from RNA polymerase II promoter	10	0.08	0	1
GO:0006368	transcription elongation from RNA polymerase II promoter	9	0.08	0	1
GO:0006369	termination of RNA polymerase II transcription	1	0.01	0	1
GO:0006370	7-methylguanosine mRNA capping	2	0.02	0	1
GO:0006376	mRNA splice site selection	2	0.02	0	1
GO:0006378	mRNA polyadenylation	2	0.02	0	1
GO:0006379	mRNA cleavage	2	0.02	0	1
GO:0006383	transcription by RNA polymerase III	5	0.04	0	1
GO:0006388	tRNA splicing, via endonucleolytic cleavage and ligation	4	0.03	0	1
GO:0006396	RNA processing	166	1.39	0	1
GO:0006397	mRNA processing	53	0.44	0	1
GO:0006399	tRNA metabolic process	95	0.79	0	1
GO:0006400	tRNA modification	31	0.26	0	1
GO:0006401	RNA catabolic process	22	0.18	0	1
GO:0006402	mRNA catabolic process	19	0.16	0	1
GO:0006403	RNA localization	4	0.03	0	1
GO:0006405	RNA export from nucleus	3	0.03	0	1
GO:0006406	mRNA export from nucleus	3	0.03	0	1
GO:0006412	translation	188	1.57	0	1
GO:0006413	translational initiation	19	0.16	0	1
GO:0006414	translational elongation	14	0.12	0	1
GO:0006415	translational termination	5	0.04	0	1
GO:0006417	regulation of translation	7	0.06	0	1
GO:0006418	tRNA aminoacylation for protein translation	46	0.38	0	1
GO:0006419	alanyl-tRNA aminoacylation	2	0.02	0	1
GO:0006420	arginyl-tRNA aminoacylation	3	0.03	0	1
GO:0006421	asparaginyl-tRNA aminoacylation	2	0.02	0	1
GO:0006422	aspartyl-tRNA aminoacylation	1	0.01	0	1
GO:0006423	cysteinyl-tRNA aminoacylation	3	0.03	0	1
GO:0006424	glutamyl-tRNA aminoacylation	2	0.02	0	1
GO:0006425	glutaminyl-tRNA aminoacylation	1	0.01	0	1
GO:0006426	glycyl-tRNA aminoacylation	1	0.01	0	1
GO:0006427	histidyl-tRNA aminoacylation	1	0.01	0	1
GO:0006428	isoleucyl-tRNA aminoacylation	2	0.02	0	1
GO:0006429	leucyl-tRNA aminoacylation	2	0.02	0	1
GO:0006430	lysyl-tRNA aminoacylation	1	0.01	0	1
GO:0006431	methionyl-tRNA aminoacylation	2	0.02	0	1
GO:0006432	phenylalanyl-tRNA aminoacylation	2	0.02	0	1
GO:0006433	prolyl-tRNA aminoacylation	8	0.07	0	1
GO:0006434	seryl-tRNA aminoacylation	4	0.03	0	1
GO:0006435	threonyl-tRNA aminoacylation	1	0.01	0	1
GO:0006436	tryptophanyl-tRNA aminoacylation	2	0.02	0	1
GO:0006437	tyrosyl-tRNA aminoacylation	2	0.02	0	1
GO:0006438	valyl-tRNA aminoacylation	2	0.02	0	1
GO:0006446	regulation of translational initiation	2	0.02	0	1
GO:0006448	regulation of translational elongation	4	0.03	0	1
GO:0006449	regulation of translational termination	1	0.01	0	1
GO:0006457	protein folding	36	0.3	0	1
GO:0006465	signal peptide processing	3	0.03	0	1
GO:0006471	protein ADP-ribosylation	1	0.01	0	1
GO:0006473	protein acetylation	11	0.09	0	1
GO:0006474	N-terminal protein amino acid acetylation	2	0.02	0	1
GO:0006475	internal protein amino acid acetylation	9	0.08	0	1
GO:0006476	protein deacetylation	3	0.03	0	1
GO:0006479	protein methylation	15	0.13	0	1
GO:0006480	N-terminal protein amino acid methylation	1	0.01	0	1
GO:0006482	protein demethylation	2	0.02	0	1
GO:0006486	protein glycosylation	25	0.21	0	1
GO:0006487	protein N-linked glycosylation	6	0.05	0	1
GO:0006488	dolichol-linked oligosaccharide biosynthetic process	2	0.02	0	1
GO:0006490	oligosaccharide-lipid intermediate biosynthetic process	2	0.02	0	1
GO:0006493	protein O-linked glycosylation	3	0.03	0	1
GO:0006497	protein lipidation	14	0.12	0	1
GO:0006505	GPI anchor metabolic process	14	0.12	0	1
GO:0006506	GPI anchor biosynthetic process	14	0.12	0	1
GO:0006511	ubiquitin-dependent protein catabolic process	51	0.43	0	1
GO:0006515	protein quality control for misfolded or incompletely synthesized proteins	2	0.02	0	1
GO:0006516	glycoprotein catabolic process	2	0.02	0	1
GO:0006518	peptide metabolic process	200	1.67	0	1
GO:0006520	cellular amino acid metabolic process	98	0.82	0	1
GO:0006525	arginine metabolic process	2	0.02	0	1
GO:0006526	arginine biosynthetic process	2	0.02	0	1
GO:0006528	asparagine metabolic process	2	0.02	0	1
GO:0006529	asparagine biosynthetic process	2	0.02	0	1
GO:0006534	cysteine metabolic process	2	0.02	0	1
GO:0006535	cysteine biosynthetic process from serine	1	0.01	0	1
GO:0006536	glutamate metabolic process	2	0.02	0	1
GO:0006537	glutamate biosynthetic process	1	0.01	0	1
GO:0006541	glutamine metabolic process	4	0.03	0	1
GO:0006542	glutamine biosynthetic process	2	0.02	0	1
GO:0006544	glycine metabolic process	4	0.03	0	1
GO:0006545	glycine biosynthetic process	1	0.01	0	1
GO:0006546	glycine catabolic process	3	0.03	0	1
GO:0006555	methionine metabolic process	3	0.03	0	1
GO:0006556	S-adenosylmethionine biosynthetic process	1	0.01	0	1
GO:0006558	L-phenylalanine metabolic process	2	0.02	0	1
GO:0006559	L-phenylalanine catabolic process	2	0.02	0	1
GO:0006560	proline metabolic process	4	0.03	0	1
GO:0006561	proline biosynthetic process	3	0.03	0	1
GO:0006562	proline catabolic process	1	0.01	0	1
GO:0006563	L-serine metabolic process	5	0.04	0	1
GO:0006564	L-serine biosynthetic process	3	0.03	0	1
GO:0006566	threonine metabolic process	1	0.01	0	1
GO:0006567	threonine catabolic process	1	0.01	0	1
GO:0006568	tryptophan metabolic process	2	0.02	0	1
GO:0006569	tryptophan catabolic process	2	0.02	0	1
GO:0006570	tyrosine metabolic process	1	0.01	0	1
GO:0006575	cellular modified amino acid metabolic process	13	0.11	0	1
GO:0006576	cellular biogenic amine metabolic process	6	0.05	0	1
GO:0006581	acetylcholine catabolic process	1	0.01	0	1
GO:0006584	catecholamine metabolic process	1	0.01	0	1
GO:0006586	indolalkylamine metabolic process	2	0.02	0	1
GO:0006595	polyamine metabolic process	4	0.03	0	1
GO:0006596	polyamine biosynthetic process	4	0.03	0	1
GO:0006597	spermine biosynthetic process	1	0.01	0	1
GO:0006605	protein targeting	15	0.13	0	1
GO:0006606	protein import into nucleus	4	0.03	0	1
GO:0006611	protein export from nucleus	3	0.03	0	1
GO:0006612	protein targeting to membrane	8	0.07	0	1
GO:0006613	cotranslational protein targeting to membrane	8	0.07	0	1
GO:0006614	SRP-dependent cotranslational protein targeting to membrane	8	0.07	0	1
GO:0006621	protein retention in ER lumen	1	0.01	0	1
GO:0006623	protein targeting to vacuole	1	0.01	0	1
GO:0006625	protein targeting to peroxisome	2	0.02	0	1
GO:0006626	protein targeting to mitochondrion	2	0.02	0	1
GO:0006631	fatty acid metabolic process	10	0.08	0	1
GO:0006633	fatty acid biosynthetic process	5	0.04	0	1
GO:0006635	fatty acid beta-oxidation	3	0.03	0	1
GO:0006637	acyl-CoA metabolic process	4	0.03	0	1
GO:0006638	neutral lipid metabolic process	1	0.01	0	1
GO:0006639	acylglycerol metabolic process	1	0.01	0	1
GO:0006641	triglyceride metabolic process	1	0.01	0	1
GO:0006643	membrane lipid metabolic process	21	0.18	0	1
GO:0006650	glycerophospholipid metabolic process	34	0.28	0	1
GO:0006654	phosphatidic acid biosynthetic process	1	0.01	0	1
GO:0006658	phosphatidylserine metabolic process	1	0.01	0	1
GO:0006659	phosphatidylserine biosynthetic process	1	0.01	0	1
GO:0006661	phosphatidylinositol biosynthetic process	14	0.12	0	1
GO:0006662	glycerol ether metabolic process	2	0.02	0	1
GO:0006664	glycolipid metabolic process	14	0.12	0	1
GO:0006665	sphingolipid metabolic process	7	0.06	0	1
GO:0006672	ceramide metabolic process	1	0.01	0	1
GO:0006684	sphingomyelin metabolic process	2	0.02	0	1
GO:0006685	sphingomyelin catabolic process	2	0.02	0	1
GO:0006694	steroid biosynthetic process	1	0.01	0	1
GO:0006720	isoprenoid metabolic process	10	0.08	0	1
GO:0006729	tetrahydrobiopterin biosynthetic process	2	0.02	0	1
GO:0006730	one-carbon metabolic process	2	0.02	0	1
GO:0006732	coenzyme metabolic process	36	0.3	0	1
GO:0006733	oxidoreduction coenzyme metabolic process	11	0.09	0	1
GO:0006739	NADP metabolic process	5	0.04	0	1
GO:0006740	NADPH regeneration	3	0.03	0	1
GO:0006741	NADP biosynthetic process	2	0.02	0	1
GO:0006743	ubiquinone metabolic process	5	0.04	0	1
GO:0006744	ubiquinone biosynthetic process	5	0.04	0	1
GO:0006749	glutathione metabolic process	6	0.05	0	1
GO:0006750	glutathione biosynthetic process	3	0.03	0	1
GO:0006751	glutathione catabolic process	3	0.03	0	1
GO:0006753	nucleoside phosphate metabolic process	85	0.71	0	1
GO:0006754	ATP biosynthetic process	11	0.09	0	1
GO:0006757	ATP generation from ADP	11	0.09	0	1
GO:0006760	folic acid-containing compound metabolic process	5	0.04	0	1
GO:0006766	vitamin metabolic process	5	0.04	0	1
GO:0006767	water-soluble vitamin metabolic process	5	0.04	0	1
GO:0006771	riboflavin metabolic process	1	0.01	0	1
GO:0006777	Mo-molybdopterin cofactor biosynthetic process	5	0.04	0	1
GO:0006778	porphyrin-containing compound metabolic process	8	0.07	0	1
GO:0006779	porphyrin-containing compound biosynthetic process	6	0.05	0	1
GO:0006783	heme biosynthetic process	2	0.02	0	1
GO:0006784	heme A biosynthetic process	1	0.01	0	1
GO:0006787	porphyrin-containing compound catabolic process	1	0.01	0	1
GO:0006788	heme oxidation	1	0.01	0	1
GO:0006790	sulfur compound metabolic process	28	0.23	0	1
GO:0006801	superoxide metabolic process	6	0.05	0	1
GO:0006809	nitric oxide biosynthetic process	2	0.02	0	1
GO:0006812	cation transport	106	0.88	0	1
GO:0006813	potassium ion transport	29	0.24	0	1
GO:0006814	sodium ion transport	12	0.1	0	1
GO:0006816	calcium ion transport	12	0.1	0	1
GO:0006817	phosphate ion transport	1	0.01	0	1
GO:0006821	chloride transport	4	0.03	0	1
GO:0006825	copper ion transport	4	0.03	0	1
GO:0006836	neurotransmitter transport	3	0.03	0	1
GO:0006839	mitochondrial transport	10	0.08	0	1
GO:0006848	pyruvate transport	3	0.03	0	1
GO:0006850	mitochondrial pyruvate transmembrane transport	3	0.03	0	1
GO:0006851	mitochondrial calcium ion transmembrane transport	1	0.01	0	1
GO:0006855	drug transmembrane transport	1	0.01	0	1
GO:0006857	oligopeptide transport	1	0.01	0	1
GO:0006865	amino acid transport	1	0.01	0	1
GO:0006873	cellular ion homeostasis	7	0.06	0	1
GO:0006874	cellular calcium ion homeostasis	4	0.03	0	1
GO:0006875	cellular metal ion homeostasis	7	0.06	0	1
GO:0006878	cellular copper ion homeostasis	1	0.01	0	1
GO:0006879	cellular iron ion homeostasis	2	0.02	0	1
GO:0006884	cell volume homeostasis	1	0.01	0	1
GO:0006885	regulation of pH	4	0.03	0	1
GO:0006886	intracellular protein transport	88	0.73	0	1
GO:0006887	exocytosis	17	0.14	0	1
GO:0006888	endoplasmic reticulum to Golgi vesicle-mediated transport	6	0.05	0	1
GO:0006890	retrograde vesicle-mediated transport, Golgi to endoplasmic reticulum	3	0.03	0	1
GO:0006891	intra-Golgi vesicle-mediated transport	2	0.02	0	1
GO:0006892	post-Golgi vesicle-mediated transport	1	0.01	0	1
GO:0006895	Golgi to endosome transport	1	0.01	0	1
GO:0006897	endocytosis	3	0.03	0	1
GO:0006898	receptor-mediated endocytosis	1	0.01	0	1
GO:0006900	vesicle budding from membrane	1	0.01	0	1
GO:0006904	vesicle docking involved in exocytosis	10	0.08	0	1
GO:0006906	vesicle fusion	1	0.01	0	1
GO:0006913	nucleocytoplasmic transport	10	0.08	0	1
GO:0006914	autophagy	5	0.04	0	1
GO:0006915	apoptotic process	17	0.14	0	1
GO:0006921	cellular component disassembly involved in execution phase of apoptosis	1	0.01	0	1
GO:0006928	movement of cell or subcellular component	36	0.3	0	1
GO:0006950	response to stress	95	0.79	0	1
GO:0006952	defense response	5	0.04	0	1
GO:0006955	immune response	5	0.04	0	1
GO:0006974	cellular response to DNA damage stimulus	71	0.59	0	1
GO:0006979	response to oxidative stress	13	0.11	0	1
GO:0006986	response to unfolded protein	1	0.01	0	1
GO:0007005	mitochondrion organization	14	0.12	0	1
GO:0007006	mitochondrial membrane organization	1	0.01	0	1
GO:0007007	inner mitochondrial membrane organization	1	0.01	0	1
GO:0007009	plasma membrane organization	4	0.03	0	1
GO:0007015	actin filament organization	12	0.1	0	1
GO:0007017	microtubule-based process	56	0.47	0	1
GO:0007018	microtubule-based movement	33	0.28	0	1
GO:0007020	microtubule nucleation	1	0.01	0	1
GO:0007029	endoplasmic reticulum organization	4	0.03	0	1
GO:0007030	Golgi organization	1	0.01	0	1
GO:0007031	peroxisome organization	7	0.06	0	1
GO:0007033	vacuole organization	2	0.02	0	1
GO:0007034	vacuolar transport	9	0.08	0	1
GO:0007040	lysosome organization	1	0.01	0	1
GO:0007041	lysosomal transport	1	0.01	0	1
GO:0007049	cell cycle	34	0.28	0	1
GO:0007050	cell cycle arrest	1	0.01	0	1
GO:0007059	chromosome segregation	12	0.1	0	1
GO:0007062	sister chromatid cohesion	3	0.03	0	1
GO:0007064	mitotic sister chromatid cohesion	3	0.03	0	1
GO:0007076	mitotic chromosome condensation	1	0.01	0	1
GO:0007080	mitotic metaphase plate congression	2	0.02	0	1
GO:0007088	regulation of mitotic nuclear division	6	0.05	0	1
GO:0007091	metaphase/anaphase transition of mitotic cell cycle	5	0.04	0	1
GO:0007093	mitotic cell cycle checkpoint	3	0.03	0	1
GO:0007094	mitotic spindle assembly checkpoint	2	0.02	0	1
GO:0007096	regulation of exit from mitosis	1	0.01	0	1
GO:0007098	centrosome cycle	2	0.02	0	1
GO:0007099	centriole replication	1	0.01	0	1
GO:0007156	homophilic cell adhesion via plasma membrane adhesion molecules	15	0.13	0	1
GO:0007163	establishment or maintenance of cell polarity	2	0.02	0	1
GO:0007167	enzyme linked receptor protein signaling pathway	18	0.15	0	1
GO:0007169	transmembrane receptor protein tyrosine kinase signaling pathway	10	0.08	0	1
GO:0007172	signal complex assembly	1	0.01	0	1
GO:0007178	transmembrane receptor protein serine/threonine kinase signaling pathway	8	0.07	0	1
GO:0007179	transforming growth factor beta receptor signaling pathway	5	0.04	0	1
GO:0007187	G protein-coupled receptor signaling pathway, coupled to cyclic nucleotide second messenger	2	0.02	0	1
GO:0007188	adenylate cyclase-modulating G protein-coupled receptor signaling pathway	2	0.02	0	1
GO:0007204	positive regulation of cytosolic calcium ion concentration	1	0.01	0	1
GO:0007205	protein kinase C-activating G protein-coupled receptor signaling pathway	5	0.04	0	1
GO:0007218	neuropeptide signaling pathway	1	0.01	0	1
GO:0007219	Notch signaling pathway	2	0.02	0	1
GO:0007229	integrin-mediated signaling pathway	1	0.01	0	1
GO:0007264	small GTPase mediated signal transduction	40	0.33	0	1
GO:0007265	Ras protein signal transduction	15	0.13	0	1
GO:0007266	Rho protein signal transduction	1	0.01	0	1
GO:0007268	chemical synaptic transmission	9	0.08	0	1
GO:0007269	neurotransmitter secretion	1	0.01	0	1
GO:0007271	synaptic transmission, cholinergic	7	0.06	0	1
GO:0007275	multicellular organism development	20	0.17	0	1
GO:0007346	regulation of mitotic cell cycle	7	0.06	0	1
GO:0007349	cellularization	1	0.01	0	1
GO:0007399	nervous system development	2	0.02	0	1
GO:0007417	central nervous system development	1	0.01	0	1
GO:0007420	brain development	1	0.01	0	1
GO:0007517	muscle organ development	1	0.01	0	1
GO:0007568	aging	1	0.01	0	1
GO:0007600	sensory perception	9	0.08	0	1
GO:0007601	visual perception	2	0.02	0	1
GO:0007602	phototransduction	3	0.03	0	1
GO:0007606	sensory perception of chemical stimulus	6	0.05	0	1
GO:0007608	sensory perception of smell	5	0.04	0	1
GO:0007610	behavior	5	0.04	0	1
GO:0008033	tRNA processing	48	0.4	0	1
GO:0008053	mitochondrial fusion	2	0.02	0	1
GO:0008063	Toll signaling pathway	1	0.01	0	1
GO:0008064	regulation of actin polymerization or depolymerization	9	0.08	0	1
GO:0008104	protein localization	105	0.88	0	1
GO:0008154	actin polymerization or depolymerization	10	0.08	0	1
GO:0008156	negative regulation of DNA replication	1	0.01	0	1
GO:0008202	steroid metabolic process	2	0.02	0	1
GO:0008203	cholesterol metabolic process	1	0.01	0	1
GO:0008213	protein alkylation	15	0.13	0	1
GO:0008214	protein dealkylation	2	0.02	0	1
GO:0008215	spermine metabolic process	1	0.01	0	1
GO:0008216	spermidine metabolic process	1	0.01	0	1
GO:0008219	cell death	17	0.14	0	1
GO:0008272	sulfate transport	10	0.08	0	1
GO:0008283	cell population proliferation	1	0.01	0	1
GO:0008284	positive regulation of cell population proliferation	1	0.01	0	1
GO:0008291	acetylcholine metabolic process	1	0.01	0	1
GO:0008295	spermidine biosynthetic process	1	0.01	0	1
GO:0008299	isoprenoid biosynthetic process	10	0.08	0	1
GO:0008361	regulation of cell size	1	0.01	0	1
GO:0008380	RNA splicing	36	0.3	0	1
GO:0008535	respiratory chain complex IV assembly	3	0.03	0	1
GO:0008543	fibroblast growth factor receptor signaling pathway	1	0.01	0	1
GO:0008592	regulation of Toll signaling pathway	1	0.01	0	1
GO:0008608	attachment of spindle microtubules to kinetochore	2	0.02	0	1
GO:0008610	lipid biosynthetic process	45	0.38	0	1
GO:0008612	peptidyl-lysine modification to peptidyl-hypusine	2	0.02	0	1
GO:0008614	pyridoxine metabolic process	2	0.02	0	1
GO:0008615	pyridoxine biosynthetic process	2	0.02	0	1
GO:0008652	cellular amino acid biosynthetic process	17	0.14	0	1
GO:0008654	phospholipid biosynthetic process	25	0.21	0	1
GO:0009056	catabolic process	176	1.47	0	1
GO:0009057	macromolecule catabolic process	104	0.87	0	1
GO:0009060	aerobic respiration	16	0.13	0	1
GO:0009062	fatty acid catabolic process	3	0.03	0	1
GO:0009063	cellular amino acid catabolic process	12	0.1	0	1
GO:0009064	glutamine family amino acid metabolic process	11	0.09	0	1
GO:0009065	glutamine family amino acid catabolic process	1	0.01	0	1
GO:0009066	aspartate family amino acid metabolic process	6	0.05	0	1
GO:0009067	aspartate family amino acid biosynthetic process	4	0.03	0	1
GO:0009068	aspartate family amino acid catabolic process	1	0.01	0	1
GO:0009069	serine family amino acid metabolic process	9	0.08	0	1
GO:0009070	serine family amino acid biosynthetic process	5	0.04	0	1
GO:0009071	serine family amino acid catabolic process	3	0.03	0	1
GO:0009072	aromatic amino acid family metabolic process	10	0.08	0	1
GO:0009074	aromatic amino acid family catabolic process	4	0.03	0	1
GO:0009081	branched-chain amino acid metabolic process	1	0.01	0	1
GO:0009084	glutamine family amino acid biosynthetic process	8	0.07	0	1
GO:0009086	methionine biosynthetic process	2	0.02	0	1
GO:0009092	homoserine metabolic process	1	0.01	0	1
GO:0009100	glycoprotein metabolic process	27	0.23	0	1
GO:0009101	glycoprotein biosynthetic process	25	0.21	0	1
GO:0009106	lipoate metabolic process	1	0.01	0	1
GO:0009107	lipoate biosynthetic process	1	0.01	0	1
GO:0009108	coenzyme biosynthetic process	31	0.26	0	1
GO:0009109	coenzyme catabolic process	1	0.01	0	1
GO:0009110	vitamin biosynthetic process	4	0.03	0	1
GO:0009113	purine nucleobase biosynthetic process	3	0.03	0	1
GO:0009116	nucleoside metabolic process	19	0.16	0	1
GO:0009117	nucleotide metabolic process	84	0.7	0	1
GO:0009119	ribonucleoside metabolic process	7	0.06	0	1
GO:0009123	nucleoside monophosphate metabolic process	9	0.08	0	1
GO:0009124	nucleoside monophosphate biosynthetic process	9	0.08	0	1
GO:0009126	purine nucleoside monophosphate metabolic process	5	0.04	0	1
GO:0009127	purine nucleoside monophosphate biosynthetic process	5	0.04	0	1
GO:0009129	pyrimidine nucleoside monophosphate metabolic process	3	0.03	0	1
GO:0009130	pyrimidine nucleoside monophosphate biosynthetic process	3	0.03	0	1
GO:0009132	nucleoside diphosphate metabolic process	16	0.13	0	1
GO:0009133	nucleoside diphosphate biosynthetic process	2	0.02	0	1
GO:0009135	purine nucleoside diphosphate metabolic process	12	0.1	0	1
GO:0009136	purine nucleoside diphosphate biosynthetic process	1	0.01	0	1
GO:0009138	pyrimidine nucleoside diphosphate metabolic process	1	0.01	0	1
GO:0009139	pyrimidine nucleoside diphosphate biosynthetic process	1	0.01	0	1
GO:0009141	nucleoside triphosphate metabolic process	17	0.14	0	1
GO:0009142	nucleoside triphosphate biosynthetic process	15	0.13	0	1
GO:0009143	nucleoside triphosphate catabolic process	2	0.02	0	1
GO:0009144	purine nucleoside triphosphate metabolic process	14	0.12	0	1
GO:0009145	purine nucleoside triphosphate biosynthetic process	14	0.12	0	1
GO:0009147	pyrimidine nucleoside triphosphate metabolic process	5	0.04	0	1
GO:0009148	pyrimidine nucleoside triphosphate biosynthetic process	4	0.03	0	1
GO:0009149	pyrimidine nucleoside triphosphate catabolic process	1	0.01	0	1
GO:0009150	purine ribonucleotide metabolic process	49	0.41	0	1
GO:0009152	purine ribonucleotide biosynthetic process	36	0.3	0	1
GO:0009156	ribonucleoside monophosphate biosynthetic process	7	0.06	0	1
GO:0009157	deoxyribonucleoside monophosphate biosynthetic process	2	0.02	0	1
GO:0009161	ribonucleoside monophosphate metabolic process	7	0.06	0	1
GO:0009162	deoxyribonucleoside monophosphate metabolic process	2	0.02	0	1
GO:0009163	nucleoside biosynthetic process	5	0.04	0	1
GO:0009164	nucleoside catabolic process	2	0.02	0	1
GO:0009165	nucleotide biosynthetic process	65	0.54	0	1
GO:0009166	nucleotide catabolic process	5	0.04	0	1
GO:0009167	purine ribonucleoside monophosphate metabolic process	5	0.04	0	1
GO:0009168	purine ribonucleoside monophosphate biosynthetic process	5	0.04	0	1
GO:0009173	pyrimidine ribonucleoside monophosphate metabolic process	1	0.01	0	1
GO:0009174	pyrimidine ribonucleoside monophosphate biosynthetic process	1	0.01	0	1
GO:0009176	pyrimidine deoxyribonucleoside monophosphate metabolic process	2	0.02	0	1
GO:0009177	pyrimidine deoxyribonucleoside monophosphate biosynthetic process	2	0.02	0	1
GO:0009179	purine ribonucleoside diphosphate metabolic process	12	0.1	0	1
GO:0009180	purine ribonucleoside diphosphate biosynthetic process	1	0.01	0	1
GO:0009185	ribonucleoside diphosphate metabolic process	12	0.1	0	1
GO:0009186	deoxyribonucleoside diphosphate metabolic process	1	0.01	0	1
GO:0009187	cyclic nucleotide metabolic process	15	0.13	0	1
GO:0009188	ribonucleoside diphosphate biosynthetic process	1	0.01	0	1
GO:0009189	deoxyribonucleoside diphosphate biosynthetic process	1	0.01	0	1
GO:0009190	cyclic nucleotide biosynthetic process	15	0.13	0	1
GO:0009196	pyrimidine deoxyribonucleoside diphosphate metabolic process	1	0.01	0	1
GO:0009197	pyrimidine deoxyribonucleoside diphosphate biosynthetic process	1	0.01	0	1
GO:0009199	ribonucleoside triphosphate metabolic process	15	0.13	0	1
GO:0009200	deoxyribonucleoside triphosphate metabolic process	1	0.01	0	1
GO:0009201	ribonucleoside triphosphate biosynthetic process	15	0.13	0	1
GO:0009204	deoxyribonucleoside triphosphate catabolic process	1	0.01	0	1
GO:0009205	purine ribonucleoside triphosphate metabolic process	14	0.12	0	1
GO:0009206	purine ribonucleoside triphosphate biosynthetic process	14	0.12	0	1
GO:0009208	pyrimidine ribonucleoside triphosphate metabolic process	4	0.03	0	1
GO:0009209	pyrimidine ribonucleoside triphosphate biosynthetic process	4	0.03	0	1
GO:0009211	pyrimidine deoxyribonucleoside triphosphate metabolic process	1	0.01	0	1
GO:0009213	pyrimidine deoxyribonucleoside triphosphate catabolic process	1	0.01	0	1
GO:0009218	pyrimidine ribonucleotide metabolic process	5	0.04	0	1
GO:0009219	pyrimidine deoxyribonucleotide metabolic process	3	0.03	0	1
GO:0009220	pyrimidine ribonucleotide biosynthetic process	5	0.04	0	1
GO:0009221	pyrimidine deoxyribonucleotide biosynthetic process	3	0.03	0	1
GO:0009223	pyrimidine deoxyribonucleotide catabolic process	1	0.01	0	1
GO:0009225	nucleotide-sugar metabolic process	5	0.04	0	1
GO:0009226	nucleotide-sugar biosynthetic process	3	0.03	0	1
GO:0009231	riboflavin biosynthetic process	1	0.01	0	1
GO:0009235	cobalamin metabolic process	1	0.01	0	1
GO:0009237	siderophore metabolic process	1	0.01	0	1
GO:0009240	isopentenyl diphosphate biosynthetic process	1	0.01	0	1
GO:0009247	glycolipid biosynthetic process	14	0.12	0	1
GO:0009250	glucan biosynthetic process	4	0.03	0	1
GO:0009253	peptidoglycan catabolic process	8	0.07	0	1
GO:0009256	10-formyltetrahydrofolate metabolic process	1	0.01	0	1
GO:0009258	10-formyltetrahydrofolate catabolic process	1	0.01	0	1
GO:0009259	ribonucleotide metabolic process	51	0.43	0	1
GO:0009260	ribonucleotide biosynthetic process	38	0.32	0	1
GO:0009262	deoxyribonucleotide metabolic process	5	0.04	0	1
GO:0009263	deoxyribonucleotide biosynthetic process	4	0.03	0	1
GO:0009264	deoxyribonucleotide catabolic process	2	0.02	0	1
GO:0009265	2'-deoxyribonucleotide biosynthetic process	3	0.03	0	1
GO:0009266	response to temperature stimulus	2	0.02	0	1
GO:0009267	cellular response to starvation	1	0.01	0	1
GO:0009298	GDP-mannose biosynthetic process	2	0.02	0	1
GO:0009308	amine metabolic process	6	0.05	0	1
GO:0009309	amine biosynthetic process	4	0.03	0	1
GO:0009310	amine catabolic process	2	0.02	0	1
GO:0009311	oligosaccharide metabolic process	4	0.03	0	1
GO:0009312	oligosaccharide biosynthetic process	2	0.02	0	1
GO:0009314	response to radiation	3	0.03	0	1
GO:0009394	2'-deoxyribonucleotide metabolic process	3	0.03	0	1
GO:0009395	phospholipid catabolic process	3	0.03	0	1
GO:0009396	folic acid-containing compound biosynthetic process	3	0.03	0	1
GO:0009397	folic acid-containing compound catabolic process	1	0.01	0	1
GO:0009405	pathogenesis	1	0.01	0	1
GO:0009408	response to heat	2	0.02	0	1
GO:0009416	response to light stimulus	3	0.03	0	1
GO:0009435	NAD biosynthetic process	4	0.03	0	1
GO:0009438	methylglyoxal metabolic process	2	0.02	0	1
GO:0009443	pyridoxal 5'-phosphate salvage	1	0.01	0	1
GO:0009448	gamma-aminobutyric acid metabolic process	3	0.03	0	1
GO:0009450	gamma-aminobutyric acid catabolic process	2	0.02	0	1
GO:0009451	RNA modification	53	0.44	0	1
GO:0009452	7-methylguanosine RNA capping	4	0.03	0	1
GO:0009581	detection of external stimulus	3	0.03	0	1
GO:0009582	detection of abiotic stimulus	3	0.03	0	1
GO:0009583	detection of light stimulus	3	0.03	0	1
GO:0009605	response to external stimulus	8	0.07	0	1
GO:0009607	response to biotic stimulus	4	0.03	0	1
GO:0009611	response to wounding	1	0.01	0	1
GO:0009617	response to bacterium	1	0.01	0	1
GO:0009628	response to abiotic stimulus	5	0.04	0	1
GO:0009636	response to toxic substance	1	0.01	0	1
GO:0009653	anatomical structure morphogenesis	4	0.03	0	1
GO:0009712	catechol-containing compound metabolic process	1	0.01	0	1
GO:0009713	catechol-containing compound biosynthetic process	1	0.01	0	1
GO:0009719	response to endogenous stimulus	9	0.08	0	1
GO:0009725	response to hormone	2	0.02	0	1
GO:0009755	hormone-mediated signaling pathway	2	0.02	0	1
GO:0009790	embryo development	3	0.03	0	1
GO:0009888	tissue development	1	0.01	0	1
GO:0009890	negative regulation of biosynthetic process	11	0.09	0	1
GO:0009891	positive regulation of biosynthetic process	7	0.06	0	1
GO:0009892	negative regulation of metabolic process	34	0.28	0	1
GO:0009893	positive regulation of metabolic process	12	0.1	0	1
GO:0009894	regulation of catabolic process	4	0.03	0	1
GO:0009966	regulation of signal transduction	34	0.28	0	1
GO:0009967	positive regulation of signal transduction	2	0.02	0	1
GO:0009968	negative regulation of signal transduction	5	0.04	0	1
GO:0009972	cytidine deamination	1	0.01	0	1
GO:0009991	response to extracellular stimulus	1	0.01	0	1
GO:0010033	response to organic substance	14	0.12	0	1
GO:0010035	response to inorganic substance	1	0.01	0	1
GO:0010038	response to metal ion	1	0.01	0	1
GO:0010133	proline catabolic process to glutamate	1	0.01	0	1
GO:0010243	response to organonitrogen compound	1	0.01	0	1
GO:0010256	endomembrane system organization	9	0.08	0	1
GO:0010257	NADH dehydrogenase complex assembly	1	0.01	0	1
GO:0010458	exit from mitosis	1	0.01	0	1
GO:0010466	negative regulation of peptidase activity	1	0.01	0	1
GO:0010498	proteasomal protein catabolic process	5	0.04	0	1
GO:0010557	positive regulation of macromolecule biosynthetic process	7	0.06	0	1
GO:0010558	negative regulation of macromolecule biosynthetic process	10	0.08	0	1
GO:0010562	positive regulation of phosphorus metabolic process	4	0.03	0	1
GO:0010563	negative regulation of phosphorus metabolic process	2	0.02	0	1
GO:0010564	regulation of cell cycle process	9	0.08	0	1
GO:0010604	positive regulation of macromolecule metabolic process	12	0.1	0	1
GO:0010605	negative regulation of macromolecule metabolic process	32	0.27	0	1
GO:0010608	posttranscriptional regulation of gene expression	9	0.08	0	1
GO:0010628	positive regulation of gene expression	8	0.07	0	1
GO:0010629	negative regulation of gene expression	29	0.24	0	1
GO:0010638	positive regulation of organelle organization	6	0.05	0	1
GO:0010639	negative regulation of organelle organization	8	0.07	0	1
GO:0010646	regulation of cell communication	40	0.33	0	1
GO:0010647	positive regulation of cell communication	2	0.02	0	1
GO:0010648	negative regulation of cell communication	5	0.04	0	1
GO:0010817	regulation of hormone levels	1	0.01	0	1
GO:0010824	regulation of centrosome duplication	1	0.01	0	1
GO:0010826	negative regulation of centrosome duplication	1	0.01	0	1
GO:0010921	regulation of phosphatase activity	5	0.04	0	1
GO:0010923	negative regulation of phosphatase activity	2	0.02	0	1
GO:0010941	regulation of cell death	9	0.08	0	1
GO:0010942	positive regulation of cell death	2	0.02	0	1
GO:0010948	negative regulation of cell cycle process	3	0.03	0	1
GO:0010951	negative regulation of endopeptidase activity	1	0.01	0	1
GO:0010959	regulation of metal ion transport	6	0.05	0	1
GO:0010965	regulation of mitotic sister chromatid separation	5	0.04	0	1
GO:0010970	transport along microtubule	1	0.01	0	1
GO:0010998	regulation of translational initiation by eIF2 alpha phosphorylation	1	0.01	0	1
GO:0012501	programmed cell death	17	0.14	0	1
GO:0014070	response to organic cyclic compound	2	0.02	0	1
GO:0015031	protein transport	100	0.83	0	1
GO:0015669	gas transport	1	0.01	0	1
GO:0015671	oxygen transport	1	0.01	0	1
GO:0015672	monovalent inorganic cation transport	65	0.54	0	1
GO:0015693	magnesium ion transport	1	0.01	0	1
GO:0015696	ammonium transport	1	0.01	0	1
GO:0015698	inorganic anion transport	16	0.13	0	1
GO:0015700	arsenite transport	1	0.01	0	1
GO:0015748	organophosphate ester transport	9	0.08	0	1
GO:0015780	nucleotide-sugar transmembrane transport	2	0.02	0	1
GO:0015804	neutral amino acid transport	1	0.01	0	1
GO:0015807	L-amino acid transport	1	0.01	0	1
GO:0015816	glycine transport	1	0.01	0	1
GO:0015833	peptide transport	101	0.84	0	1
GO:0015840	urea transport	1	0.01	0	1
GO:0015850	organic hydroxy compound transport	2	0.02	0	1
GO:0015858	nucleoside transport	4	0.03	0	1
GO:0015889	cobalamin transport	1	0.01	0	1
GO:0015893	drug transport	5	0.04	0	1
GO:0015914	phospholipid transport	9	0.08	0	1
GO:0015918	sterol transport	2	0.02	0	1
GO:0015919	peroxisomal membrane transport	1	0.01	0	1
GO:0015931	nucleobase-containing compound transport	10	0.08	0	1
GO:0015936	coenzyme A metabolic process	5	0.04	0	1
GO:0015937	coenzyme A biosynthetic process	4	0.03	0	1
GO:0015980	energy derivation by oxidation of organic compounds	27	0.23	0	1
GO:0015985	energy coupled proton transport, down electrochemical gradient	11	0.09	0	1
GO:0015986	ATP synthesis coupled proton transport	11	0.09	0	1
GO:0016032	viral process	1	0.01	0	1
GO:0016042	lipid catabolic process	10	0.08	0	1
GO:0016049	cell growth	1	0.01	0	1
GO:0016050	vesicle organization	2	0.02	0	1
GO:0016051	carbohydrate biosynthetic process	13	0.11	0	1
GO:0016052	carbohydrate catabolic process	12	0.1	0	1
GO:0016053	organic acid biosynthetic process	25	0.21	0	1
GO:0016054	organic acid catabolic process	16	0.13	0	1
GO:0016071	mRNA metabolic process	69	0.58	0	1
GO:0016072	rRNA metabolic process	23	0.19	0	1
GO:0016073	snRNA metabolic process	3	0.03	0	1
GO:0016075	rRNA catabolic process	1	0.01	0	1
GO:0016125	sterol metabolic process	2	0.02	0	1
GO:0016126	sterol biosynthetic process	1	0.01	0	1
GO:0016180	snRNA processing	3	0.03	0	1
GO:0016192	vesicle-mediated transport	88	0.73	0	1
GO:0016197	endosomal transport	7	0.06	0	1
GO:0016226	iron-sulfur cluster assembly	8	0.07	0	1
GO:0016255	attachment of GPI anchor to protein	5	0.04	0	1
GO:0016441	posttranscriptional gene silencing	1	0.01	0	1
GO:0016458	gene silencing	4	0.03	0	1
GO:0016477	cell migration	2	0.02	0	1
GO:0016480	negative regulation of transcription by RNA polymerase III	1	0.01	0	1
GO:0016482	cytosolic transport	5	0.04	0	1
GO:0016485	protein processing	8	0.07	0	1
GO:0016539	intein-mediated protein splicing	1	0.01	0	1
GO:0016540	protein autoprocessing	1	0.01	0	1
GO:0016556	mRNA modification	1	0.01	0	1
GO:0016558	protein import into peroxisome matrix	1	0.01	0	1
GO:0016559	peroxisome fission	3	0.03	0	1
GO:0016560	protein import into peroxisome matrix, docking	1	0.01	0	1
GO:0016567	protein ubiquitination	20	0.17	0	1
GO:0016569	covalent chromatin modification	23	0.19	0	1
GO:0016570	histone modification	23	0.19	0	1
GO:0016571	histone methylation	6	0.05	0	1
GO:0016573	histone acetylation	8	0.07	0	1
GO:0016575	histone deacetylation	3	0.03	0	1
GO:0016577	histone demethylation	1	0.01	0	1
GO:0016579	protein deubiquitination	29	0.24	0	1
GO:0016598	protein arginylation	1	0.01	0	1
GO:0016925	protein sumoylation	1	0.01	0	1
GO:0016973	poly(A)+ mRNA export from nucleus	1	0.01	0	1
GO:0016998	cell wall macromolecule catabolic process	1	0.01	0	1
GO:0016999	antibiotic metabolic process	6	0.05	0	1
GO:0017001	antibiotic catabolic process	2	0.02	0	1
GO:0017004	cytochrome complex assembly	6	0.05	0	1
GO:0017015	regulation of transforming growth factor beta receptor signaling pathway	1	0.01	0	1
GO:0017038	protein import	8	0.07	0	1
GO:0017062	respiratory chain complex III assembly	3	0.03	0	1
GO:0017121	plasma membrane phospholipid scrambling	1	0.01	0	1
GO:0017144	drug metabolic process	41	0.34	0	1
GO:0017148	negative regulation of translation	1	0.01	0	1
GO:0017182	peptidyl-diphthamide metabolic process	3	0.03	0	1
GO:0017183	peptidyl-diphthamide biosynthetic process from peptidyl-histidine	3	0.03	0	1
GO:0017187	peptidyl-glutamic acid carboxylation	1	0.01	0	1
GO:0017196	N-terminal peptidyl-methionine acetylation	2	0.02	0	1
GO:0018022	peptidyl-lysine methylation	6	0.05	0	1
GO:0018023	peptidyl-lysine trimethylation	1	0.01	0	1
GO:0018065	protein-cofactor linkage	2	0.02	0	1
GO:0018108	peptidyl-tyrosine phosphorylation	2	0.02	0	1
GO:0018142	protein-DNA covalent cross-linking	1	0.01	0	1
GO:0018143	nucleic acid-protein covalent cross-linking	1	0.01	0	1
GO:0018149	peptide cross-linking	2	0.02	0	1
GO:0018160	peptidyl-pyrromethane cofactor linkage	1	0.01	0	1
GO:0018193	peptidyl-amino acid modification	49	0.41	0	1
GO:0018195	peptidyl-arginine modification	7	0.06	0	1
GO:0018196	peptidyl-asparagine modification	1	0.01	0	1
GO:0018198	peptidyl-cysteine modification	1	0.01	0	1
GO:0018200	peptidyl-glutamic acid modification	1	0.01	0	1
GO:0018202	peptidyl-histidine modification	3	0.03	0	1
GO:0018205	peptidyl-lysine modification	18	0.15	0	1
GO:0018206	peptidyl-methionine modification	2	0.02	0	1
GO:0018208	peptidyl-proline modification	14	0.12	0	1
GO:0018212	peptidyl-tyrosine modification	2	0.02	0	1
GO:0018214	protein carboxylation	1	0.01	0	1
GO:0018216	peptidyl-arginine methylation	7	0.06	0	1
GO:0018279	protein N-linked glycosylation via asparagine	1	0.01	0	1
GO:0018293	protein-FAD linkage	1	0.01	0	1
GO:0018342	protein prenylation	7	0.06	0	1
GO:0018343	protein farnesylation	1	0.01	0	1
GO:0018344	protein geranylgeranylation	3	0.03	0	1
GO:0018393	internal peptidyl-lysine acetylation	9	0.08	0	1
GO:0018394	peptidyl-lysine acetylation	9	0.08	0	1
GO:0018904	ether metabolic process	2	0.02	0	1
GO:0018958	phenol-containing compound metabolic process	2	0.02	0	1
GO:0019058	viral life cycle	1	0.01	0	1
GO:0019079	viral genome replication	1	0.01	0	1
GO:0019184	nonribosomal peptide biosynthetic process	4	0.03	0	1
GO:0019220	regulation of phosphate metabolic process	12	0.1	0	1
GO:0019236	response to pheromone	1	0.01	0	1
[truncated: 1,067 more rows]

## Sheet: E) upreg TSA
GO ID	GO term	Annotated	Expected	Significant	Fisher
[truncated: 2,000 more rows]

[truncated: 1 more sheets: F) downreg TSA]
