# Supplementary material for: Histone acetylation regulates the expression of genes involved in worker reproduction in the ant Temnothorax rugatulus
Source: BMC Genomics. 2021 Dec 3;22:871. doi: 10.1186/s12864-021-08196-8 (PMC8642982; doi:10.1186/s12864-021-08196-8)
Supplement: Supplementary file 4 — Additional file 4. Contains the original gene count matrix, obtained from the genome guided assembly, which was used in the gene expression analysis. [file 12864_2021_8196_MOESM4_ESM.xlsx]

## Sheet: gene count matrix
gene_id	sample1_NQR_DMSO	sample2_NQR_DMSO	sample3_NQR_DMSO	sample4_NQR_DMSO	sample5_QR_DMSO	sample6_QR_DMSO	sample7_QR_DMSO	sample8_QR_DMSO	sample9_QR_DMSO	sample10_QR_C646	sample11_QR_C646	sample12_QR_C646	sample13_QR_C646	sample16_QR_C646	sample17_QR_C646	sample18_QR_C646	sample19_QR_TSA	sample20_QR_TSA	sample21_QR_TSA	sample22_QR_TSA
MSTRG.19848	6471	3974	5455	6398	4645	4095	3350	3815	4624	4763	5236	5810	6631	4830	6165	4044	6009	5151	4224	3419
MSTRG.19849	2243	3303	4656	5140	3713	3700	3658	3299	3665	4319	3069	2896	3253	3614	6783	4276	3601	4057	2732	2674
MSTRG.19847	2415	5880	3816	3038	3361	3933	4640	3807	3014	914	4485	3089	3801	3510	4539	2787	3609	2981	1952	2840
MSTRG.19842	1728	2176	910	1929	1195	1614	1624	1859	529	382	1930	601	1243	1315	1613	1119	1002	907	1451	2660
MSTRG.19841	0	0	0	0	0	0	0	0	36	0	0	0	0	34	8	0	0	0	0	0
MSTRG.15172	0	0	0	0	0	0	0	0	0	0	0	0	0	0	18	0	0	0	0	0
MSTRG.15173	352	574	1217	1166	919	998	1013	807	1144	2652	839	599	1085	1076	1464	1191	1348	999	867	780
MSTRG.15170	0	0	19	0	0	0	12	4	12	0	0	0	105	0	9	1	0	9	0	35
MSTRG.15171	0	0	27	0	0	0	0	0	0	0	0	0	63	0	0	0	0	0	0	0
MSTRG.15176	0	0	89	0	86	112	105	99	114	619	0	21	145	0	211	101	74	143	172	26
MSTRG.15177	2930	4600	6092	6496	7004	7122	8595	5663	5516	3446	5473	6212	6124	5018	5554	4169	6808	5191	5077	4223
MSTRG.15174	869	575	343	288	300	380	242	289	452	1251	462	232	571	413	539	367	606	479	441	141
MSTRG.15175	0	0	0	0	0	32	0	0	0	0	0	0	0	0	0	0	0	0	0	0
MSTRG.15178	0	0	0	0	0	0	1	0	0	0	0	0	0	0	1	1	0	0	0	0
MSTRG.15179	1086	2716	3622	3662	3696	4767	3879	3225	3313	3463	4899	2746	3551	3968	6735	4443	3863	3364	3999	2826
MSTRG.10522	0	0	32	0	6	11	24	7	0	0	0	0	14	0	17	3	8	0	0	44
MSTRG.10523	0	293	22	0	50	35	31	11	0	0	0	0	214	41	18	11	13	0	0	6
MSTRG.10520	562	0	392	413	107	250	336	313	55	0	256	136	712	550	587	172	424	263	152	218
MSTRG.10521	0	0	39	0	0	82	87	47	0	0	59	0	36	0	117	21	51	0	0	45
MSTRG.10525	0	0	0	0	4	0	0	0	0	0	0	0	50	0	23	5	0	0	0	0
MSTRG.5661	1331	679	66799	31334	405	1972	3244	1326	1010	48607	1493	6943	1978	2570	171453	128931	2506	3358	1091	2145
MSTRG.5664	0	174	122	151	96	155	123	134	41	252	81	101	282	172	235	99	202	161	97	169
MSTRG.5667	0	0	3	0	0	34	0	3	0	0	0	22	0	39	8	1	4	0	5	0
MSTRG.3842	351	818	914	1111	2651	1850	1184	2002	3102	679	1529	1754	1345	1647	2235	1053	1520	761	750	1598
MSTRG.3843	260	785	3437	3030	889	818	738	1454	684	2546	746	1412	828	558	2469	2962	1268	419	916	962
MSTRG.3841	0	0	11	0	0	30	0	7	0	0	0	0	56	0	20	15	3	94	0	5
MSTRG.18719	842	792	7868	4809	2385	810	1599	3158	1544	3434	1308	4066	1097	1299	15446	7918	1360	1391	930	1317
MSTRG.18715	0	0	13	0	0	0	32	6	68	0	0	33	0	0	0	0	39	0	0	33
MSTRG.18714	0	0	0	0	0	0	0	15	0	0	0	0	0	0	0	0	12	0	0	0
MSTRG.18711	0	0	80	0	24	3	0	0	46	0	0	22	0	41	31	2	5	0	20	19
MSTRG.18710	0	0	47	20	41	27	9	8	10	0	8	36	1	13	78	8	70	4	84	41
MSTRG.18713	0	0	13	0	3	0	0	0	0	0	0	24	0	0	0	0	5	0	0	13
MSTRG.18712	0	0	0	0	0	0	0	0	0	0	0	0	0	32	0	2	0	0	0	26
MSTRG.28936	204	0	8	0	0	1	4	0	2	1	0	0	2	1	5	4	1	1	5	0
MSTRG.6310	669	0	471	0	983	620	353	848	357	1011	377	731	1087	1418	589	488	878	954	251	919
MSTRG.28934	0	67	10	1	41	15	10	19	4	0	1	13	28	7	1	1	2	2	1	20
MSTRG.6312	870	762	970	752	801	763	830	1185	519	523	1052	948	1304	885	1070	1057	1001	668	1024	819
MSTRG.6315	0	0	0	0	0	0	30	0	0	0	0	0	0	0	0	0	0	0	0	7
MSTRG.6314	5106	5150	90614	28990	6530	4345	7932	5237	6411	35314	4896	4108	7201	4083	98324	121694	5587	3696	4574	3910
MSTRG.6317	5937	10874	8680	6980	7506	4973	6547	6175	4364	7752	4569	7615	6410	4923	7741	6507	7551	6169	5403	5541
MSTRG.6316	0	0	0	0	0	0	0	0	0	0	0	0	0	0	6	1	0	0	0	0
MSTRG.6319	0	309	645	710	534	398	494	561	620	524	560	374	663	397	591	597	878	673	409	381
MSTRG.6318	1133	2218	3243	2378	1797	2761	2488	1846	2653	1629	2049	1806	3038	3135	2768	1475	1714	1435	1992	1670
MSTRG.28938	0	0	0	31	23	15	8	8	0	0	0	11	217	0	266	157	0	8	828	0
MSTRG.28939	0	0	0	0	14	0	0	0	0	0	0	0	0	0	0	0	0	0	0	0
MSTRG.33377	0	70	12	0	6	3	11	13	0	0	55	10	68	74	47	35	28	9	0	8
MSTRG.33371	0	0	2	0	0	0	7	4	0	0	0	0	0	0	0	0	0	15	38	0
MSTRG.30937	2447	898	1082	626	1043	1056	889	1150	728	287	880	1329	1274	870	1943	1048	1798	1235	990	953
MSTRG.30936	2163	637	4231	2480	2576	3538	3300	2208	3652	1037	2443	1676	3193	3949	4456	3146	3890	2874	2121	2500
MSTRG.33379	0	0	0	0	35	7	14	70	0	0	66	0	3	0	4	7	0	0	0	0
MSTRG.32429	2877	1661	719	2415	3089	1187	8488	1158	1491	13245	2078	625	3350	7160	1770	1706	852	1950	1401	3808
MSTRG.32428	0	0	0	0	0	0	0	0	0	0	0	0	0	25	0	2	0	0	0	0
MSTRG.32423	0	0	0	0	4	0	24	15	0	0	0	0	0	13	4	0	3	0	0	0
MSTRG.32422	0	0	0	0	2	0	4	5	0	0	0	0	0	3	0	0	0	33	0	0
MSTRG.32421	0	0	0	0	1	0	2	2	0	0	0	0	0	29	0	0	0	0	0	0
MSTRG.32420	0	0	0	0	0	0	0	0	0	0	0	0	0	0	0	0	26	0	0	0
MSTRG.32427	0	0	0	0	0	0	0	0	0	0	0	0	0	26	0	2	0	5	0	0
MSTRG.32426	0	0	0	0	0	0	0	0	0	246	0	0	0	0	0	0	0	0	0	0
MSTRG.32425	15782	7641	523	3132	1602	1837	2925	2868	2249	994	5347	9281	1845	897	2054	1226	619	842	1474	3875
MSTRG.32424	492	237	1070	509	851	789	493	1176	1117	736	917	457	822	819	839	1407	1263	769	1458	883
MSTRG.208	2288	4410	7870	4777	5114	3201	6322	4583	7875	3745	6626	3939	6053	6624	7002	5356	6967	5900	4733	4179
MSTRG.204	0	1776	974	321	751	781	823	1106	1045	0	1133	1568	467	1089	1216	874	1152	963	397	907
MSTRG.205	406	591	1085	828	2008	1217	1006	1961	1878	1139	839	1658	2781	1382	2026	1474	2578	3487	1203	1238
MSTRG.206	0	153	877	457	643	617	949	507	695	703	544	437	919	380	1041	684	875	865	628	428
MSTRG.207	15419	16547	17592	9092	15057	21756	16438	21454	21514	24286	13990	16127	11849	25464	31189	24246	20865	27165	14754	11716
MSTRG.201	1672	3018	2146	3558	2775	2746	2231	3697	2038	1564	3736	3371	2665	2246	4069	2912	3424	3818	3428	2683
MSTRG.202	3035	4844	4854	6661	4394	4171	4033	4731	5015	4278	4503	3890	4908	5286	7494	4863	6841	6348	3941	3273
MSTRG.203	0	510	177	209	300	215	10	75	0	810	0	0	513	231	1031	598	77	0	61	27
MSTRG.9992	0	0	61	43	59	34	14	23	97	0	0	12	147	0	40	30	36	53	4	23
MSTRG.9993	306	0	155	0	45	81	51	92	161	0	43	4	39	298	281	30	33	46	104	56
MSTRG.9990	0	0	3502	1567	595	3261	2648	1889	343	2052	4810	1735	2333	418	2154	956	335	1080	1912	2154
MSTRG.9991	0	499	968	433	82	676	503	636	1619	0	607	0	146	2179	273	730	920	200	148	172
MSTRG.9996	5805	6258	7748	5472	6161	7412	6552	6321	6969	6530	7718	4791	5092	8139	8872	7055	7640	5585	4790	6145
MSTRG.9997	0	0	0	116	0	0	0	6	0	0	0	5	0	0	0	8	13	21	10	20
MSTRG.9994	0	0	16	208	0	12	36	15	0	0	0	0	0	41	23	10	0	84	17	0
MSTRG.9995	1274	5173	3105	836	2077	1154	1075	2996	904	742	356	1892	519	2011	675	1983	1738	970	3715	1197
MSTRG.9998	0	0	18	0	43	37	25	13	40	270	0	20	0	12	65	24	21	0	0	14
MSTRG.9999	0	0	376	246	368	364	304	328	384	490	579	280	629	250	899	322	579	395	188	290
MSTRG.8735	4059	2481	1344	351	289	426	870	5699	443	0	183	840	487	293	819	603	290	466	196	2606
MSTRG.26938	3542	3679	3419	2240	2847	4005	3445	3401	2526	2217	5806	2269	3680	3387	3633	2610	2972	2160	2680	2113
MSTRG.26939	765	1082	1190	1028	1330	1496	1139	1363	1678	1848	1794	1051	1732	1714	2414	1374	1544	1791	1140	1155
MSTRG.26934	1790	5269	4710	2405	2772	2102	2060	4305	2213	1812	2465	3827	2429	2439	3870	3023	3190	2772	1325	2232
MSTRG.26935	5860	5277	7518	9529	3979	6612	12598	9020	8952	4284	7517	6843	9822	7590	8754	6710	5676	6224	2929	16280
MSTRG.26936	334	0	131	0	133	151	283	184	133	0	104	93	84	282	112	125	127	173	75	57
MSTRG.26937	0	0	0	0	0	0	1	0	0	0	0	0	0	0	0	0	0	0	0	0
MSTRG.26930	0	520	520	989	502	483	694	1099	958	77	1149	895	891	829	1160	745	1026	1114	473	645
MSTRG.26931	0	685	1310	341	734	341	428	853	489	542	626	645	893	382	504	600	1157	707	115	205
MSTRG.26932	1146	1573	6162	2673	2645	1541	1498	3146	2003	1484	2804	4051	3086	1988	2802	2878	5577	2657	2187	1217
MSTRG.26933	0	743	1120	1166	596	997	751	871	662	1684	892	607	1496	1132	1717	1350	1082	1237	819	596
MSTRG.16476	698	314	240	258	206	392	330	430	240	425	347	509	174	202	393	282	369	386	351	231
MSTRG.32265	0	0	6	102	0	0	19	3	16	244	0	0	0	6	4	1	129	0	0	0
MSTRG.32264	0	0	0	0	0	0	0	0	0	0	0	0	0	0	0	0	14	0	0	0
MSTRG.12335	225	25	682	595	1000	764	796	470	777	3072	1026	617	1145	997	1443	824	1187	920	875	508
MSTRG.12334	2745	4850	4615	4254	4444	4891	3688	4699	4758	2004	4157	5317	4956	4354	7389	4847	5818	4303	3809	3367
MSTRG.30119	0	0	0	0	0	20	0	0	0	0	0	0	0	0	6	7	0	0	0	3
MSTRG.30118	0	0	15	56	0	0	2	3	0	22	36	0	0	0	18	10	0	0	4	0
MSTRG.30111	0	0	0	0	1	0	0	0	0	0	0	22	0	0	0	0	7	0	0	0
MSTRG.30110	0	0	0	0	0	3	0	0	2	0	0	16	0	20	38	2	14	6	0	0
MSTRG.30113	0	0	29	0	38	0	0	31	334	0	168	0	0	17	283	4	42	0	0	54
MSTRG.30112	0	0	1	20	2	1	7	1	2	0	0	6	3	3	4	2	7	0	0	0
MSTRG.30115	0	0	0	0	0	0	0	0	0	0	0	0	0	0	0	43	0	0	0	0
MSTRG.30114	0	0	0	0	0	0	0	0	0	0	0	0	33	0	0	0	0	0	0	0
MSTRG.30117	0	0	1	0	0	0	0	0	0	0	0	0	15	0	0	0	0	0	0	0
MSTRG.30116	0	0	0	0	0	0	0	0	0	0	0	0	40	0	0	0	0	0	0	0
MSTRG.20693	2758	1530	3017	2823	2232	2422	2035	2384	2768	1826	2017	4334	2559	2812	3112	2709	3231	2943	1947	2482
MSTRG.20692	0	0	0	0	0	0	0	0	0	0	0	0	0	0	0	0	15	0	0	0
MSTRG.20691	2407	3076	7948	4907	3390	4771	4653	4527	4064	6374	2889	4734	5736	4589	5194	3420	4052	3245	4188	3641
MSTRG.20690	0	0	437	740	312	453	611	283	563	370	363	420	492	312	459	388	790	576	609	401
MSTRG.20694	0	2648	7626	7754	4	2	14	16	0	8435	0	7116	0	982	1093	214	62	203	13	7
MSTRG.28091	0	0	2	0	0	0	12	0	0	0	0	0	0	0	3	0	1	0	27	0
MSTRG.28092	0	0	12	0	0	0	12	0	107	0	0	0	0	24	0	0	4	0	0	0
MSTRG.28098	21	60	239	206	143	473	0	92	343	0	0	0	227	184	216	31	5	118	250	160
MSTRG.20529	0	12	272	0	206	163	261	77	208	0	731	30	353	363	330	96	164	201	82	194
MSTRG.20528	1520	10620	2433	1649	6161	3538	2759	5250	4423	2313	1677	5724	2094	3339	4455	2709	4562	3408	2426	3245
MSTRG.20525	0	0	0	0	26	5	20	25	52	203	218	14	104	0	34	4	96	117	10	0
MSTRG.20524	0	0	67	88	17	64	60	88	71	0	61	55	331	22	117	24	184	117	38	10
MSTRG.20527	675	0	897	654	489	991	1685	556	612	0	1250	470	441	978	792	494	436	463	520	865
MSTRG.20526	0	0	123	0	0	23	8	0	52	192	0	35	10	0	14	0	62	12	37	22
MSTRG.20521	1678	762	2663	2653	43	144	150	87	2809	1859	177	817	4651	583	1769	977	2233	4082	115	791
MSTRG.20520	0	0	31	0	0	0	0	0	0	0	0	0	0	0	13	6	24	40	0	0
MSTRG.20523	582	1468	1237	852	1304	1138	1273	1278	1671	1377	1300	1170	750	1296	1287	1071	1173	1327	1369	1308
MSTRG.20522	0	330	44	0	0	0	0	2	11	30	0	12	0	32	68	39	8	4	0	0
MSTRG.17321	0	0	436	466	159	242	1182	287	185	0	220	194	221	190	127	66	221	213	259	240
MSTRG.17323	858	1326	1037	557	2071	2392	4244	2044	1566	678	4217	627	1955	2610	2417	1788	514	1389	1805	2979
MSTRG.17324	2027	703	1358	1550	0	0	0	0	551	1871	0	0	0	0	0	0	766	0	300	0
MSTRG.17328	0	0	103	0	9	23	133	124	71	0	0	7	112	52	50	68	148	41	42	30
MSTRG.16050	61630	4772	2559	56071	13406	23566	209209	22821	12441	7087	22975	18159	61267	46035	15860	128292	50144	51995	28558	104966
MSTRG.16051	0	607	444	216	460	297	205	372	467	454	430	332	811	437	455	493	435	616	472	315
MSTRG.16052	4115	1596	3938	3304	4481	3960	3479	4684	5078	3717	5629	4743	5907	4661	7090	4310	5549	6243	4149	3871
MSTRG.16053	0	0	43	0	23	228	73	17	26	384	165	103	185	71	108	13	43	12	131	17
MSTRG.16054	0	0	185	0	14	266	153	74	177	168	388	68	199	140	283	74	398	288	114	127
MSTRG.16055	603	613	433	150	710	330	475	1120	403	331	469	1492	291	465	430	146	841	970	238	529
MSTRG.16056	0	581	203	0	141	373	107	105	158	404	249	195	275	400	721	521	231	210	104	93
MSTRG.16057	0	0	217	0	69	37	29	49	42	0	66	9	317	140	277	102	189	174	40	114
MSTRG.25348	0	0	0	0	0	0	0	0	0	0	0	0	75	0	0	8	0	0	0	0
MSTRG.25349	0	0	0	0	0	0	0	0	0	282	0	0	0	17	0	4	4	0	0	23
MSTRG.25342	0	0	0	0	0	0	0	0	32	0	0	0	0	0	0	0	0	0	0	0
MSTRG.25343	0	0	0	0	0	0	0	0	0	0	0	0	0	19	13	0	0	0	0	0
MSTRG.25341	0	0	0	0	0	0	0	0	18	0	0	0	0	0	0	3	9	24	0	0
MSTRG.25346	0	0	0	0	0	0	18	0	0	0	0	0	0	0	3	0	0	0	0	0
MSTRG.25347	0	0	0	0	0	0	0	0	102	0	0	0	0	0	0	0	0	0	0	6
MSTRG.25344	0	0	0	0	0	0	0	0	0	0	0	0	0	24	0	0	0	0	0	0
MSTRG.25345	0	0	0	0	0	0	0	0	0	0	0	0	44	6	0	0	0	0	0	0
MSTRG.5509	0	0	42	49	43	58	157	111	46	0	0	118	63	324	114	54	104	27	140	175
MSTRG.5508	0	0	15	0	0	0	0	0	0	0	0	0	0	0	0	0	0	0	0	0
MSTRG.7054	0	0	0	0	0	0	18	0	0	0	0	0	0	0	0	0	0	0	0	0
MSTRG.5501	2043	783	916	1064	613	651	456	782	660	1769	610	1200	1542	940	812	739	1304	917	681	516
MSTRG.5500	1070	1766	1609	1691	1535	1969	1588	1332	1190	1892	1532	996	1188	1126	1749	2119	1986	1468	1855	1371
MSTRG.5503	0	0	3	0	0	0	4	0	0	0	32	0	0	0	0	0	0	0	0	0
MSTRG.5502	0	440	29	0	93	52	20	47	0	0	0	55	0	16	48	26	0	0	36	47
MSTRG.5505	2	0	18	0	31	10	10	10	0	262	0	5	0	91	0	3	0	0	0	49
MSTRG.7057	1252	0	725	846	656	767	791	628	908	978	1501	513	1382	614	1142	679	1087	1129	646	662
MSTRG.5507	8646	3201	7897	5475	3472	6893	6969	5265	3160	2644	9932	3804	5191	10408	4664	4092	3358	2858	4572	8198
MSTRG.5506	0	0	0	0	18	0	0	0	0	0	0	0	0	0	5	0	0	0	0	29
MSTRG.2024	4684	7317	9300	7924	4063	3494	3727	4665	4488	8454	3969	6433	7615	4368	10805	7165	6940	5589	3977	3020
MSTRG.2023	1092	1135	1483	1761	1666	1916	1866	1673	1528	1622	1104	1450	1253	1622	1820	1470	2137	1771	1616	1418
MSTRG.7050	1687	0	471	0	198	213	373	255	84	0	1612	987	45	179	678	554	511	262	172	579
MSTRG.2021	0	0	0	0	0	0	0	1	0	0	0	0	0	0	0	0	0	0	56	0
MSTRG.2020	1027	379	465	1	201	405	322	131	398	398	357	118	1775	543	572	126	587	449	168	278
MSTRG.11587	0	393	278	62	261	240	143	276	220	500	48	243	620	193	689	218	729	426	214	263
MSTRG.11586	2708	2808	5668	3792	4509	6084	5892	4012	3940	1859	4336	3462	5017	4239	6890	4008	3710	2501	2476	3484
MSTRG.11585	3687	2555	3309	1995	2851	4065	3920	2950	3231	2794	2160	3153	10601	4345	4580	2852	4228	3849	2894	2662
MSTRG.11583	0	0	41	0	0	0	5	2	0	0	0	0	10	0	11	7	8	81	0	0
MSTRG.11581	2106	3004	2770	2692	2171	2510	2503	2691	1724	1165	2428	2723	2326	2099	2441	1992	3577	2626	2575	2919
MSTRG.11580	827	1092	839	93	83	234	726	140	665	191	126	140	876	146	378	75	1005	657	195	411
MSTRG.31519	0	0	0	0	0	0	0	4	0	0	0	0	0	38	0	0	0	0	0	0
MSTRG.22585	0	0	0	0	0	0	0	0	0	0	0	0	104	0	4	5	0	0	0	0
MSTRG.11589	0	0	4	0	14	0	0	0	0	0	0	0	0	0	0	0	0	40	0	0
MSTRG.26691	0	0	0	0	22	0	0	1	0	0	0	0	60	0	0	0	0	0	0	0
MSTRG.26695	0	0	1	0	0	0	5	0	0	0	0	0	81	0	16	12	0	0	0	0
MSTRG.26694	0	0	0	0	4	0	3	0	0	120	0	0	65	25	11	10	0	0	0	0
MSTRG.26697	0	0	25	0	0	0	0	0	0	0	0	0	0	0	0	0	0	0	0	0
MSTRG.16588	1548	4894	4140	5004	4549	2795	3065	5895	4073	6523	2449	6899	8897	5253	7101	3964	6586	7670	3144	2882
MSTRG.16589	6131	8205	8269	7484	8423	8321	8156	10391	9983	8000	6348	9194	11193	9665	14238	8678	12836	13300	5879	6469
MSTRG.16582	0	0	7	0	0	0	0	0	0	0	0	0	27	0	0	0	0	0	0	0
MSTRG.16583	0	0	4	0	0	0	0	0	0	0	0	0	57	0	7	4	0	0	0	0
MSTRG.16581	0	0	4	0	0	12	0	0	0	0	79	8	43	54	4	11	4	0	0	18
MSTRG.16586	0	62	0	56	21	8	5	15	12	0	1	2	0	4	13	5	21	8	10	1
MSTRG.16587	806	1565	1875	1450	1290	1342	1502	1422	1698	2093	1783	994	2489	2217	2222	1772	2008	2452	1804	961
MSTRG.16584	0	0	0	0	0	0	0	0	0	0	0	0	35	0	6	0	0	0	0	0
MSTRG.16585	0	0	0	0	0	0	0	0	0	0	1	1	0	22	1	0	0	0	0	2
MSTRG.11059	0	0	34	0	11	33	41	24	9	6	10	12	0	84	49	30	24	4	68	17
MSTRG.11058	0	0	121	229	66	158	100	238	127	199	167	142	183	128	241	176	206	120	187	142
MSTRG.11051	6318	7210	6821	6528	7697	6779	7746	10476	5872	11261	6090	9714	9287	8651	8643	7162	8485	8368	8534	8166
MSTRG.11050	2869	2386	3160	1982	2671	2009	2749	1696	2358	2154	1896	2513	2892	1696	2117	1707	3365	2456	2086	3241
MSTRG.11053	430	285	547	2434	207	351	315	1632	773	3173	387	620	419	498	570	527	644	954	767	615
MSTRG.11052	3771	5183	6322	5699	5026	9118	8557	5079	3947	1622	6508	3780	3933	6481	7481	4898	4772	2724	4080	6175
MSTRG.11055	0	0	138	71	116	66	66	104	41	0	22	64	110	153	160	72	37	49	102	20
MSTRG.23186	2854	3819	3423	2825	3307	3829	3384	3919	3338	3597	2416	4114	4261	3435	3584	2603	4450	3381	4160	2582
MSTRG.23187	0	0	0	0	7	14	2	0	22	0	0	0	0	0	0	9	23	0	0	0
MSTRG.23184	4333	4925	6019	6665	6158	6425	7602	7204	4485	2179	6040	5089	3281	4429	6259	4102	5106	4494	3001	5444
MSTRG.23185	1670	1166	2599	2415	2254	2627	2748	1735	1650	2258	1735	1375	2601	2454	3510	2711	2893	1540	1570	2009
MSTRG.23182	477	0	445	674	294	300	291	122	410	400	209	100	407	415	333	112	354	434	391	250
MSTRG.23183	0	0	9	16	7	2	9	5	35	0	1	0	3	4	4	0	15	14	9	0
MSTRG.23180	0	0	0	0	0	15	0	20	0	0	0	0	0	0	0	0	0	0	0	0
MSTRG.23181	326	0	0	0	0	0	0	0	0	0	0	0	0	0	0	0	0	0	0	0
MSTRG.23188	6821	3739	5687	7077	5171	7040	8571	4742	6019	6499	4292	4518	6260	7790	6775	7576	5487	6253	4324	5277
MSTRG.23189	45245	53391	51437	47208	84752	41421	86446	78801	53570	23429	34068	54199	48904	67701	46818	31723	67335	57347	46550	66856
MSTRG.27252	0	0	7	0	0	0	0	0	0	0	76	0	0	0	0	0	0	0	0	0
MSTRG.15771	1290	428	2916	419	225	13	66	152	3868	1213	79	1949	4916	720	2177	140	4944	4507	37	620
MSTRG.15772	0	0	0	0	0	0	0	0	0	0	100	0	0	10	4	0	0	0	0	0
MSTRG.27251	0	0	0	0	0	0	0	0	0	0	114	0	0	0	0	0	0	0	0	0
MSTRG.27258	0	0	0	0	13	22	10	17	0	0	51	37	0	8	0	6	0	0	0	31
MSTRG.27259	0	99	126	162	144	91	102	77	251	201	114	92	218	202	149	49	99	133	43	99
MSTRG.10727	458	0	694	479	303	719	531	291	710	636	935	217	2270	707	714	162	1169	792	354	716
MSTRG.12769	137	269	73	0	0	32	24	46	65	0	0	23	43	134	74	62	25	44	20	68
MSTRG.12762	0	0	0	0	1	0	0	0	0	0	0	0	0	0	1	0	5	0	5	0
MSTRG.12763	0	0	0	0	186	304	0	124	115	0	0	276	0	308	723	0	1149	221	92	127
MSTRG.12760	0	0	399	465	224	282	165	399	265	986	592	364	603	589	467	404	418	681	496	370
MSTRG.12761	651	422	401	75	332	365	309	284	246	218	317	504	347	339	363	199	513	256	183	296
MSTRG.12766	1552	4564	3830	5971	2182	1995	5118	4637	3706	2820	0	1914	9327	7071	4858	5048	5876	0	5717	2123
MSTRG.12767	0	0	5	0	0	0	6	3	9	0	0	3	0	47	11	2	7	0	10	0
MSTRG.12764	0	0	175	162	183	10495	103	4576	9455	1112	140	9297	151	13580	11271	317	471	123	2907	279
MSTRG.12765	0	0	10	0	60	489	26	260	277	0	0	1042	50	579	184	59	96	0	297	0
MSTRG.10892	0	0	176	79	0	9	12	0	0	0	0	81	20	24	22	28	0	0	0	0
MSTRG.10890	421	1041	1065	257	22	11	0	53	911	0	0	313	1533	32	450	90	993	720	0	248
MSTRG.17048	1038	2600	2765	2248	2247	2453	2813	1762	3242	3094	3297	1697	3492	2776	2932	2388	3347	3298	1890	1911
MSTRG.17049	0	0	23	2	32	66	166	127	19	0	0	18	111	99	128	55	161	198	36	104
MSTRG.33178	0	0	0	0	0	0	0	0	0	0	0	0	0	17	0	0	0	0	0	0
MSTRG.33179	0	0	84	0	0	1	0	0	0	0	0	0	0	0	3	2	0	0	0	0
MSTRG.33172	0	0	0	0	0	0	0	0	32	0	0	0	2	0	4	0	0	0	0	0
MSTRG.17041	0	22	2	0	0	5	0	5	0	0	0	0	0	0	3	4	0	0	1	3
MSTRG.33170	0	0	0	0	18	10	0	14	0	0	0	0	0	0	24	12	0	0	3	0
MSTRG.17043	0	0	0	0	0	2	6	0	40	172	0	0	0	7	17	21	28	0	32	7
MSTRG.17044	0	0	0	0	7	19	5	0	0	216	0	7	0	0	5	0	0	0	0	0
MSTRG.33177	0	0	0	0	0	0	0	0	0	0	0	0	0	0	13	0	0	17	27	0
MSTRG.17046	146	162	232	321	106	133	111	251	73	595	1074	102	147	865	245	345	51	36	206	139
MSTRG.17047	146	162	0	197	47	114	106	0	52	595	0	102	147	0	208	0	51	36	205	0
MSTRG.12494	0	0	0	0	0	5	18	8	0	0	2	5	32	1	0	0	0	0	0	0
MSTRG.12495	0	147	0	0	5	4	2	14	0	0	0	24	0	11	0	2	0	3	0	5
MSTRG.12496	0	150	0	0	0	7	0	1	0	0	0	0	0	0	2	0	20	0	56	0
MSTRG.12491	3204	7472	6894	4386	7579	2654	4203	10891	3055	3383	2762	19127	3453	5250	7837	3081	8244	4430	3393	6627
MSTRG.12492	419	1955	2140	2408	1931	1991	2082	2105	1452	1897	2176	1848	2681	2177	3074	2051	2169	2066	2261	1462
MSTRG.12493	3860	5734	8517	6904	5173	7782	8409	7942	5290	4081	8515	4625	7226	7509	7573	4439	6692	6636	5173	6578
MSTRG.2508	1203	328	854	530	929	2027	1166	1148	1568	475	1040	1179	1004	2193	1506	1628	1153	1167	968	1064
MSTRG.2501	268	0	27	0	32	7	14	21	0	6	33	6	36	127	39	16	0	8	10	16
MSTRG.2502	119	0	5	0	12	47	194	9	3	363	1	49	12	3	0	92	129	0	1	5
MSTRG.3671	0	0	35	0	0	0	0	4	30	0	0	0	106	0	1	1	13	28	0	32
MSTRG.3675	3110	2168	2071	1207	2052	1328	3080	1900	1064	276	1774	2536	3076	4011	1335	1183	2164	1971	1547	2992
MSTRG.3674	0	0	166	0	0	38	26	29	101	105	37	78	266	232	138	11	300	200	0	68
MSTRG.20810	0	0	0	0	0	0	0	0	0	0	0	0	0	0	19	0	0	0	0	0
MSTRG.4902	0	0	20	0	0	0	2	0	0	0	0	0	0	0	76	15	0	7	0	0
MSTRG.4901	0	166	0	0	0	0	0	0	0	0	0	0	0	0	0	0	0	0	0	0
MSTRG.4906	0	0	9	0	0	0	0	0	0	425	0	0	31	24	15	4	0	0	11	0
MSTRG.4904	0	0	0	0	0	0	0	0	0	0	0	17	0	0	0	0	0	32	0	0
MSTRG.4908	0	0	6	0	0	0	0	0	0	0	0	0	40	0	2	0	0	0	18	0
MSTRG.20817	57	124	39	108	65	93	92	57	107	30	75	56	96	65	67	79	41	58	62	43
MSTRG.8591	531	657	1091	929	863	778	866	732	664	731	1552	701	1266	1299	1659	932	994	934	505	860
MSTRG.8590	1192	2742	1776	1197	2203	2805	2978	2109	1863	1982	2026	1385	4545	2672	2589	2452	1566	1294	928	2879
MSTRG.8593	1941	1461	1730	2233	1655	2523	2628	1825	1797	1053	2941	1393	2788	2785	2573	1726	1878	1094	2592	2361
MSTRG.8592	0	0	0	0	0	0	0	0	0	0	0	0	54	0	0	0	0	0	0	0
MSTRG.8595	13826	17997	17895	19306	28247	7687	21520	16706	19382	14215	12901	18245	17252	12388	15351	14032	27157	19873	16903	18660
MSTRG.8594	4736	6002	5604	4954	6386	5723	6699	6144	5505	2170	4458	5382	4863	5026	4818	4140	4409	3664	4159	7397
MSTRG.772	0	0	33	0	16	5	14	21	0	0	0	0	0	0	0	7	0	0	0	7
MSTRG.8598	0	939	2097	425	1625	3309	5037	3327	908	2	4096	339	225	3342	3005	1834	2715	1143	1136	1779
MSTRG.779	0	166	488	0	417	158	310	159	137	770	188	255	408	306	165	90	332	481	366	225
MSTRG.18179	0	0	0	0	16	0	0	0	0	0	0	0	0	0	0	0	0	0	0	0
MSTRG.18178	0	0	0	0	0	3	0	0	0	0	1	0	0	0	0	0	0	0	0	17
MSTRG.18175	0	0	0	0	0	2	4	11	0	0	68	0	0	54	0	11	3	0	34	0
MSTRG.18174	0	158	32	0	36	3	2	45	12	1350	0	107	165	424	70	62	8	62	114	36
MSTRG.18177	0	0	0	0	3	2	52	9	27	0	9	0	2	1	5	8	20	0	1	5
MSTRG.18176	0	0	2	7	43	1	24	8	11	0	29	5	43	17	13	8	9	8	0	10
MSTRG.18171	0	0	12	0	0	6	7	29	0	48	475	1257	230	255	9	88	10	17	17	0
MSTRG.18170	0	1903	511	492	1140	488	468	813	295	2205	1175	2532	577	1586	811	224	429	105	410	213
MSTRG.18173	0	0	0	0	0	0	0	0	0	0	0	0	52	0	4	0	0	0	0	0
MSTRG.18172	1929	31139	6429	3674	15303	10079	10397	20331	10887	2413	10362	15475	9826	9316	11597	6167	15368	9901	6977	6145
MSTRG.18795	595	0	354	0	182	320	244	172	347	332	674	32	920	282	105	152	214	452	978	153
MSTRG.1743	0	0	0	0	0	3	0	0	0	0	0	0	9	72	7	9	0	13	3	8
MSTRG.1745	0	0	0	0	0	0	0	0	0	0	0	0	28	0	0	0	0	0	0	0
MSTRG.21636	0	0	9	204	21	10	0	16	4	0	112	4	0	13	0	0	0	11	0	12
MSTRG.21637	0	0	0	0	0	11	0	10	0	0	0	10	0	0	14	0	3	0	17	0
MSTRG.21634	0	0	0	0	6	11	10	0	37	4	0	22	19	7	0	2	11	1	9	6
MSTRG.21635	692	646	846	201	324	494	542	807	608	0	392	554	1549	995	881	488	1250	786	901	402
MSTRG.21632	0	0	0	151	0	6	0	0	0	0	0	0	0	0	9	1	0	0	0	0
MSTRG.21633	0	0	0	0	32	0	0	0	0	0	0	66	0	0	4	0	0	0	0	0
MSTRG.21630	550	0	131	257	282	409	122	178	350	398	356	188	249	170	250	206	835	514	260	348
MSTRG.21631	0	0	0	0	0	0	0	0	0	0	0	34	0	0	0	0	0	0	0	0
MSTRG.21638	5	0	126	110	283	171	23	157	191	92	213	197	139	348	194	149	535	70	147	52
MSTRG.21639	0	0	0	0	0	0	0	0	0	0	0	0	23	0	0	0	0	0	0	0
MSTRG.9246	85	680	1867	3381	137	149	167	76	151	850	183	1258	292	412	1085	664	85	124	0	80
MSTRG.9242	0	0	4	0	0	1	21	2	0	0	0	4	0	0	7	0	31	0	0	9
MSTRG.9243	0	0	31	0	29	39	40	20	46	0	143	25	50	13	0	0	26	0	29	50
MSTRG.9241	11	52	24	0	4	36	13	0	0	0	0	53	101	50	23	0	24	0	36	6
MSTRG.6311	0	0	0	0	0	1	0	1	55	0	0	0	0	0	0	0	0	0	0	0
MSTRG.28937	0	0	0	0	0	0	0	0	0	0	0	0	0	0	477	185	0	0	867	0
MSTRG.6313	2716	3481	3328	3352	2004	3827	3146	3265	3579	3932	4213	2571	2055	4883	3688	3081	3747	4703	3534	2784
MSTRG.28935	0	0	0	0	0	0	0	0	56	0	0	0	0	0	0	0	0	0	0	0
MSTRG.28932	0	0	6	0	0	0	1	0	24	0	0	1	0	0	8	4	0	0	0	0
MSTRG.28933	0	0	45	66	17	119	25	111	25	0	0	20	5	277	47	30	102	0	12	42
MSTRG.30461	0	61	0	0	0	0	0	0	17	0	7	0	0	0	0	0	0	0	0	0
MSTRG.30463	0	0	0	0	0	0	0	0	51	0	70	0	0	0	0	0	0	0	0	57
MSTRG.30462	0	0	0	0	0	0	0	0	32	0	147	0	94	0	26	0	0	0	0	51
MSTRG.30465	0	235	0	0	0	0	0	0	0	0	0	0	0	0	0	0	0	0	0	0
MSTRG.30464	0	0	0	0	0	0	6	0	0	0	0	28	0	0	25	0	0	0	0	2
MSTRG.30468	265	0	5	0	18	28	60	0	16	0	370	21	310	8	0	17	168	0	0	78
MSTRG.28931	0	0	0	0	0	0	10	2	0	0	0	0	0	0	24	0	0	0	0	0
MSTRG.34371	0	27	21	0	0	1877	0	2	0	0	152	0	5	17	25	19	5	117	0	197
MSTRG.6431	2927	4550	6207	5693	4528	5530	4869	5719	4444	4463	5484	4501	4123	5683	5821	3668	5325	3844	3450	4986
MSTRG.34373	0	0	4	0	6	6	36	0	0	0	0	46	0	12	0	0	31	0	32	12
MSTRG.6433	2213	3831	2618	1727	2703	4883	5165	3318	2331	3285	5149	1919	3400	4376	3128	2267	2248	2548	2497	3076
MSTRG.6435	0	602	671	838	315	715	699	546	552	0	2204	335	195	1056	1518	1297	548	305	1018	715
MSTRG.34377	0	0	136	0	191	191	122	166	231	0	65	135	258	259	160	140	239	129	80	103
MSTRG.34376	132	0	0	0	4	0	2	9	0	0	0	0	106	38	3	3	0	0	0	0
MSTRG.34379	0	0	0	0	0	0	0	0	0	0	0	32	0	0	0	0	0	0	0	0
MSTRG.6439	0	0	0	0	0	5	39	15	0	0	0	0	0	0	0	4	0	0	0	0
MSTRG.56	2020	1363	2787	2035	2292	2740	2637	3162	1850	4058	2378	2743	3478	2776	3682	2230	3227	3079	2549	1773
MSTRG.57	2157	2387	1609	1375	1994	1587	1837	1874	1146	2313	1537	1652	1840	2039	2583	1230	2694	1485	1481	2055
MSTRG.54	1359	2746	1007	1149	1407	2328	2059	1292	2453	1229	1736	1310	1974	1499	1869	1221	2489	1210	1342	1360
MSTRG.55	888	654	1178	923	1574	1733	1332	1373	1491	1138	1970	1228	1232	1690	1803	1158	1805	1195	1412	1176
MSTRG.52	723	1282	1515	782	692	932	1023	808	1034	427	1430	780	1149	943	1248	653	1057	1263	1057	552
MSTRG.53	3809	2721	5686	4437	5054	5038	5232	5218	3790	3468	3697	5029	4495	5048	7696	4421	5643	4337	4110	4802
MSTRG.50	24474	22194	28147	29998	23496	30316	34388	33467	34475	37001	41979	30825	40096	44260	32980	28100	45166	40274	40136	24634
MSTRG.51	489	0	432	690	228	328	167	193	365	862	413	114	294	323	394	428	708	486	253	238
MSTRG.58	0	1813	1678	1050	1973	2421	2191	2171	1714	1730	2126	1147	2129	2051	2431	1446	1724	1117	1706	1995
MSTRG.59	0	0	0	10	0	0	0	0	0	0	0	0	0	0	0	0	0	0	0	0
MSTRG.28873	0	0	0	0	1	0	12	0	0	0	0	0	0	55	12	15	0	31	0	0
MSTRG.28872	0	0	0	0	0	0	0	0	0	0	0	0	59	0	0	0	0	0	0	0
MSTRG.28871	0	0	0	0	0	0	3	6	0	0	41	0	0	5	1	0	0	0	0	0
MSTRG.28870	0	0	64	0	0	19	4	8	0	0	0	5	0	56	0	0	0	6	0	0
MSTRG.6298	17230	16512	23924	12633	17383	21526	22066	15417	18203	16807	18229	11591	11842	23003	19091	18688	16984	19110	14780	16798
MSTRG.6299	4223	3455	3402	3327	3284	2860	2592	3602	3169	2873	2807	3689	3018	2910	6005	3264	3867	3270	2117	2706
MSTRG.6294	2818	584	612	1064	1405	2377	1405	1588	1896	673	2382	1290	736	1565	1076	854	1896	1559	1545	2688
MSTRG.6295	964	3305	2953	2700	1618	4647	2902	3140	1492	3441	2903	2962	824	2742	3127	2263	1964	1841	2326	4226
MSTRG.6296	438	0	0	0	0	0	0	0	0	0	0	0	38	0	0	0	0	0	0	0
MSTRG.6297	0	0	13	0	0	0	0	0	0	0	0	0	0	0	19	0	0	0	0	0
MSTRG.6290	0	0	0	0	24	0	11	5	0	0	0	0	0	0	0	4	10	0	0	0
MSTRG.6291	352	823	590	361	408	255	384	416	537	612	517	409	741	594	828	504	762	690	386	520
MSTRG.6292	917	1466	1501	1875	1141	1282	1229	2194	1666	996	1620	1824	1345	1238	1942	1458	1571	1513	1231	1338
MSTRG.6293	4283	3261	4845	4766	4632	5894	5153	5005	4975	3389	3801	4003	4620	5392	7259	5436	6297	5498	4960	3914
MSTRG.7741	819	445	1606	802	1226	1510	1755	1300	1436	1473	1184	1134	1357	2063	2119	1706	1574	2196	1556	1494
MSTRG.7740	941	3335	2336	1330	2247	1966	2199	2647	2328	2344	1973	2723	3454	2250	3697	2236	3191	3015	2233	2021
MSTRG.7743	19909	39247	9850	14929	22402	29986	21202	21022	25500	8035	25538	15758	27868	16195	16553	12069	22065	21094	23046	21922
MSTRG.7742	1047	925	807	1175	498	695	717	500	1426	816	1000	329	1292	689	872	301	1257	713	605	1167
MSTRG.7745	0	382	429	550	381	359	361	485	179	692	749	534	426	524	592	435	414	529	411	458
MSTRG.7744	237	521	614	342	352	365	263	390	316	424	601	409	405	388	397	236	501	379	295	297
MSTRG.7747	0	72	154	246	96	185	157	220	307	0	153	144	341	232	210	156	265	94	407	232
MSTRG.7746	1850	2534	1752	1812	1790	1467	1497	1496	1875	2472	2440	1362	2223	1954	3091	1910	2140	2190	1650	1778
MSTRG.30932	761	1043	655	1244	654	725	749	878	1009	686	1087	847	850	943	1012	677	824	738	930	1114
MSTRG.29835	0	365	16	0	0	0	15	0	0	0	0	22	0	0	0	0	0	0	0	0
MSTRG.29831	0	0	0	0	0	0	0	0	0	0	146	0	0	66	2	0	0	0	0	0
MSTRG.29832	0	0	0	0	2	0	22	0	0	0	0	0	0	0	0	0	1	0	0	0
MSTRG.29838	860	0	1168	1120	708	1163	1107	490	493	673	668	684	1539	632	1547	764	924	728	483	644
MSTRG.29839	932	0	541	329	199	558	227	215	310	126	398	329	786	464	384	271	327	370	349	147
MSTRG.8929	2989	2735	3946	3362	3355	5863	4967	4064	3810	1961	4078	2750	2967	4766	3491	2616	3124	2713	3161	2613
MSTRG.8920	30170	27154	40259	34013	31015	52028	46113	26628	38551	33083	55216	26136	44673	72647	35189	22257	24576	17681	25436	24370
MSTRG.8921	0	0	11	221	46	96	50	63	73	54	76	29	0	31	67	61	82	237	41	36
MSTRG.8922	0	0	0	0	0	0	0	0	33	0	0	0	0	0	0	0	0	0	0	0
MSTRG.8923	0	0	5	0	0	10	57	4	0	0	0	0	0	0	0	4	7	63	0	0
MSTRG.8927	0	0	0	0	0	8	34	0	0	0	0	17	0	0	0	2	0	0	31	0
MSTRG.20228	0	0	0	0	0	0	0	0	0	0	0	0	0	0	20	0	0	0	0	0
MSTRG.20229	0	0	0	0	0	0	0	0	0	0	0	0	589	0	0	205	119	0	0	0
MSTRG.20226	0	0	1	0	15	4	0	0	0	146	0	0	0	8	50	20	0	0	1	15
MSTRG.20227	0	0	0	0	0	0	0	0	0	0	0	0	0	0	0	0	0	0	0	40
MSTRG.20224	0	0	0	0	0	0	0	0	0	0	0	0	66	0	0	3	0	0	0	0
MSTRG.20225	1628	2576	1213	1653	1387	2033	2371	998	1367	1175	2793	1201	2350	1435	1475	978	1154	911	1130	1869
MSTRG.20222	0	0	23	0	10	34	44	11	8	2	34	17	6	8	1	3	17	4	25	5
MSTRG.20223	2009	1984	1587	1879	1538	3391	5178	1175	1389	1819	3067	1570	3234	1901	1745	1000	1595	1231	1315	1568
MSTRG.20220	0	178	0	0	0	0	0	0	0	0	0	0	0	0	6	0	0	0	0	0
MSTRG.20221	957	2039	1161	1817	1585	1738	1150	875	1348	1161	2187	1535	3071	1210	995	819	894	976	1255	1395
MSTRG.436	0	0	98	0	15	90	59	5	35	0	0	0	61	47	212	0	167	76	0	31
MSTRG.433	3770	2093	2442	900	3784	4502	3190	3506	2783	1093	2617	2255	2315	2878	2428	1220	2483	2430	1616	2429
MSTRG.432	5234	4082	9972	5219	4880	6147	8039	4543	4460	4440	7344	3310	4144	4879	4115	4145	5562	6361	4118	7563
MSTRG.431	1120	181	476	443	404	364	399	310	621	1047	605	258	846	732	715	477	663	711	635	504
MSTRG.31479	0	0	4	0	49	36	47	30	0	0	35	0	25	34	11	5	86	47	0	0
MSTRG.31475	100	0	10	0	10	0	0	4	42	0	0	0	0	0	6	0	3	0	0	0
MSTRG.31474	0	0	0	0	1	0	8	0	1	0	0	12	56	2	1	6	0	0	2	0
MSTRG.31477	0	282	11	44	8	99	72	9	25	0	0	12	66	21	16	8	50	18	4	24
MSTRG.31476	0	0	0	58	2	0	0	4	0	0	0	18	11	17	3	2	5	21	0	4
MSTRG.369	0	0	0	0	0	0	0	0	48	79	0	0	0	0	15	11	10	0	0	29
MSTRG.17288	0	0	0	0	0	0	0	0	0	0	0	0	69	0	0	0	0	0	0	0
MSTRG.17289	0	0	0	0	0	0	0	0	52	0	0	2	0	0	0	0	0	0	0	0
MSTRG.17286	0	0	0	0	0	1	19	0	0	0	0	0	0	0	12	0	0	0	0	0
MSTRG.17287	0	0	4	0	17	4	1	0	0	0	0	0	0	0	0	0	29	0	32	0
MSTRG.17284	0	0	40	0	0	0	17	6	0	128	0	0	173	34	23	94	0	15	31	40
MSTRG.17285	0	0	0	0	0	0	0	0	0	0	0	0	41	0	2	0	0	0	0	0
MSTRG.17282	0	0	4	0	46	0	26	16	0	0	0	24	0	61	18	22	25	108	44	20
MSTRG.17283	354	0	561	534	539	554	456	637	432	1204	33	971	788	463	929	527	589	612	386	457
MSTRG.17280	9565	2791	7365	5776	8040	7075	8982	5940	6289	4943	6759	6162	10385	6996	7632	5939	7651	8178	6006	4571
MSTRG.17281	0	0	0	0	0	0	16	0	0	0	0	0	0	0	0	0	0	0	0	0
MSTRG.21579	0	0	572	565	324	408	379	519	182	679	417	206	215	326	636	436	491	323	52	382
MSTRG.21578	1244	397	538	967	550	719	700	664	640	925	598	709	963	614	658	585	665	775	676	366
MSTRG.21574	4388	5119	8278	6189	5061	7709	9601	4548	7884	5017	5426	5244	6199	5894	4342	5075	4921	5686	6540	6268
MSTRG.21577	0	0	129	0	113	196	82	194	288	272	0	40	0	106	329	101	78	157	217	83
MSTRG.21576	1581	113	1355	1068	1205	1007	902	1173	1094	1032	1228	866	1470	1395	1409	1094	1653	1323	944	1031
MSTRG.21571	0	181	89	49	91	49	56	73	0	268	0	26	90	46	414	217	54	106	82	0
MSTRG.21570	0	0	1	0	0	0	0	0	0	0	0	0	0	1	0	0	0	0	0	0
MSTRG.21573	0	0	42	0	43	12	42	22	0	0	0	0	21	12	15	0	11	13	20	87
MSTRG.21572	2876	1732	2070	2047	2608	2908	2475	1952	2490	2132	1692	2284	3490	2733	3008	2039	2848	2940	2699	1496
MSTRG.14881	0	0	0	0	0	0	0	0	0	0	0	0	0	0	0	0	23	0	0	0
MSTRG.14885	1394	243	1134	621	760	1249	1117	1188	1237	1093	1898	1204	1264	1702	1009	684	1178	1499	1180	1200
MSTRG.14884	144	916	1039	707	902	1054	1213	1009	1639	1239	1404	805	1483	1183	1705	1161	1601	2129	1502	704
MSTRG.14888	53525	14597	4742	11850	26966	9868	14825	24653	10940	12754	13644	10343	11522	27420	7394	9895	6516	17636	15767	53666
MSTRG.30702	0	0	18	0	25	0	55	0	0	0	0	36	65	23	7	0	8	0	0	0
MSTRG.30703	381	0	360	0	117	1	469	65	399	66	33	223	210	136	75	17	133	69	99	0
MSTRG.28681	0	0	0	0	0	0	0	0	0	0	0	0	0	0	6	0	0	28	0	0
MSTRG.28682	14282	12221	8318	12131	21470	17485	20446	18370	21555	6424	13500	18029	15032	19044	9611	10436	25445	20412	14451	19048
MSTRG.28683	0	170	16	0	0	9	0	19	0	0	56	32	153	22	27	4	0	1	0	8
MSTRG.28685	0	0	0	0	0	0	0	0	0	200	0	0	0	6	0	0	0	0	0	0
MSTRG.28686	25912	22897	39530	43257	31334	38193	32853	38887	34245	36903	44812	34851	41579	46522	36068	30302	46837	47411	44938	27654
MSTRG.28687	1128	1149	743	712	501	563	506	403	701	1635	661	660	973	739	909	540	961	547	549	524
MSTRG.28688	1379	0	1267	787	1180	988	906	752	1422	1668	816	449	935	1527	1246	1408	1056	580	360	519
MSTRG.28689	0	0	2384	3035	0	0	22	3	52	3293	110	0	0	11	2552	1820	32	0	48	30
MSTRG.16627	1973	1578	2582	3385	2562	2037	2930	2149	2136	1586	1849	1001	1680	2547	2177	1915	2549	2183	2192	2161
MSTRG.16626	0	420	0	103	0	16	19	13	35	0	0	36	0	62	60	17	16	0	0	17
MSTRG.16623	0	0	0	0	0	0	0	4	0	0	0	0	42	0	0	0	0	0	0	0
MSTRG.16622	6035	3745	6291	7145	6681	10409	11000	7782	4959	3852	10666	4352	6064	7342	7759	6975	4342	2998	4936	11281
MSTRG.16621	979	1901	2311	2505	1945	3597	3355	2248	2470	1023	3302	1861	2017	2417	2534	1525	2728	2233	2069	2438
MSTRG.16620	0	0	20	176	0	27	0	0	0	318	0	44	0	32	14	35	0	0	0	0
MSTRG.16629	0	0	0	0	0	1	0	0	0	0	0	0	0	0	0	66	0	0	0	0
MSTRG.16628	1282	1055	1270	738	1131	1229	1090	1278	1198	640	1103	990	721	1434	1400	831	1080	625	956	794
MSTRG.11938	413	0	21	0	22	31	0	0	6	0	0	0	0	34	17	0	20	0	59	14
MSTRG.11939	0	0	27	0	14	8	0	0	40	0	0	0	0	0	0	8	2	19	20	0
MSTRG.11932	755	888	1382	1688	1170	1476	1376	1454	1386	1591	1419	1540	1921	2011	2361	1344	1873	2051	1478	920
MSTRG.11933	692	359	952	1663	410	744	504	519	610	596	790	423	727	577	2489	1294	933	564	727	444
MSTRG.11930	2720	3256	3026	2500	3792	4359	4378	3208	2899	2455	4464	2858	2851	3826	3872	2380	3190	2221	2453	3606
MSTRG.11931	0	0	21	0	0	0	0	0	0	0	0	0	0	0	6	0	0	0	0	0
MSTRG.11936	2416	2201	2499	3755	1859	2634	2167	1643	2300	3439	2678	2259	3233	2093	3236	2232	3076	2715	2053	2040
MSTRG.11937	699	2281	1861	1049	1542	1830	1724	1624	1345	524	1994	1482	1600	1911	2723	1208	2062	1417	1287	1084
MSTRG.11934	0	0	179	0	67	184	222	143	72	175	386	327	128	155	114	92	98	46	0	286
MSTRG.11935	9977	7451	18626	20277	8614	13653	10979	12467	15549	19917	16624	14614	27763	12916	13568	10369	17020	12139	17944	8194
MSTRG.22178	0	0	0	0	0	0	25	0	0	0	0	0	0	0	0	0	0	0	0	3
MSTRG.29488	0	0	0	0	0	0	6	9	0	0	0	0	0	0	5	0	0	33	0	0
MSTRG.22174	0	0	0	0	0	0	53	0	0	0	0	0	0	0	0	0	0	0	0	0
MSTRG.22175	5	0	0	0	5	0	9	0	0	0	0	0	0	0	0	1	20	0	0	3
MSTRG.22176	0	0	0	0	0	0	29	0	0	0	0	0	0	0	0	0	0	42	0	12
MSTRG.29486	0	0	0	0	0	0	0	5	0	0	0	0	33	0	0	5	0	33	0	0
MSTRG.29481	0	0	5	0	13	8	4	0	57	0	0	56	0	0	25	10	24	0	0	0
MSTRG.29480	1369	6229	1225	1729	10247	1128	3494	2508	5174	990	1908	1383	2479	894	1739	2491	4059	1017	1185	2003
MSTRG.29483	0	8	1	0	1	20	14	1	0	0	0	0	12	72	4	7	0	20	0	0
MSTRG.29482	0	0	0	0	0	0	0	0	0	214	0	0	0	0	0	0	0	0	0	0
MSTRG.23223	315	1771	1770	1008	968	1026	1006	1145	1428	1886	1172	1145	1541	915	1925	1011	1818	957	761	1139
MSTRG.23222	1686	1499	3537	3037	3127	2896	2798	2767	2362	4639	3260	2715	2292	3950	5178	3967	3651	3739	2288	2297
MSTRG.23221	0	1011	681	925	386	494	531	518	498	226	453	592	526	820	1302	740	498	417	180	511
MSTRG.23220	1135	1287	2060	649	1599	2066	1413	2240	1637	1809	993	2034	1343	2257	2817	2149	2336	2218	1737	1616
MSTRG.23227	1065	336	119	0	82	107	193	242	242	1324	0	255	244	531	470	210	414	24	242	256
MSTRG.23226	1632	1330	169	2041	553	123	723	668	414	438	887	881	83	932	391	165	1786	59	1059	1341
MSTRG.23225	0	0	6	2	0	5	14	5	0	0	0	0	0	18	24	4	2	21	0	0
MSTRG.23229	0	0	1108	288	460	1325	4	300	1343	0	14	0	713	994	1206	195	4	868	692	506
MSTRG.25683	0	0	0	0	0	0	0	0	0	0	0	0	0	28	0	0	0	0	0	0
MSTRG.25682	0	0	0	0	11	0	17	7	0	0	0	2	112	4	4	7	0	0	0	4
MSTRG.25681	0	0	0	0	9	0	0	2	0	0	0	0	134	4	8	2	0	0	0	7
MSTRG.25687	0	0	168	319	16	102	49	0	74	0	0	75	164	0	73	40	23	58	120	19
MSTRG.25684	0	0	27	0	5	0	4	0	0	0	0	21	0	92	13	0	33	44	34	6
MSTRG.29157	0	0	0	0	0	0	0	0	0	220	0	0	0	0	21	0	0	0	0	0
MSTRG.29156	0	0	0	0	0	0	0	0	0	0	0	0	0	0	4	16	0	0	0	0
MSTRG.29155	0	0	4	0	0	0	0	0	0	0	0	0	0	0	0	46	0	0	0	0
MSTRG.29154	0	0	16	0	0	0	0	0	0	0	0	0	0	0	0	14	0	0	0	0
MSTRG.29153	0	0	18	0	0	0	0	0	0	0	0	0	28	0	3	14	0	0	0	0
MSTRG.29152	0	0	433	438	6	6	1	9	0	2	21	5	0	0	213	1833	14	0	0	2
MSTRG.29151	0	59	0	0	0	1	0	0	0	0	4	4	0	0	1	3	0	0	0	3
MSTRG.29150	0	0	164	26	0	0	0	38	0	0	0	0	0	23	31	150	0	0	0	28
MSTRG.29159	919	0	393	282	547	524	693	545	435	0	298	318	382	457	643	556	410	475	319	282
MSTRG.29158	0	0	0	0	0	6	0	0	0	0	0	0	48	0	23	0	0	0	0	0
MSTRG.19165	0	0	0	0	0	0	0	0	18	0	56	0	0	0	52	12	0	0	29	0
MSTRG.19164	0	0	0	0	0	0	0	0	0	0	0	32	0	28	0	0	0	0	0	24
MSTRG.22799	729	0	0	188	1691	346	464	2001	928	24	576	1259	0	1087	265	512	129	1392	0	161
MSTRG.22791	0	0	4	0	0	0	0	0	0	0	0	0	0	0	0	14	0	0	0	0
MSTRG.22794	0	0	3	0	12	6	34	10	1	12	1	41	11	9	29	6	146	5	0	24
MSTRG.22795	0	0	0	0	0	5	20	24	7	321	0	19	0	7	8	18	17	5	48	12
MSTRG.22796	0	0	0	0	0	15	1	22	3	3	0	0	0	0	7	20	5	40	0	1
MSTRG.19169	0	0	0	0	0	0	0	0	0	0	106	0	0	0	0	0	0	0	0	0
MSTRG.15513	0	0	0	0	0	7	14	0	0	0	98	0	0	40	83	9	9	20	0	0
MSTRG.19168	0	0	372	0	164	134	80	97	156	0	642	270	227	285	213	143	171	152	80	131
MSTRG.26081	0	0	0	0	0	0	0	11	0	0	0	0	6	31	0	3	2	0	3	6
MSTRG.26082	0	0	0	0	0	0	0	0	0	339	0	0	0	0	0	0	26	0	0	0
MSTRG.24792	0	0	0	72	0	24	0	0	0	0	0	0	0	39	6	0	0	0	0	8
MSTRG.24793	0	0	105	426	49	111	0	230	162	65	208	0	217	33	175	198	57	500	91	125
MSTRG.24791	0	0	0	0	0	18	0	0	0	0	0	0	0	0	4	0	0	0	0	0
MSTRG.24794	0	0	0	0	0	16	29	2	0	0	0	0	18	66	155	90	133	54	60	0
MSTRG.24795	0	0	7	0	9	17	0	6	0	0	207	0	0	0	18	11	0	0	0	14
MSTRG.26331	0	0	0	0	0	0	0	0	0	0	0	0	84	0	0	0	0	0	0	0
MSTRG.26337	0	0	0	0	0	3	0	0	0	0	0	0	0	0	3	2	0	0	29	0
MSTRG.26335	0	0	0	0	0	0	0	0	0	0	0	0	68	0	0	0	0	0	0	0
MSTRG.26338	0	0	0	0	0	0	12	0	0	0	73	0	0	0	0	0	0	0	0	7
MSTRG.24244	0	0	0	0	28	17	18	0	0	0	0	0	0	11	0	0	27	22	27	4
MSTRG.24245	338	329	2	368	29	25	461	13	0	0	0	4	176	477	49	114	42	125	175	121
MSTRG.24246	0	0	32	0	0	7	9	3	31	0	0	35	28	132	72	7	4	0	0	0
MSTRG.24247	0	0	27	80	0	0	0	8	0	26	0	80	0	40	57	0	7	0	0	0
MSTRG.24240	1149	397	522	496	835	328	496	322	405	149	596	452	971	482	627	393	711	397	392	670
MSTRG.24241	0	0	1	0	0	0	0	0	27	0	0	0	0	0	0	0	0	0	0	0
MSTRG.18560	2236	1003	11255	15617	751	1495	889	1448	1215	10028	1706	1384	1617	1495	19598	10610	982	930	798	1366
MSTRG.18561	1914	3127	2313	1809	2725	2843	2596	3090	3020	1389	2425	2607	2132	3014	2392	1789	3068	2582	2277	1960
MSTRG.14412	2314	4171	3892	3046	2983	7747	5395	5077	4043	4010	5720	3641	3327	8461	4401	2722	3947	4004	3691	6035
MSTRG.14413	0	0	1	0	0	2	0	1	0	43	0	12	0	1	0	0	0	4	0	0
MSTRG.14410	0	14	2	0	1	2	1	5	0	0	1	0	0	1	0	0	1	1	1	1
MSTRG.14411	19	190	413	241	459	115	249	344	141	0	298	255	64	80	220	133	211	182	63	139
MSTRG.14416	0	0	0	0	0	0	0	0	36	0	0	0	0	0	0	0	0	0	0	0
MSTRG.14417	0	260	37	0	14	29	10	12	22	94	0	22	79	41	56	14	15	9	0	15
MSTRG.14414	205	948	1181	1516	1705	1457	1387	2269	2276	1266	2616	2029	897	1629	2180	1088	1386	1325	1162	1191
MSTRG.14415	0	526	296	621	188	306	118	143	107	1959	64	69	142	123	1061	504	271	170	0	116
MSTRG.29118	105	0	19	87	35	21	194	62	29	259	40	12	47	128	51	52	39	19	16	42
MSTRG.11153	123	0	172	0	151	84	48	98	146	83	0	97	169	172	137	83	60	42	219	51
MSTRG.10914	1562	0	684	198	561	374	865	375	337	48	0	385	424	372	287	208	382	166	381	676
MSTRG.10913	582	759	2212	1243	953	1797	1191	1313	1112	1646	891	1084	3427	1475	896	545	1092	1149	1305	958
MSTRG.10912	0	0	146	0	55	65	6	17	102	204	93	20	305	54	201	27	34	50	72	54
MSTRG.10911	0	0	32	0	0	15	28	0	59	0	103	32	335	21	37	46	69	56	0	72
MSTRG.10910	0	0	13	0	0	0	0	0	0	0	0	0	0	0	25	0	0	29	0	0
MSTRG.23770	0	0	5	0	2	0	0	0	0	0	0	0	0	0	184	7	0	62	0	7
MSTRG.12519	0	748	0	0	10	164	57	132	21	260	74	35	0	0	165	104	71	62	193	127
MSTRG.12518	0	0	0	0	0	42	0	0	10	0	0	0	12	30	15	5	36	53	0	87
MSTRG.19768	713	761	1024	624	1176	506	522	1235	500	453	607	1256	530	929	1515	905	852	1375	360	736
MSTRG.12511	0	0	68	120	71	28	220	121	31	0	118	41	79	157	103	63	81	64	134	32
MSTRG.12510	0	0	0	0	0	15	11	9	0	0	0	0	0	34	8	0	44	0	17	28
MSTRG.12513	0	406	1100	2186	958	1115	702	941	916	2097	238	788	1579	1454	1658	965	1680	1292	566	949
MSTRG.19764	678	2069	2515	2025	1374	1616	1324	1993	1725	2109	1409	1947	1709	2318	3218	1980	2449	2502	1361	1416
MSTRG.12515	2251	1616	1986	1511	1919	2160	2100	2273	2641	2415	2203	1652	2982	3020	3469	3068	2425	2557	2116	1725
MSTRG.19762	0	0	65	0	62	56	27	97	0	0	213	40	44	82	41	38	152	55	0	26
MSTRG.19761	2147	782	2223	2765	2359	1714	2223	1466	1926	1257	3171	1886	3565	2849	2003	1511	2544	3173	2000	1120
MSTRG.19760	154	133	738	320	192	176	283	360	247	782	415	279	364	252	823	628	176	334	299	298
MSTRG.33704	0	0	2	0	0	47	39	1	0	0	0	23	0	108	5	0	0	0	0	0
MSTRG.2719	604	0	554	1166	1043	892	1068	1017	722	1464	730	1121	979	858	1392	625	997	748	1100	618
MSTRG.2718	0	144	172	361	71	173	82	121	150	614	192	114	407	202	302	183	274	456	130	80
MSTRG.7949	0	103	365	36	331	313	423	263	504	0	0	247	641	602	618	253	417	226	407	329
MSTRG.7948	1043	0	418	795	490	496	573	267	298	510	405	237	999	279	300	232	465	517	371	556
MSTRG.2711	0	0	0	65	1	9	29	12	18	5	0	9	34	11	48	14	34	20	47	17
MSTRG.7946	2882	2997	4410	4923	2206	3288	2454	2014	3084	3321	2328	1702	4578	2208	4805	2920	4541	2772	2192	2733
MSTRG.7945	2391	3161	3392	2074	3251	8160	6980	4216	2897	1072	6840	2784	2838	6664	3806	2775	2987	1770	2550	3612
MSTRG.2712	0	0	9	0	8	0	0	0	26	128	75	38	19	0	20	4	62	0	12	12
MSTRG.7943	36904	36067	10533	16370	11557	18344	20309	14127	8177	3309	14955	10605	5088	8440	11245	17982	7379	6551	11448	50976
MSTRG.2714	0	0	12	0	0	0	0	1	0	0	0	0	63	38	8	2	20	0	0	3
MSTRG.7941	42592	44225	7159	19445	8469	12204	19123	7796	6403	2354	12005	6070	4775	7612	7977	26244	4916	6016	8829	57930
MSTRG.2716	0	0	0	0	0	0	8	9	0	0	0	0	36	0	0	0	0	0	0	0
MSTRG.19189	3865	2854	2638	1599	1364	1347	1759	1428	1933	1489	1525	2144	1846	1529	2606	1754	2451	1561	1488	2505
MSTRG.19188	2191	1349	5517	4373	2422	4560	3387	2672	4457	2443	4885	2660	7138	3434	5004	3034	4780	3603	2836	4086
MSTRG.19183	477	367	1516	1188	904	1333	996	1294	1244	1269	1279	809	1210	1241	1528	1394	1461	950	1135	1012
MSTRG.19182	328	1246	592	656	997	721	665	493	761	1047	359	518	983	613	974	574	709	593	540	376
MSTRG.19181	968	2066	1357	1491	1397	1682	1502	1251	1449	2317	686	950	1925	1625	3023	1847	2085	2221	1375	740
MSTRG.19180	0	0	9	5	7	10	10	9	12	0	14	11	16	7	13	10	16	10	11	10
MSTRG.19187	189	652	1234	794	952	1011	1142	1128	619	1035	1629	932	1703	652	821	1133	1174	1072	1066	1474
MSTRG.19186	116	0	16	0	0	11	0	5	0	0	0	30	0	0	0	5	0	2	0	0
MSTRG.19185	0	3149	8729	8990	61	64	71	21	35	6634	36	11168	0	1686	808	1766	200	37	62	59
MSTRG.19184	0	299	373	446	97	102	197	207	123	134	246	264	193	102	136	195	196	81	182	171
MSTRG.32078	0	0	0	0	14	6	6	11	0	0	135	25	0	32	0	7	6	13	0	6
MSTRG.32079	0	0	0	0	34	48	30	33	86	0	486	0	0	176	44	108	50	110	0	0
MSTRG.32070	0	0	0	5	0	0	0	0	24	0	0	4	0	0	0	0	0	0	0	0
MSTRG.32071	0	131	0	0	0	0	0	0	0	0	0	0	0	0	0	0	0	0	0	0
MSTRG.32072	0	0	0	0	0	0	0	0	0	0	0	29	0	33	0	0	0	0	0	0
MSTRG.32073	0	65	5	0	0	0	0	19	0	0	0	0	0	14	5	21	0	0	6	5
MSTRG.32074	0	0	0	0	0	0	0	6	0	0	0	0	0	40	0	0	0	0	0	0
MSTRG.32075	0	0	0	0	1	0	0	0	0	35	0	0	0	32	10	3	2	0	0	0
MSTRG.32076	0	1	2	0	0	0	2	1	0	0	59	1	3	2	1	6	0	0	0	0
MSTRG.32077	0	0	0	0	0	0	16	0	0	0	0	0	0	0	1	0	0	0	0	0
MSTRG.9898	1472	1572	1361	806	1895	1621	1554	1933	1813	1359	1283	2058	2405	958	1667	1147	2399	1906	1751	1329
MSTRG.9897	279	0	57	318	82	53	43	45	43	0	53	87	124	69	82	35	129	92	92	24
MSTRG.9893	415	389	307	135	111	78	145	165	121	774	97	235	25	52	336	143	119	85	70	186
MSTRG.9891	0	0	0	0	0	0	0	0	0	0	0	0	0	0	0	0	28	0	0	0
MSTRG.9890	250	392	1296	1908	44	167	57	57	229	631	0	0	202	40	2506	1582	192	104	153	74
MSTRG.20028	0	0	0	0	0	0	0	0	0	0	0	0	0	20	2	0	0	0	0	8
MSTRG.20029	0	0	1	0	4	0	14	0	0	0	76	0	0	0	4	0	0	22	0	25
MSTRG.20024	0	0	0	0	0	0	0	0	0	0	0	0	45	0	0	0	0	0	0	0
MSTRG.20025	0	0	0	0	0	0	0	0	0	0	0	0	49	0	0	0	0	0	0	0
MSTRG.20026	1328	1840	1129	690	1060	1553	1201	1240	1174	1324	925	1215	1389	1814	1706	1060	1468	1383	1064	620
MSTRG.20027	452	494	994	548	697	585	639	763	654	1202	862	862	664	1033	1620	964	825	989	865	698
MSTRG.20020	0	0	51	0	0	0	0	0	0	0	0	0	0	0	0	0	0	0	0	0
MSTRG.20021	0	0	7	0	0	0	0	0	0	76	0	1	0	0	3	0	0	0	0	4
MSTRG.20022	0	0	34	0	26	15	0	0	59	0	0	42	48	9	125	84	38	14	0	63
MSTRG.20023	0	0	8	0	0	0	3	0	0	0	0	0	0	40	12	0	0	0	0	16
MSTRG.631	2876	2123	4473	4286	2667	5487	5319	3614	3474	8900	3719	3242	3079	3034	4899	4508	3933	4244	3076	6030
MSTRG.630	0	236	993	455	56	283	83	152	540	218	379	318	2544	204	832	409	1326	1873	143	581
MSTRG.632	61	0	9	2	3	6	6	4	2	446	0	2	9	5	43	39	8	40	16	2
MSTRG.635	454	870	961	846	723	1281	1214	765	619	353	1219	569	1122	984	1872	1185	1278	981	978	1054
MSTRG.8419	4807	3845	5130	3635	4253	8625	9353	3980	4041	3179	8148	4279	5888	9444	4770	4515	4449	2786	3712	5361
MSTRG.637	0	283	137	221	108	172	107	203	222	970	364	139	303	197	508	364	369	324	278	35
MSTRG.636	0	257	735	105	802	625	541	820	908	1679	331	757	1138	740	1005	754	776	723	779	581
MSTRG.8414	0	0	17	0	12	7	8	3	13	0	0	0	64	0	16	0	0	46	0	0
MSTRG.638	307	148	555	744	571	325	355	440	731	1134	506	413	1180	905	943	616	778	722	619	415
MSTRG.8416	988	2090	1858	3138	1796	1746	1552	1924	2279	0	1902	1710	1745	2417	3095	1999	2268	3225	1355	1246
MSTRG.8417	690	318	802	195	375	422	354	399	535	2140	218	584	753	344	588	520	621	358	506	464
MSTRG.8410	0	1085	658	817	1484	1974	1893	1324	2192	1190	2523	338	74	1995	1246	1225	1755	928	1377	1499
MSTRG.8411	1666	1217	1381	1002	697	1274	1065	1082	1228	610	960	1010	898	1337	1871	1210	1463	1472	1082	910
MSTRG.8412	5930	3683	6364	7109	5769	6656	7580	4387	4882	3217	6521	3683	5638	5590	7127	5491	4352	3828	4047	5603
MSTRG.8413	0	0	0	0	0	17	0	9	0	0	0	0	0	0	21	16	11	36	0	4
MSTRG.4713	0	0	9	0	0	4	14	0	0	28	0	23	42	0	0	0	13	33	0	0
MSTRG.4712	0	0	0	0	0	0	0	0	0	0	0	18	0	11	0	2	0	0	0	0
MSTRG.4711	632	314	563	896	391	799	725	500	601	376	1767	338	832	519	574	330	852	623	602	613
MSTRG.4710	27	59	58	0	18	41	9	52	19	0	93	44	24	11	32	29	21	24	16	17
MSTRG.4717	0	0	33	0	62	17	31	50	101	0	133	133	104	0	77	26	55	212	34	50
MSTRG.4716	7765	19345	2635	4041	17826	7261	5576	14190	6895	1720	6711	8915	6370	5297	8573	2076	10917	14930	9009	6969
MSTRG.4715	0	0	0	0	0	1	3	3	0	229	0	0	0	0	6	6	0	0	0	0
MSTRG.4714	15985	13516	2690	8020	16644	3565	11463	9808	5203	3094	10584	4560	5845	7119	6515	3684	8292	14790	8500	10548
MSTRG.4719	0	370	19	0	0	0	0	8	0	0	0	0	0	0	0	7	9	0	0	0
MSTRG.4718	0	0	0	0	0	5	0	0	0	0	0	0	0	0	0	0	0	0	28	0
MSTRG.20790	0	0	13	0	3	0	0	8	0	0	0	0	0	68	21	0	0	0	0	0
MSTRG.31678	0	0	0	0	19	34	0	0	0	2	0	0	0	0	27	0	0	7	0	0
MSTRG.31677	1125	531	0	0	720	2382	0	693	0	1011	986	0	1127	836	755	345	1239	979	0	391
MSTRG.31673	0	0	21	0	0	12	22	7	0	528	0	55	162	84	139	45	32	0	0	18
MSTRG.31672	0	0	16	0	16	0	0	0	0	0	0	0	0	0	0	0	0	0	0	0
MSTRG.31671	0	0	8	0	0	0	35	0	0	0	0	0	17	0	17	11	0	0	0	0
MSTRG.987	0	0	184	237	250	214	183	278	250	245	554	313	207	93	190	168	242	288	183	148
MSTRG.984	3026	979	1568	1068	1028	1749	1088	1728	1191	1035	2938	1026	926	1771	1563	1402	1495	1144	1004	1702
MSTRG.983	43004	40447	52195	53357	43806	53113	54644	54518	58022	49757	64684	53834	59546	55626	45838	36425	72363	64136	69478	41426
MSTRG.982	4417	3921	4417	3780	4527	5510	3844	4162	4286	3962	4815	3482	3544	5768	6301	4848	5042	4477	3503	3895
MSTRG.981	0	0	136	0	337	267	793	64	307	379	651	286	183	608	218	130	440	338	227	85
MSTRG.980	907	0	981	315	334	467	518	527	560	2312	466	676	606	568	1689	822	984	732	441	383
MSTRG.21773	5380	9768	8228	4884	6383	6561	6319	7433	9514	3403	5452	8753	7431	12980	14058	8090	9005	7744	4843	5314
MSTRG.5391	0	0	0	0	22	11	0	5	0	0	0	0	0	0	0	0	0	0	0	0
MSTRG.5392	0	0	0	0	0	0	0	4	0	0	0	0	0	40	0	4	0	0	0	0
MSTRG.5393	0	0	0	0	0	6	18	0	0	0	0	0	0	0	8	4	0	0	0	0
MSTRG.21776	608	2843	1384	1352	1384	1449	1079	1384	2114	1104	1455	2069	2164	1589	2640	1739	1997	1889	1433	1410
MSTRG.21775	1666	704	1320	1367	981	1000	738	1068	986	1281	870	1838	1259	1112	1827	889	1505	1473	1009	1063
MSTRG.5398	0	0	0	0	0	0	0	0	0	0	0	0	0	0	0	0	0	0	0	25
MSTRG.5399	7454	4729	7556	4951	6816	8181	8032	7405	5991	4765	12862	4159	5976	7067	4390	4356	4643	4264	4723	7223
MSTRG.24958	0	0	0	0	0	0	0	0	0	0	0	2	35	0	0	0	0	0	0	0
MSTRG.5979	1196	1770	954	1069	2385	2231	2086	5449	1440	303	2386	4276	450	1708	1888	1909	3177	2627	2234	2538
MSTRG.5970	0	0	364	568	190	172	133	213	179	1133	231	505	352	289	362	229	436	115	250	59
MSTRG.5971	0	263	664	259	301	427	440	175	348	773	637	352	404	434	1377	480	417	535	470	239
MSTRG.5972	372	259	1846	1638	1424	1427	1372	1341	1637	2442	1777	1024	2011	1242	2005	1732	1467	1118	1115	1294
MSTRG.5973	1295	1918	1676	1800	1344	1439	1365	1473	1366	489	1003	1746	1992	1551	2207	1304	1868	1486	1368	1003
MSTRG.28446	0	0	4	0	12	0	23	12	0	0	0	22	0	0	0	12	0	0	0	11
MSTRG.28447	0	0	10	55	0	15	38	31	0	30	0	6	0	0	27	13	7	13	98	38
MSTRG.28444	0	0	0	0	0	0	0	7	0	0	0	16	79	0	1	7	0	0	0	0
MSTRG.28441	0	0	2	5	0	8	0	1	10	113	0	0	0	14	2	10	4	0	0	1
MSTRG.8120	2114	1997	3606	2590	2232	2364	1911	2740	2624	3122	3036	2952	3027	3381	4812	2444	3607	3370	2025	1723
MSTRG.3713	20503	6552	4866	4681	27436	7101	20253	4844	17499	1927	5262	1925	3792	4108	2703	7323	5484	8610	6200	10851
MSTRG.24909	0	0	0	0	11	7	17	0	2	0	0	0	0	0	0	0	0	0	0	0
MSTRG.7536	0	0	0	0	0	0	20	0	0	0	0	0	0	0	0	0	0	0	0	0
MSTRG.7537	344	0	0	0	0	0	4	0	0	0	0	0	0	0	1	0	0	0	0	0
MSTRG.7534	0	0	0	0	0	0	0	0	0	364	0	0	0	0	0	0	0	0	0	0
MSTRG.7535	0	0	295	0	351	178	441	372	199	107	340	44	123	242	265	105	289	352	105	163
MSTRG.29311	0	0	0	0	7	0	17	0	0	0	0	0	298	0	0	0	0	0	0	9
MSTRG.7533	0	249	23	0	19	6	8	2	0	0	0	4	62	60	7	9	25	9	0	23
MSTRG.7531	0	0	0	0	5	0	0	0	0	0	0	0	0	0	0	0	2	18	0	6
MSTRG.8124	1271	169	2406	2010	2759	4733	3941	2641	2554	1440	2952	2185	2597	3750	2617	1363	3347	2554	2354	2375
MSTRG.7538	0	0	0	0	0	7	0	9	0	0	0	0	0	35	0	4	0	0	0	0
MSTRG.7539	0	0	0	0	0	0	6	0	0	0	0	0	0	22	11	2	0	0	0	0
MSTRG.32919	0	0	3	0	0	0	15	0	0	0	0	0	0	0	0	0	0	0	0	0
MSTRG.32918	0	0	2	0	0	7	0	4	0	0	0	0	4	21	4	0	0	0	0	8
MSTRG.3714	0	0	0	0	3	0	12	0	0	0	0	0	3	0	0	0	0	0	2	5
MSTRG.32913	264	525	176	534	116	133	110	155	143	0	333	115	72	240	279	159	271	250	140	153
MSTRG.32912	0	0	7	0	4	0	0	0	92	0	0	0	68	0	0	13	0	0	255	0
MSTRG.32911	0	404	26	0	0	0	6	26	91	0	0	22	75	51	13	0	38	51	18	2
MSTRG.32910	943	601	1119	2260	807	1472	799	693	1254	728	1541	838	1594	1435	1221	696	1515	912	1095	1181
MSTRG.32917	0	0	5	29	13	30	122	4	7	3	11	272	33	10	25	18	16	25	4	91
MSTRG.32916	629	30	1658	4639	1391	2654	3948	1258	6029	6210	2640	682	6042	1342	1363	5972	2357	2696	5182	7574
MSTRG.32915	428	0	30	441	107	24	97	55	290	0	334	31	144	122	41	120	76	162	138	91
MSTRG.32914	1233	0	13	0	0	0	0	0	0	42	0	0	167	5	0	0	0	0	10	0
MSTRG.24903	0	0	0	0	0	0	0	0	0	0	0	0	0	0	2	0	0	0	0	28
MSTRG.24902	0	0	3	0	0	0	0	0	16	0	0	0	0	4	5	0	0	7	0	0
MSTRG.24901	1448	1970	2578	1543	2585	3422	2980	2350	2801	1975	2815	2165	2915	3909	3688	2691	3280	3120	2539	2112
MSTRG.3719	0	0	0	0	0	0	2	0	0	0	0	2	0	44	7	0	0	0	0	0
MSTRG.18520	2159	793	1847	1164	1093	1807	1526	1425	1788	1588	1824	1444	1586	1599	2202	1637	2064	1412	1629	1192
MSTRG.28770	0	0	12	82	0	5	4	0	0	0	0	147	0	0	0	0	2	0	0	0
MSTRG.24203	0	0	74	0	8	0	26	54	13	0	0	26	8	0	0	4	106	0	0	0
MSTRG.34253	0	0	0	58	0	0	0	0	0	0	0	0	0	0	0	2	0	0	0	0
MSTRG.24204	0	0	65	0	0	0	71	63	0	0	0	154	0	0	0	0	114	19	0	18
MSTRG.6597	0	0	0	0	0	17	0	0	0	0	0	0	0	0	0	0	0	0	0	0
MSTRG.12419	112	780	1100	257	95	120	100	145	1249	561	0	339	2166	274	642	273	1071	878	97	532
MSTRG.6596	0	0	0	0	0	0	0	0	0	0	0	0	0	25	0	0	0	0	0	0
MSTRG.24008	0	0	0	0	40	0	0	0	0	0	0	0	0	0	21	29	0	16	0	0
MSTRG.6595	0	0	0	0	0	0	0	0	0	0	0	0	24	0	0	0	0	0	0	0
MSTRG.24002	0	0	0	0	0	0	0	0	0	532	0	0	0	11	0	3	0	0	0	0
MSTRG.24003	0	0	0	0	0	0	0	0	0	0	0	2	129	0	2	28	0	0	0	0
MSTRG.24000	451	1034	1088	1006	1105	782	910	924	1248	1770	1117	1251	1831	1029	1353	785	1421	1447	1151	708
MSTRG.24001	2033	1936	5839	3105	4554	4556	3733	4981	3046	4125	3089	5768	2952	5589	8104	4628	5320	3479	2889	3347
MSTRG.24006	0	0	0	0	0	0	0	0	0	0	0	36	0	0	7	3	0	0	0	0
MSTRG.24004	0	0	0	0	2	2	17	0	0	0	0	0	0	41	0	0	3	0	0	0
MSTRG.24005	0	0	0	17	0	8	18	14	1	0	0	11	0	27	10	3	0	0	0	0
MSTRG.6599	0	0	0	0	0	0	0	0	0	0	0	0	0	0	16	0	0	0	0	0
MSTRG.22439	0	0	14	0	0	58	0	0	13	1999	112	0	0	309	489	115	32	0	0	0
MSTRG.1401	7800	10100	6165	5962	12858	7601	5353	9204	7862	4562	4395	8209	7955	4873	12262	6305	10568	9233	4884	5063
MSTRG.22999	0	0	0	0	0	0	21	0	0	0	0	0	0	0	0	0	0	0	0	0
MSTRG.1409	634	757	1762	2015	1955	2460	2321	2207	2157	1877	2543	1110	1385	1898	3001	2146	1909	1589	1285	2014
MSTRG.23851	957	571	1586	813	246	456	403	336	1291	501	864	287	4789	539	1071	333	2436	2420	328	1020
MSTRG.23852	1045	1081	919	1032	1117	1851	1398	1144	1834	482	1076	910	1439	1075	1659	1048	1404	1470	1119	820
MSTRG.23853	937	1203	2729	2913	1811	2574	3127	2408	3316	3123	2696	2222	3900	2575	4261	2719	3370	2902	2760	1934
MSTRG.23855	0	0	0	0	0	0	27	0	0	0	0	0	0	0	0	0	0	0	32	0
MSTRG.23857	0	0	16	1	3	24	14	0	16	0	44	19	72	102	8	16	14	32	67	0
MSTRG.21981	0	0	2	0	0	0	0	0	22	0	0	4	0	0	0	11	4	0	0	28
MSTRG.21982	0	0	0	0	0	0	0	0	0	0	0	0	0	0	0	0	0	32	0	0
MSTRG.21983	0	0	8	0	0	14	0	6	0	0	117	0	89	0	26	7	0	22	0	0
MSTRG.21984	0	0	28	0	0	9	0	12	0	0	0	11	0	0	15	9	53	40	0	0
MSTRG.21987	0	0	5	0	0	0	20	0	0	0	0	0	64	0	37	5	0	0	0	0
MSTRG.21988	3195	2402	4936	1935	4307	5994	5269	3459	3873	0	4797	3056	3600	5466	5463	3978	3289	3279	2575	2949
MSTRG.21989	0	0	0	1526	59	13	156	66	0	0	0	12	175	0	0	0	0	0	0	153
MSTRG.13918	0	0	5	0	0	0	11	4	0	0	0	0	0	19	3	1	0	0	0	15
MSTRG.13919	0	0	1	0	0	0	8	0	0	0	0	0	64	2	0	0	0	0	0	0
MSTRG.13916	0	0	0	0	11	0	0	0	0	0	82	0	0	0	0	0	0	0	0	0
MSTRG.13917	0	0	29	0	0	0	0	14	28	0	0	0	0	0	51	8	9	0	0	5
MSTRG.13914	0	0	0	0	0	0	0	0	0	0	0	0	5	30	0	0	0	0	0	0
MSTRG.13915	0	0	6	0	3	1	0	3	0	0	47	0	0	0	8	19	0	0	0	9
MSTRG.13912	0	0	3	0	0	3	0	0	42	0	0	0	0	0	3	0	0	0	0	0
MSTRG.13913	0	0	3	0	0	0	0	0	0	0	0	0	66	0	1	4	0	0	0	0
MSTRG.13910	0	0	22	0	0	0	0	5	16	0	0	3	56	0	20	0	0	0	0	0
MSTRG.13911	0	0	78	0	40	26	0	1	88	95	0	28	25	0	59	45	40	0	0	46
MSTRG.26513	0	0	0	0	0	0	0	0	0	0	0	28	0	0	0	0	0	0	0	0
MSTRG.26511	0	0	0	0	0	0	0	0	0	0	0	0	44	0	0	0	0	0	0	2
MSTRG.26514	0	0	0	0	0	0	0	0	0	0	0	25	0	0	0	0	0	37	0	0
MSTRG.26515	0	0	10	0	11	0	0	21	0	0	0	0	0	45	40	13	0	0	0	0
MSTRG.12061	0	3041	4465	2045	1283	4748	3276	3220	2808	1115	3173	2114	2971	2217	5316	3858	3238	3929	2017	2482
MSTRG.12060	6534	5827	3228	2918	7044	3421	4685	5503	2886	2068	3369	3316	3568	2950	2600	2777	4422	3575	6278	5242
MSTRG.12063	459	416	598	483	611	669	431	421	404	1443	649	343	675	908	628	663	881	1240	692	475
MSTRG.12062	0	605	1206	2275	2527	785	576	893	2793	2352	800	1889	3033	2642	694	487	1449	1256	1879	373
MSTRG.17747	1061	1718	900	783	1149	2051	2576	1192	2112	1574	1900	892	1781	1915	1608	1061	1329	1054	1312	1930
MSTRG.17743	0	0	14517	19410	40	42	0	11	0	5967	0	1168	62	1065	17195	14189	117	467	24	43
MSTRG.17741	2908	3518	3734	3634	3805	5305	5188	4020	3000	3491	5260	3136	3898	5113	4686	2843	3880	3645	3487	4236
MSTRG.17740	992	2849	3423	2351	2756	3443	2306	3346	2914	2471	1880	2977	1834	3077	3762	3166	2738	3498	1775	2956
MSTRG.17749	5223	7531	6288	3833	4988	10869	9024	5602	5351	1453	3891	3821	2213	24638	5489	5890	2203	2186	2882	7755
MSTRG.17748	0	409	0	0	6	12	15	9	18	0	0	0	0	0	26	6	0	0	0	14
MSTRG.3020	0	0	27	0	30	68	20	10	0	0	74	17	0	0	2	30	0	0	0	12
MSTRG.3022	0	0	17	0	0	0	0	9	0	0	0	0	0	0	909	59	51	0	0	0
MSTRG.16299	0	0	959	499	568	2233	812	619	539	0	2050	204	1054	1372	749	601	1239	571	775	847
MSTRG.3024	2562	1013	950	388	1382	2171	1245	1495	2029	169	2190	735	1593	3590	1003	935	2097	2330	1148	1593
MSTRG.3025	0	0	150	162	34	67	62	32	0	0	0	29	437	121	117	37	106	228	0	72
MSTRG.3026	28476	30027	27441	37721	39833	28793	38581	43852	34007	27275	23373	39336	41875	40479	42911	36531	41025	37409	33491	38485
MSTRG.3027	5017	12059	5653	6263	5540	6841	10047	10870	5120	6890	9089	4750	6327	9121	6465	4921	7388	7573	6891	10451
MSTRG.16292	0	0	0	0	0	0	0	0	0	0	0	0	0	17	0	0	0	0	0	0
MSTRG.3029	875	957	1896	960	1243	2034	1705	1777	1142	1913	1879	1331	1173	2283	2969	1602	1692	1521	1500	1205
MSTRG.24853	0	0	0	0	0	0	0	0	0	0	0	0	0	0	20	0	0	0	0	0
MSTRG.24852	0	0	0	0	0	20	0	0	0	0	0	0	0	0	0	0	0	0	0	0
MSTRG.16296	0	0	49	217	25	16	20	18	0	224	117	49	97	6	39	17	14	32	0	3
MSTRG.16297	0	0	0	0	0	0	0	0	0	0	0	0	0	0	0	0	0	0	29	0
MSTRG.16294	462	238	50	0	114	89	64	51	71	106	177	69	12	50	84	42	177	0	210	94
MSTRG.16295	0	0	0	0	20	2	0	0	0	0	0	24	0	0	0	0	0	0	0	0
MSTRG.28169	0	0	0	0	0	15	0	7	0	0	176	0	0	18	20	0	0	0	0	0
MSTRG.28168	0	0	0	0	1	0	0	0	0	0	0	1	0	44	0	16	0	0	0	0
MSTRG.28165	0	0	4	0	0	0	0	0	0	0	0	0	54	0	0	0	0	0	0	0
MSTRG.28164	0	0	0	0	4	0	32	0	0	0	0	0	0	54	0	3	0	0	0	0
MSTRG.28167	0	0	0	0	5	2	0	0	0	0	0	0	44	5	0	1	2	0	0	0
MSTRG.28166	0	60	1	0	10	4	0	8	7	0	0	16	101	5	42	8	15	4	14	4
MSTRG.28161	0	0	2	1	0	0	1	0	0	0	0	0	13	28	4	0	2	0	0	0
MSTRG.28160	0	52	5	29	0	0	5	1	0	7	18	3	51	30	17	7	1	0	10	0
MSTRG.28163	120	1	9	0	1	0	7	2	3	0	1	0	114	2	7	12	2	0	2	10
MSTRG.28162	0	47	10	0	0	0	10	0	0	0	0	0	13	85	3	2	1	5	3	32
MSTRG.9707	1244	606	1158	464	1156	1323	901	1855	852	2777	1152	1282	1448	1033	1862	1482	1271	1527	947	1021
MSTRG.25729	0	0	0	0	0	0	10	0	0	0	0	0	16	2	23	4	0	0	9	0
MSTRG.9705	0	0	17	0	0	16	0	0	0	0	0	0	0	0	0	0	0	0	0	0
MSTRG.4552	0	351	89	83	83	49	97	142	46	0	179	109	0	55	105	56	157	64	73	65
MSTRG.4555	0	0	0	0	0	0	0	0	0	0	0	0	0	28	0	0	0	0	0	0
MSTRG.4554	591	674	182	138	71	135	110	73	113	297	320	89	264	219	304	77	388	189	57	228
MSTRG.25720	2	0	0	0	19	5	7	32	3	0	13	3	0	7	5	5	0	3	1	0
MSTRG.25721	0	0	1	0	0	0	0	0	0	66	0	0	0	0	0	3	0	0	0	0
MSTRG.25722	0	0	0	0	0	0	0	0	0	0	0	17	0	68	22	1	3	0	0	0
MSTRG.11742	0	0	44	0	30	189	29	24	127	0	0	0	0	53	40	32	0	0	152	12
MSTRG.25724	0	0	1	0	416	7	0	1	0	0	0	40	327	6	0	1	0	0	0	0
MSTRG.25725	0	0	0	0	0	0	0	0	0	0	0	0	0	0	0	0	0	0	0	42
MSTRG.25726	0	0	0	0	0	36	0	0	0	0	0	0	0	0	0	0	0	0	0	0
MSTRG.9708	228	0	169	0	85	166	100	121	109	109	22	114	331	129	364	146	302	320	65	163
MSTRG.2868	0	0	0	28	2	0	0	2	30	0	0	0	0	0	0	0	0	0	3	0
MSTRG.2863	0	0	4	0	0	0	0	3	0	0	0	0	0	0	19	0	24	0	0	20
MSTRG.2867	268	0	28	0	87	125	127	81	200	503	0	43	64	153	256	161	60	69	62	111
MSTRG.2866	5997	4057	4273	5605	11018	8540	7192	10435	5616	4499	6737	7170	5119	4642	6996	4641	6913	7615	4471	7075
MSTRG.2865	866	0	295	405	296	268	284	420	571	718	588	694	545	264	354	137	376	241	332	150
MSTRG.2864	1007	0	494	339	349	700	405	516	502	537	673	564	418	544	825	500	695	1033	566	364
MSTRG.23070	0	0	0	0	0	0	0	0	0	0	0	0	0	28	0	0	0	0	0	0
MSTRG.15240	0	0	0	0	0	0	0	1	0	0	0	0	0	0	0	1	0	0	0	0
MSTRG.15241	431	403	960	481	1021	1410	1354	1002	1467	0	1939	701	463	1079	1271	579	1088	766	679	849
MSTRG.15242	0	1282	1290	851	678	869	733	618	1476	1695	858	461	870	608	2711	1727	829	439	597	559
MSTRG.15243	0	0	25	0	0	14	0	9	40	0	0	0	0	0	10	38	9	12	3	2
MSTRG.15244	340	1822	1546	1390	1023	1157	996	1409	961	2964	1234	1346	2110	1117	2283	1141	1495	1507	1288	679
MSTRG.15245	0	0	239	0	46	265	182	35	0	0	0	0	0	0	310	168	72	94	383	451
MSTRG.15246	1970	3524	2193	1119	1880	1663	1361	1646	1324	1781	1675	1883	2744	2466	2699	1223	2607	2212	1506	1736
MSTRG.4144	0	417	0	0	0	0	0	0	0	0	0	0	0	0	0	0	0	0	0	0
MSTRG.15248	667	412	1078	508	607	1082	895	520	505	268	915	512	523	919	1000	716	1040	624	529	656
MSTRG.4082	0	0	0	0	0	4	0	0	0	302	0	0	0	2	0	4	0	0	0	0
MSTRG.4081	0	0	10	0	22	5	0	0	0	0	0	0	0	0	3	0	3	0	0	0
MSTRG.4086	0	0	296	711	187	175	128	171	88	137	187	267	323	80	402	118	293	128	200	109
MSTRG.4085	0	0	0	0	0	0	0	0	0	0	0	8	0	0	0	0	16	0	0	0
MSTRG.4084	0	0	0	0	8	0	0	0	0	0	0	0	0	0	3	0	0	0	23	0
MSTRG.18243	4681	8463	5506	5381	7729	4768	6235	7444	5089	4509	3564	4814	4859	4645	5915	4964	5740	5959	4511	6502
MSTRG.18242	1654	1772	3599	2502	2787	2868	2781	3221	2860	4000	2671	2662	1706	2874	3723	2925	2459	3529	2126	2400
MSTRG.18241	0	0	0	0	20	0	0	0	0	0	0	0	0	0	17	0	1	27	0	0
MSTRG.18240	0	2757	602	106	527	201	140	1593	107	856	0	2746	287	57	3500	304	4364	384	109	300
MSTRG.18247	1265	1654	2347	1938	2254	2606	1887	2548	1760	3172	2058	2750	3225	2695	2898	2325	2893	3095	2067	1618
MSTRG.18246	2106	2235	3210	4048	3192	3904	4190	2995	3899	2833	3319	2601	3237	3455	4143	2629	3377	3597	3316	2836
MSTRG.18245	6	0	622	640	542	1369	1076	697	671	232	1262	490	287	1257	386	448	688	356	374	792
MSTRG.18244	0	0	2	0	0	0	2	8	0	0	0	0	0	40	7	3	0	0	0	10
MSTRG.18249	2267	5269	4567	2467	4004	2980	2338	3995	3602	5077	2225	5345	4164	3584	4846	3210	4704	3668	2879	2780
MSTRG.18248	2429	1314	1095	1384	1389	989	1232	1398	1338	1953	1138	1720	1452	1123	1518	789	1789	1230	1293	1363
MSTRG.14597	3783	3098	2804	1565	1986	1543	2038	2048	1755	1159	1236	2280	1901	2323	3192	2478	2338	1532	1926	2113
MSTRG.10031	1113	0	612	1064	1017	796	692	924	503	1254	401	907	727	988	1072	897	1144	1374	1019	783
MSTRG.10032	414	1033	2130	2043	1754	1673	1405	1391	2478	3516	2145	1833	4065	1679	2266	1217	2366	2255	1802	1352
MSTRG.10033	4787	5258	8303	6870	7284	10166	8384	10067	5538	3964	8437	7410	6496	8716	9197	7160	8558	6629	6589	7596
MSTRG.10034	0	0	1	1	1	2	1	0	0	0	0	0	0	0	1	0	0	0	0	0
MSTRG.10035	8914	997	5032	5625	5629	4888	4643	5224	3962	2730	4042	5133	4080	4945	5427	4040	5745	5465	5434	6083
MSTRG.10036	1927	5413	1587	663	3495	2314	3011	3517	2392	837	3375	2722	2128	1996	3068	1885	4252	4881	3129	3001
MSTRG.10037	69327	88462	37439	43100	123725	33639	114529	93932	49802	19054	67101	121302	30039	48201	52908	56424	115790	56030	79720	125304
MSTRG.14598	692	835	618	500	334	617	336	407	380	1010	227	589	559	741	795	535	951	509	494	403
MSTRG.1071	0	0	100	0	51	22	0	7	27	0	0	0	444	48	35	8	72	159	0	26
MSTRG.18794	0	0	0	0	12	90	14	5	0	0	10	0	0	0	11	1	0	6	0	146
MSTRG.1073	0	0	21	0	0	0	0	0	68	0	0	0	33	0	0	0	0	0	0	13
MSTRG.1072	0	0	0	0	0	0	0	0	0	0	0	0	66	0	0	0	12	0	0	0
MSTRG.18791	0	0	11	0	7	0	4	13	0	0	18	48	0	2	9	8	0	36	14	0
MSTRG.1074	0	0	23	0	0	0	0	0	0	0	0	0	50	64	37	0	0	28	0	24
MSTRG.1077	689	1344	4128	4003	2672	1881	2775	2565	2765	1813	2854	2311	4244	2678	5625	4514	2545	2107	2004	2588
MSTRG.1076	41335	30916	33692	18300	24686	17466	25062	27262	12964	23284	17688	32887	26981	19947	14606	27640	27652	24712	20721	32524
MSTRG.14621	0	0	658	0	372	695	394	389	738	1355	134	1186	994	475	446	371	542	1348	1821	142
MSTRG.14620	0	0	0	21	111	20	5	61	14	183	0	27	0	0	0	5	59	25	220	0
MSTRG.14623	38919	28365	25922	30720	59048	58907	70845	36835	45335	10210	40240	32781	15534	33634	24222	27252	25538	29662	32665	61290
MSTRG.14622	3150	1265	2330	2208	2431	5032	5005	3543	3121	1772	3669	2655	3828	4377	2926	2020	3545	3575	3892	4927
MSTRG.18799	0	0	28	44	48	16	13	8	49	0	52	27	37	43	54	22	5	29	35	73
MSTRG.14624	456	583	506	444	216	481	418	398	243	195	875	514	944	1129	687	609	457	399	352	425
MSTRG.14627	0	0	201	0	208	80	128	228	182	0	0	159	0	117	106	179	193	205	89	163
MSTRG.14626	0	0	0	0	0	0	0	0	0	0	36	0	0	0	0	0	0	0	0	0
MSTRG.19684	2916	2324	7474	7341	5273	3846	5311	6355	2752	6679	2547	8048	1790	3465	7323	3434	3342	1129	2615	3287
MSTRG.19686	6348	5143	17693	14298	5117	6217	5202	4776	5311	10059	5534	6110	6099	5782	18737	16375	5803	4188	4428	4920
MSTRG.19687	544	195	313	385	146	158	469	152	111	227	292	64	197	372	533	267	82	128	138	78
MSTRG.19682	4596	2281	10399	15027	3739	5380	4708	6231	2959	5831	2999	6057	5455	7271	5403	4631	4853	4483	2215	5171
MSTRG.19688	1206	891	894	1800	587	768	773	497	1762	1266	1424	687	1770	922	960	552	1046	711	1037	615
MSTRG.17987	0	0	8	0	290	18	0	206	0	0	0	51	101	117	22	13	30	59	24	30
MSTRG.32009	162	986	0	0	594	1704	0	509	0	711	505	0	968	242	410	289	935	687	0	418
MSTRG.17986	357	0	0	0	18	0	0	0	0	179	0	5	0	0	10	9	0	0	0	0
MSTRG.8194	0	241	45	0	0	8	40	0	0	0	0	0	72	0	19	0	30	0	8	4
MSTRG.13602	511	0	353	314	361	198	105	334	267	393	159	342	146	288	0	43	578	532	575	0
MSTRG.13071	0	0	37	96	161	45	66	49	339	0	104	132	241	70	75	47	149	326	37	278
MSTRG.13070	0	0	309	939	252	182	175	355	322	818	430	334	307	182	398	258	430	873	307	537
MSTRG.13073	0	0	0	0	0	0	19	0	56	0	0	0	0	0	13	4	11	0	46	0
MSTRG.13072	0	0	0	0	0	0	0	0	0	0	0	0	0	0	0	0	31	0	0	0
MSTRG.13075	1356	2011	849	613	795	671	587	806	1196	2583	701	1044	1659	727	1325	851	1286	1104	994	516
MSTRG.13074	0	0	0	0	138	0	27	0	0	0	134	0	0	0	4	0	58	0	20	0
MSTRG.13077	0	215	32	0	0	21	0	0	0	0	0	0	95	0	28	0	24	40	0	0
MSTRG.13076	0	1544	1714	1661	1776	845	2328	793	793	644	1063	905	579	386	1009	1295	1003	708	486	1545
MSTRG.12309	0	362	0	0	5	0	0	0	0	0	0	0	36	0	9	19	0	21	0	0
MSTRG.19538	2655	5632	3855	3510	8532	5826	5503	8719	4848	3148	5045	7384	2764	5096	3672	3989	4536	5157	4152	7507
MSTRG.19536	3951	3941	9025	4741	4247	5617	5147	5124	3765	7261	4091	5349	4462	7000	8099	5754	5188	3870	3276	4252
MSTRG.12301	0	0	3	0	0	0	0	0	0	0	0	6	0	0	0	0	3	0	26	0
MSTRG.12304	810	3065	7258	3142	1005	4164	1511	1852	968	11925	1909	2024	856	4904	22830	9385	1685	1090	885	1064
MSTRG.19533	273	548	1386	969	1402	1962	1675	1282	1414	2036	1400	1227	1670	1892	1682	1193	2364	1926	1135	1419
MSTRG.19531	0	0	48	0	0	3	0	3	0	0	0	0	13	0	0	3	0	0	0	0
MSTRG.6931	0	0	121	0	0	335	785	0	0	0	0	0	0	0	0	0	165	558	0	218
MSTRG.6932	0	0	49	0	13	55	29	36	51	0	185	53	194	0	47	42	54	0	36	52
MSTRG.12558	0	0	0	0	2	8	26	10	0	264	50	0	0	0	14	0	0	0	24	0
MSTRG.2038	4537	5348	6121	6423	5755	9098	10179	7326	4896	5099	10305	3779	5480	6369	7350	4803	5068	4517	5599	5428
MSTRG.2039	1779	776	1841	1118	845	1171	833	1211	922	1096	942	881	1697	1540	2599	1502	1653	1042	869	1696
MSTRG.7048	0	0	45	0	0	38	29	53	13	0	0	36	0	0	0	21	0	11	11	46
MSTRG.7049	0	0	53	148	20	98	48	152	38	0	0	42	0	139	69	46	149	153	60	110
MSTRG.2030	536	401	691	505	697	1379	956	421	498	985	923	782	773	518	221	634	932	471	636	114
MSTRG.2031	488	1030	1218	788	882	1777	1172	811	1220	1433	913	453	1097	1160	1783	942	1110	970	891	465
MSTRG.2032	1173	3126	3679	2629	3137	2463	2058	3807	2636	3657	2155	4035	3151	3030	3714	3668	4219	3768	2571	2245
MSTRG.2033	31418	24992	49150	45757	37204	47576	37711	66637	45500	43064	40936	55367	43948	57389	44680	49143	52158	53276	46296	44664
MSTRG.2034	2296	1523	3164	3949	2088	4122	2740	2231	3100	2945	2926	2293	4674	3525	4487	2476	3156	3047	2395	2743
MSTRG.2035	4343	12735	15082	11581	9208	9231	9789	12574	8720	8733	10275	11795	9878	9382	12256	9442	15405	13595	11339	11239
MSTRG.7040	5808	2880	5220	8908	9808	9293	22335	13990	8898	5839	12151	13170	14358	10567	8163	8085	16767	18971	10031	14345
MSTRG.7041	0	0	0	84	0	0	0	0	0	0	0	0	0	0	0	5	0	0	0	0
MSTRG.1992	0	0	0	0	0	34	16	1	20	0	0	0	0	0	0	0	3	0	0	0
MSTRG.1996	5008	2426	4598	2910	4791	6435	6464	5167	4366	3887	7304	4119	5048	9441	6255	4351	5213	4728	3984	4813
MSTRG.12553	0	0	2	0	0	0	39	0	0	0	0	0	0	0	0	0	0	0	0	0
MSTRG.15398	243	402	807	417	746	780	451	560	626	1061	396	182	1207	351	381	132	421	591	621	0
MSTRG.33518	0	0	9	0	2	0	2	0	0	132	0	0	9	2	2	4	0	0	0	2
MSTRG.33519	0	0	2	0	0	0	1	0	0	0	52	0	100	0	7	0	0	0	0	0
MSTRG.33510	283	0	277	194	101	393	66	203	99	488	0	273	9	166	304	244	405	47	311	339
MSTRG.33511	0	0	0	0	0	2	11	83	0	0	0	0	0	0	0	0	0	0	10	0
MSTRG.33512	0	0	0	0	6	0	30	0	0	0	0	0	6	7	7	3	67	0	3	0
MSTRG.33513	14	0	16	22	4	5	14	21	51	32	0	2	16	15	16	6	46	11	4	1
MSTRG.33514	0	0	70	16	3	31	4	0	13	0	0	7	21	0	7	4	6	8	5	86
MSTRG.33515	0	0	0	0	0	0	6	0	0	0	0	0	0	0	0	0	30	0	0	0
MSTRG.33516	0	0	0	0	0	0	1	0	18	0	0	0	0	2	2	0	0	0	62	12
MSTRG.33517	0	0	0	0	1	0	0	0	0	0	0	61	0	0	0	0	37	0	0	0
MSTRG.3349	356	492	2522	2993	236	122	84	325	45	842	103	589	203	279	3571	2437	679	56	124	225
MSTRG.3341	0	0	14	0	0	0	0	0	0	0	0	0	0	0	0	7	0	0	0	15
MSTRG.3340	0	0	0	0	21	0	0	11	0	0	0	0	20	0	22	4	17	0	0	0
MSTRG.3343	35711	43282	54614	53871	42069	53480	54621	49998	51543	53309	67306	71240	57744	64322	52917	38904	74308	64899	67888	29707
MSTRG.3342	866	1128	1722	1965	643	1784	1376	1462	1128	472	1144	941	1702	1500	1384	751	953	753	1024	1663
MSTRG.3345	2151	7725	6005	4975	2231	2420	7405	4045	1258	1504	3902	2098	5264	1230	2795	9205	4775	841	4148	13377
MSTRG.3346	2708	10336	6017	2684	6280	5755	9298	8758	2119	2581	3685	13185	3964	5116	7469	3800	13169	5667	4437	3830
MSTRG.284	2238	0	0	0	0	71	27	26	0	0	0	7	0	61	27	16	148	0	0	170
MSTRG.285	821	0	1097	792	1102	1256	1013	777	1294	1745	1140	660	1325	1030	1218	958	1230	788	865	1016
MSTRG.286	3846	5749	3576	4580	4657	2843	3272	4056	3597	4025	4008	3252	5585	4363	5630	3819	4877	5955	3480	3623
MSTRG.287	3077	5291	5684	5004	6107	4563	4603	5881	5370	3356	5571	5200	4658	4932	7499	5122	6622	5852	4589	4554
MSTRG.280	0	0	0	0	10	0	12	0	0	0	0	0	0	91	15	15	5	0	0	14
MSTRG.281	0	0	0	0	0	0	0	2	0	0	0	0	0	0	0	1	21	11	0	39
MSTRG.283	190	0	2	0	0	0	0	0	0	0	0	0	0	37	6	0	0	0	0	0
MSTRG.288	664	1294	1935	2057	2306	1744	1901	1908	1935	2906	1409	2719	3162	2430	4336	2543	3398	2075	1390	1316
MSTRG.289	0	2691	2309	2059	3199	931	1128	1926	654	0	1039	2020	3124	906	3749	4532	3787	1577	623	304
MSTRG.20373	544	916	1772	1099	1327	1419	792	1840	1083	2197	1202	1249	1385	1337	2539	1659	1990	1539	1589	834
MSTRG.23936	0	0	0	0	4	0	36	0	0	0	0	7	0	173	0	0	0	0	39	5
MSTRG.668	0	0	475	335	1250	402	520	884	297	0	0	505	241	93	446	201	734	348	353	193
MSTRG.20378	661	998	830	1408	615	563	550	574	944	0	442	872	1288	1245	1236	1265	1088	539	623	610
MSTRG.20379	2776	3088	1747	108	2238	2199	1647	3456	1686	1986	5294	1530	1871	970	1659	1002	3450	2807	2651	1248
MSTRG.8447	0	0	0	0	0	4	0	0	0	0	0	0	27	0	29	0	0	0	0	13
MSTRG.667	167	430	1179	943	1120	687	217	89	239	790	0	957	175	718	1310	503	747	384	148	504
MSTRG.3413	881	0	438	947	496	838	719	565	546	1365	1127	771	796	722	926	1359	727	658	531	1033
MSTRG.665	28759	33153	43248	47930	35089	38099	41641	43295	49844	40375	35608	43702	49452	50305	33283	25949	55568	50010	55904	28201
MSTRG.19991	679	0	676	1209	1042	1424	941	1153	820	863	1467	1165	960	1213	1703	1403	1670	1206	1385	814
MSTRG.3415	0	0	10	0	0	9	14	1	21	0	79	0	0	0	16	16	5	0	9	7
MSTRG.5402	0	0	0	0	0	0	0	0	0	0	0	0	0	0	16	0	0	0	0	0
MSTRG.3414	0	0	0	0	0	17	0	0	0	0	0	0	13	40	0	1	0	6	0	0
MSTRG.20613	0	0	0	0	0	0	0	0	0	0	0	0	72	0	0	0	0	0	0	0
MSTRG.20612	123	788	4119	2336	672	466	393	578	469	966	696	1074	267	994	4332	3650	535	452	450	786
MSTRG.20611	0	0	0	0	24	0	0	0	0	0	0	0	0	0	0	1	0	0	0	0
MSTRG.20610	0	0	12	0	14	10	0	0	1	0	0	0	19	61	6	1	19	0	3	0
MSTRG.20617	0	0	31	109	35	28	65	26	0	0	0	70	0	46	78	24	32	6	92	59
MSTRG.8441	4201	7986	6081	3339	13505	10455	10634	13536	9575	3464	7042	16269	8150	14016	10730	5003	14856	12295	10540	10913
MSTRG.20615	0	0	5	0	0	36	32	13	0	0	0	0	0	0	0	0	5	1	31	0
MSTRG.20614	0	0	0	0	0	0	9	0	0	0	0	0	0	0	0	0	0	0	26	0
MSTRG.5404	1913	1840	3029	2543	2766	3187	3368	3898	3269	3026	2806	3609	3573	4398	4081	2922	3543	3137	3980	2888
MSTRG.20619	0	0	3	0	0	5	11	0	49	0	0	0	0	0	0	0	0	0	0	0
MSTRG.20618	4796	7636	7779	3015	11543	8702	10071	10486	7588	5833	5020	11514	3678	5553	6406	6831	9380	5168	7876	11102
MSTRG.5405	0	0	587	562	743	871	744	841	579	572	548	416	297	895	912	661	1002	1303	754	652
MSTRG.860	836	121	1834	1109	1300	1850	1390	1009	1608	1105	886	608	1147	1769	1199	607	1089	570	1196	764
MSTRG.861	0	847	8450	2667	58	41	26	100	166	4856	116	3274	226	448	4620	3194	316	145	42	188
MSTRG.863	114	5281	19857	17946	156	185	168	254	324	19967	265	22651	641	2962	6919	3378	506	290	280	331
MSTRG.864	0	0	3701	5213	0	4	0	0	0	1953	0	437	0	47	7335	5421	0	0	0	0
MSTRG.867	703	1501	1695	2890	775	268	377	401	467	660	978	2172	379	949	842	554	558	649	353	715
MSTRG.868	0	0	0	0	0	0	0	0	0	0	68	0	0	0	0	0	0	0	0	0
MSTRG.19997	0	1677	1770	1007	1697	2405	2058	1728	2290	186	1880	967	934	1709	2293	1490	1470	2952	615	996
MSTRG.5504	0	0	0	0	0	0	23	0	0	0	0	0	0	0	0	0	0	0	0	0
MSTRG.31828	1056	232	393	258	854	155	906	672	401	344	972	636	1231	101	1191	264	641	776	948	410
MSTRG.31829	1804	1502	2112	1425	1859	1583	2203	1607	1508	1872	1859	2177	1375	1082	3356	2298	2513	1993	1304	1990
MSTRG.31824	254	0	4	0	3	0	0	0	0	0	0	2	0	0	10	2	2	0	0	0
MSTRG.31823	3	0	48	0	5	34	22	7	7	158	85	31	92	135	73	39	24	3	87	15
MSTRG.31821	0	0	0	0	0	0	0	0	21	0	2	0	0	0	1	0	0	0	0	0
MSTRG.30191	0	0	0	0	0	0	0	0	48	0	0	0	0	0	0	0	0	0	0	0
MSTRG.30190	0	0	62	0	0	20	0	3	24	0	152	0	0	49	140	47	11	16	70	0
MSTRG.30193	0	0	6	0	10	7	2	3	0	0	0	0	34	0	7	8	2	8	0	0
MSTRG.30192	0	0	339	157	72	174	55	25	127	0	80	0	131	261	719	427	237	176	103	71
MSTRG.30195	280	0	13	0	2	2	0	1	0	70	5	0	0	23	25	9	10	9	3	9
MSTRG.30194	0	0	4	0	7	0	4	0	0	0	0	0	34	3	12	5	0	9	0	0
MSTRG.30197	31	0	170	489	10	54	72	126	239	570	16	37	15	253	562	60	91	105	179	75
MSTRG.30196	0	0	5	0	0	0	0	0	0	0	0	0	0	14	5	1	0	0	0	23
MSTRG.30199	2	251	64	1	35	22	2	103	4	136	25	7	133	73	188	71	5	6	50	29
MSTRG.30198	234	0	4	0	2	2	0	4	1	1	0	30	7	67	2	6	5	2	4	4
MSTRG.5581	580	614	650	439	612	621	909	824	925	515	455	767	774	704	895	626	1062	1042	1002	900
MSTRG.5580	1992	1107	1595	1733	1539	1716	1990	1541	1279	2141	2187	1342	1201	1783	2688	1664	1261	1409	1377	1412
MSTRG.5583	0	332	640	531	455	525	469	565	360	316	478	473	454	931	1163	727	876	643	346	394
MSTRG.5582	5043	2367	6549	6128	4086	4619	4264	5226	4635	5363	5346	5080	5911	5720	6740	7306	6027	5736	3258	5474
MSTRG.5585	1309	1027	877	825	955	885	820	837	830	2029	537	983	1722	1067	1036	806	1482	1554	1248	745
MSTRG.5584	624	801	1419	837	1124	1353	1167	1123	1387	2156	1471	954	1396	2326	2084	1549	1660	1272	1426	1008
MSTRG.5587	388	0	238	603	165	153	250	68	196	695	240	70	366	190	673	367	265	209	37	49
MSTRG.5586	1260	958	1481	1076	1250	1323	1156	1337	1074	1026	887	884	1163	765	2104	1733	1627	1086	1060	779
MSTRG.5589	4881	3874	5201	6361	13399	13614	6218	13370	9059	4645	6407	8584	6614	3813	5093	11976	4249	9506	8385	7859
MSTRG.21254	0	0	0	0	22	0	0	18	0	0	410	0	0	0	11	26	12	17	0	48
MSTRG.21255	0	0	0	0	19	0	0	0	0	0	0	0	0	0	0	0	8	0	0	0
MSTRG.21256	0	0	0	0	21	0	0	0	0	0	0	0	0	0	0	0	8	0	0	0
MSTRG.21257	0	0	24	0	31	55	3	1	65	0	0	2	55	31	51	6	3	7	10	31
MSTRG.21251	0	0	18	43	101	33	93	30	172	272	0	139	228	167	43	32	145	136	56	51
MSTRG.21252	0	138	44	138	97	193	45	112	11	65	29	143	36	6	100	113	144	45	0	84
MSTRG.21253	0	0	0	0	0	22	12	7	79	0	0	0	0	8	13	23	24	4	82	31
MSTRG.21258	6	0	22	1	53	24	8	19	26	0	4	10	14	3	6	18	22	3	80	37
MSTRG.21259	0	0	0	0	4	0	0	0	0	240	0	13	0	0	3	10	0	0	0	0
MSTRG.28763	0	0	9	0	27	11	0	15	76	0	0	31	9	0	10	4	67	6	49	3
MSTRG.28762	63	0	72	90	132	95	103	88	117	240	0	306	90	50	167	56	392	46	191	38
MSTRG.28761	1	0	1	157	0	0	1	0	2	0	0	0	0	0	0	0	18	0	8	0
MSTRG.34249	0	0	0	632	13	0	672	401	374	0	0	135	190	3531	482	37	117	0	0	636
MSTRG.34248	155	30	79	63	380	132	194	386	309	175	149	78	368	74	164	86	160	524	95	165
MSTRG.28764	303	409	206	61	42	178	75	34	25	0	0	19	211	363	80	122	230	0	65	55
MSTRG.6584	1225	0	751	861	668	708	459	485	579	517	1020	589	980	1045	1211	731	1064	639	570	620
MSTRG.6585	181	0	3	0	19	0	0	0	0	0	0	10	59	0	15	3	2	0	20	0
MSTRG.6586	0	1	5	0	0	0	4	6	2	0	6	0	0	7	2	0	26	0	10	0
MSTRG.6587	439	1057	258	417	325	160	193	104	416	308	182	147	480	242	285	110	530	344	272	105
MSTRG.6580	1394	2550	1344	1772	2120	1283	1554	1630	1615	1552	1250	1734	1956	1231	1703	1409	2259	1363	1801	1454
MSTRG.6581	0	429	164	338	559	202	24	81	0	348	320	16	177	184	641	378	179	137	46	53
MSTRG.6582	270	0	492	764	238	395	358	344	600	951	474	464	2135	513	888	484	888	975	667	290
MSTRG.6583	0	0	13	0	3	34	0	0	0	203	49	0	0	0	202	105	2	0	0	17
MSTRG.22500	0	195	570	1697	284	685	574	263	245	173	681	116	474	254	1001	495	294	206	458	614
MSTRG.22507	345	82	9	54	0	5	0	13	11	0	0	0	0	0	3	36	20	6	0	85
MSTRG.22506	0	0	6	0	0	0	6	2	0	114	0	0	0	0	10	2	3	10	0	38
MSTRG.26611	0	0	3	0	3	0	0	0	0	0	96	0	0	0	4	0	0	0	0	0
MSTRG.26610	0	0	5	0	6	2	3	7	0	0	0	122	0	34	11	15	0	0	39	11
MSTRG.6057	3419	6957	5765	1018	20406	8658	9522	18363	5796	9454	2176	25093	11961	10058	7530	4507	10765	10746	12211	5891
MSTRG.6054	10211	27605	21636	12544	44125	16871	20646	59373	11604	15006	14430	47733	29823	19844	26493	10835	38588	28868	17842	13606
MSTRG.6055	0	66	0	0	33	0	5	17	0	0	0	0	0	0	0	16	14	0	15	0
MSTRG.6053	905	18351	4550	2733	7958	731	1368	8756	365	2678	1947	31632	2854	5817	3649	1150	7536	3410	1124	1246
MSTRG.6051	0	0	0	0	0	0	0	0	0	0	0	27	0	0	0	0	0	0	0	0
MSTRG.6059	3779	0	867	252	1116	694	4500	978	423	1404	833	1280	2152	748	217	1486	1194	887	2535	1315
MSTRG.11509	262	0	374	0	168	283	161	147	262	101	0	174	306	191	225	74	191	323	90	154
MSTRG.11508	0	0	104	158	120	208	72	120	172	267	217	68	272	89	196	102	61	124	195	143
MSTRG.11507	0	0	15	0	13	0	28	27	0	0	0	0	0	0	18	11	0	46	0	32
MSTRG.11506	2091	4873	5459	3298	3276	5633	3657	4639	2523	4459	4051	3887	2731	4897	4231	3082	3108	1790	2814	4217
MSTRG.11504	812	613	1208	412	230	635	353	265	438	674	493	320	738	464	710	751	408	284	291	248
MSTRG.11503	1715	3347	1784	2286	2405	1979	3085	2733	2614	965	1547	2375	1113	1942	1997	2061	3763	3609	1531	2056
MSTRG.11502	0	0	0	85	145	0	0	0	33	0	0	0	0	0	0	0	66	0	0	0
MSTRG.23671	209	0	186	96	71	106	96	59	144	219	242	197	769	496	448	109	326	186	124	143
MSTRG.23675	0	0	4	0	0	14	20	17	0	0	13	8	50	69	15	0	8	21	0	5
MSTRG.23679	0	0	0	0	0	2	0	3	0	0	0	19	83	10	0	2	2	25	0	4
MSTRG.27560	0	0	0	0	0	0	0	0	0	0	0	0	86	0	0	0	0	0	0	0
MSTRG.27561	0	0	2	0	0	0	1	1153	0	0	1	13	29	11	3	2	284	0	12	0
MSTRG.15995	735	1198	1004	1633	1222	1221	1318	1830	1169	1058	1203	1592	994	996	2169	1324	1964	1457	1729	1131
MSTRG.15996	0	5063	3493	2404	3476	3969	3833	3055	3641	1845	3415	3465	4069	3799	3977	2776	4009	3210	2556	2595
MSTRG.15997	0	0	0	0	0	21	0	0	0	0	0	0	0	0	0	0	38	0	0	39
MSTRG.15990	936	0	1131	931	798	715	519	811	1250	587	804	807	804	1083	1464	983	898	891	746	962
MSTRG.15991	1786	1211	4778	5879	2528	4993	2155	1919	3719	1796	3661	1460	2219	3357	6260	4205	1437	2531	3876	3240
MSTRG.15998	1344	0	1363	230	477	816	571	1039	776	789	808	767	934	1830	1596	1093	1447	1275	648	771
MSTRG.14029	0	0	0	0	0	0	0	4	0	0	51	0	14	0	0	0	9	0	0	0
MSTRG.14028	0	0	0	0	0	0	0	0	0	0	0	11	0	0	0	0	0	14	0	0
MSTRG.14027	0	0	10	0	5	4	25	0	0	0	464	11	0	0	15	0	14	0	0	0
MSTRG.14026	0	0	0	0	3	0	0	0	0	0	0	23	0	0	0	13	0	0	0	21
MSTRG.14025	0	0	3	0	7	28	12	12	0	0	66	8	92	0	0	0	24	40	0	0
MSTRG.14024	0	0	15	0	0	12	24	0	0	0	176	0	0	0	9	0	0	0	0	0
MSTRG.14023	0	0	22	0	0	20	15	13	0	0	211	0	0	4	4	24	23	11	0	0
MSTRG.14022	0	0	0	0	0	0	0	0	0	0	0	0	42	0	0	0	0	0	0	0
MSTRG.14021	0	0	0	0	0	0	0	0	0	286	0	0	0	0	0	0	0	0	0	0
MSTRG.14020	0	0	5	0	8	0	0	10	0	0	0	11	0	54	19	4	0	0	0	11
MSTRG.20938	0	0	1	4	8	2	27	1	0	0	0	2	0	3	0	2	6	97	1	0
MSTRG.20939	0	0	0	0	0	1	0	0	0	0	0	0	1	33	1	0	0	0	0	0
MSTRG.20936	2	0	165	0	269	71	427	123	248	790	939	8	47	65	95	40	720	548	0	56
MSTRG.20937	0	0	0	0	0	0	0	0	0	0	0	0	0	0	0	0	0	20	0	0
MSTRG.20934	0	0	0	0	0	0	0	0	0	0	0	0	0	0	0	0	0	0	0	31
MSTRG.20935	0	0	12	0	4	0	29	34	17	132	117	0	0	0	42	24	77	0	0	0
MSTRG.20932	0	0	0	0	0	0	0	0	0	56	0	0	0	0	0	0	5	0	0	0
MSTRG.20933	0	0	76	0	12	11	62	54	6	0	91	34	0	14	41	0	75	0	26	0
MSTRG.20930	0	0	10	0	43	88	164	85	44	0	264	252	37	0	105	0	188	0	7	0
MSTRG.20931	0	0	5	0	0	0	0	0	0	0	0	0	0	0	0	0	0	0	0	43
MSTRG.13834	6697	4781	6995	4552	4229	4300	4292	3503	6062	3529	5262	3206	5843	7067	10778	5567	6128	4961	3703	4022
MSTRG.26431	0	0	40	75	79	39	33	16	69	91	255	26	38	56	90	16	78	30	159	26
MSTRG.21422	0	0	7	0	0	0	0	4	0	67	92	0	0	2	3	34	0	0	0	0
MSTRG.21421	0	0	0	0	10	0	0	0	0	0	0	0	0	17	0	7	0	0	0	0
MSTRG.25148	0	0	0	9	0	0	0	0	0	0	0	0	29	6	1	0	0	0	17	16
MSTRG.25149	0	0	35	0	0	0	0	0	0	17	0	0	0	0	12	14	0	0	0	0
MSTRG.21420	0	0	0	0	0	1	0	0	0	0	92	0	0	0	3	0	0	0	0	0
MSTRG.25140	0	29	22	0	0	0	30	43	24	0	33	0	198	0	45	17	0	0	0	0
MSTRG.25141	0	0	9	0	0	0	76	22	0	0	0	0	0	0	8	10	0	0	0	0
MSTRG.25142	0	0	142	64	17	0	201	47	0	0	0	27	203	123	75	47	0	21	0	35
MSTRG.25143	0	0	0	0	0	0	0	0	0	0	0	0	0	30	2	0	0	0	0	0
MSTRG.25144	0	0	0	0	0	0	22	0	0	0	0	0	0	0	20	0	0	0	0	0
MSTRG.25145	53	0	27	80	0	0	7	0	0	0	0	0	0	4	7	12	0	0	0	0
MSTRG.25146	0	0	0	0	0	0	0	0	0	0	0	0	78	0	0	0	0	0	0	0
MSTRG.25147	0	0	11	0	0	0	0	0	0	0	0	0	0	0	9	7	18	0	0	0
MSTRG.21425	0	0	14	0	0	0	44	0	0	0	0	0	0	0	4	3	0	0	0	0
MSTRG.13279	18	0	4	0	0	0	0	0	0	0	73	0	0	0	14	3	0	0	0	2
MSTRG.13278	0	0	53	131	0	0	12	3	0	0	0	0	0	0	150	35	20	0	0	0
MSTRG.13277	0	0	0	104	0	0	10	0	0	0	0	0	0	0	6	7	0	0	0	0
MSTRG.13276	0	0	62	0	0	22	0	0	0	0	0	0	0	0	84	27	0	0	0	0
MSTRG.13275	0	0	0	108	0	0	0	0	0	0	0	0	0	0	0	1	0	0	0	0
MSTRG.13274	0	1521	3140	2837	3590	3597	2025	4190	3408	2724	3214	3211	6135	4184	3792	3179	4781	6426	3311	2156
MSTRG.13273	4457	6708	7268	14139	6978	4550	5292	8994	5326	3257	5585	9142	5417	9886	15296	10903	8936	7948	6549	9230
MSTRG.13272	7699	7097	12169	12347	9503	11373	13960	7404	7902	7186	11428	7357	6339	10332	8370	9184	7983	6626	6266	8702
MSTRG.13271	0	0	0	0	0	9	0	2	0	0	0	0	44	0	2	0	8	11	20	8
MSTRG.13270	0	0	23	0	39	45	216	48	0	0	57	0	31	19	20	6	5	0	11	82
MSTRG.19338	3107	3931	5404	4214	2049	1458	1815	2779	2447	4175	1033	2964	2629	2488	6849	4662	4274	2922	1704	2209
MSTRG.19339	2067	2462	2174	1511	2326	1543	1814	1682	2879	2088	1723	2208	2907	2970	3514	1815	2662	2555	1854	1287
MSTRG.19335	210	0	707	841	357	530	235	806	723	539	350	175	193	605	602	980	589	447	415	470
MSTRG.19337	928	2777	1695	1981	2587	1701	3511	2412	2316	2051	1463	1971	2775	2126	2769	2180	4912	2914	3080	2222
MSTRG.19331	0	0	0	0	7	16	6	4	32	0	197	0	70	0	2	0	40	0	8	10
MSTRG.19332	7542	11068	11435	11605	8457	7287	6095	10529	8113	17871	8276	14429	16440	9574	14858	11573	11645	9591	8154	7981
MSTRG.19333	1770	1411	2800	2981	2970	2521	1726	1577	2347	2850	2588	1504	2038	3018	4442	2648	2985	2366	2026	1818
MSTRG.2238	443	0	63	0	70	75	80	90	41	0	0	75	190	4	90	17	118	113	41	10
MSTRG.2239	4924	7094	6774	6116	4583	7095	6106	5438	5233	4916	7937	7419	6008	8301	9749	6062	7693	5168	5254	5744
MSTRG.2237	0	0	188	539	305	731	250	193	87	0	189	96	296	367	510	319	221	271	429	182
MSTRG.2230	0	0	0	0	0	0	32	2	0	0	0	0	0	0	13	6	0	0	0	33
MSTRG.32621	0	0	0	0	0	0	0	0	0	0	0	0	0	0	0	0	20	0	0	0
MSTRG.16316	1067	1499	4032	3034	2887	3999	3329	4271	3131	3544	3104	3543	3833	5309	5532	4594	3957	4904	3763	3282
MSTRG.16315	12	0	75	0	14	42	66	61	112	205	88	49	62	7	103	37	35	70	80	138
MSTRG.32622	0	0	9	0	7	3	0	0	5	93	0	4	0	12	86	11	29	62	25	6
MSTRG.32625	1122	1941	1533	2688	2944	2523	4283	3024	2639	5597	4102	2216	8448	2749	6661	3679	4398	4997	2947	1599
MSTRG.16312	0	0	0	0	16	0	0	0	0	0	0	0	78	0	0	0	1	0	0	0
MSTRG.16311	666	343	675	690	551	336	642	718	558	1199	303	954	979	416	798	512	775	802	441	772
MSTRG.32626	0	0	0	24	0	0	170	0	3	0	0	0	0	0	4	4	12	96	0	0
MSTRG.32629	0	1	163	198	134	181	127	94	153	0	32	53	95	143	106	56	220	54	34	64
MSTRG.32628	0	0	0	0	0	0	2	0	0	0	52	0	0	0	0	0	0	0	0	0
MSTRG.16319	1311	1267	1660	965	1408	2428	2693	1644	2098	2633	2352	2149	2429	2473	2365	1600	1696	1184	1507	2120
MSTRG.16318	359	233	422	0	313	527	526	259	543	739	458	563	548	664	586	537	667	200	408	706
MSTRG.2581	0	128	0	0	0	39	0	0	0	0	0	39	0	0	0	0	0	0	0	4
MSTRG.2582	3457	5118	3602	2545	3638	4561	4288	3473	3123	2464	3251	2968	3275	5040	5203	3410	3555	2769	2791	3111
MSTRG.13898	493	0	150	210	149	175	45	113	90	510	319	82	203	18	99	49	60	214	111	229
MSTRG.2585	6141	8285	6621	5449	7900	4624	4565	5733	4737	4335	4023	6297	5703	4783	6129	6178	6289	5963	4537	6409
MSTRG.2586	6168	4029	6585	5675	3856	4949	4493	5144	3798	6999	3271	5270	5535	5264	10851	7773	5861	5370	4032	4158
MSTRG.2587	0	0	1680	2326	382	544	433	388	341	0	765	289	251	181	876	621	666	233	215	695
MSTRG.13893	0	0	2038	986	0	0	0	0	0	1575	0	451	0	337	137	393	70	0	0	0
MSTRG.13892	782	216	1313	1689	1106	1150	899	1208	1049	754	801	1069	1158	961	1538	1305	1403	1460	1081	928
MSTRG.13891	1093	1256	1233	549	946	982	856	1082	1155	964	589	909	3394	970	1838	1160	1184	976	1828	688
MSTRG.13897	0	0	0	0	0	3	0	0	0	129	0	0	58	0	0	0	0	0	0	0
MSTRG.14119	0	0	9	0	0	3	0	14	28	0	0	248	16	11	4	10	29	0	0	3
MSTRG.13894	0	0	17	0	23	52	0	4	0	0	0	18	24	110	1865	56	0	0	16	0
MSTRG.6172	0	0	0	0	0	0	0	0	41	0	0	0	0	0	0	0	0	0	0	0
MSTRG.6174	0	0	4	0	22	24	17	68	0	0	80	62	0	0	79	15	87	58	0	33
MSTRG.6177	423	861	1216	741	469	432	557	542	1466	665	788	456	1526	601	927	452	1205	1185	802	682
MSTRG.14113	292	0	205	626	133	248	162	286	277	329	204	107	385	283	239	177	144	294	186	310
MSTRG.14110	0	0	8	189	7	8	16	17	0	0	0	0	0	12	5	0	5	11	0	4
MSTRG.3189	2712	2846	2532	2405	2258	2542	2658	2730	2523	2250	2801	2493	4020	2486	3332	2030	3711	3472	2143	2174
MSTRG.3186	0	0	39	60	29	45	24	24	30	0	0	40	71	148	82	24	37	28	91	60
MSTRG.3183	7777	10461	11408	10333	3614	6717	6032	5052	7017	11021	7850	7914	12920	5431	10556	4703	6714	10455	5276	8601
MSTRG.3182	21261	6452	17512	18748	5017	17930	10501	6815	9769	11987	16194	3836	21826	8069	7199	13938	11326	17170	13093	25042
MSTRG.22268	12330	11741	6465	10672	14907	10815	8808	16153	6656	1234	6360	10022	4100	6059	6998	5500	4950	6966	8414	13016
MSTRG.22262	0	0	4	0	0	0	0	12	0	0	0	0	0	40	34	0	0	0	0	0
MSTRG.22264	9222	12855	14614	12441	14210	12285	18036	13732	11886	6329	11357	12798	11621	14982	12996	10724	19062	12738	11110	11246
MSTRG.22265	2619	501	4192	1916	3930	4807	5396	4175	2303	1744	3094	2186	3249	4555	4257	4093	2554	2233	3441	5762
MSTRG.22267	1225	2526	8057	7449	1760	2976	2520	3471	2152	1489	2896	2229	2070	3115	11704	10358	2723	2434	1738	1611
MSTRG.8664	0	0	14	0	0	0	2	0	0	0	56	0	0	0	0	4	0	0	0	0
MSTRG.8661	0	0	2	0	0	0	0	0	0	0	0	0	72	0	2	0	0	0	0	0
MSTRG.8668	0	286	207	0	17	60	134	46	74	52	68	141	175	495	75	74	24	18	131	4
MSTRG.9134	13833	4229	6134	7360	9445	18735	8525	7927	7950	5687	9578	5468	7686	4310	4494	6860	3840	4701	6647	12422
MSTRG.4327	0	0	300	0	286	373	197	194	284	223	276	194	232	307	244	91	147	181	93	163
MSTRG.4324	185	267	104	28	1161	764	49	154	30	136	153	40	280	574	0	0	157	72	58	44
MSTRG.4325	185	267	104	28	0	0	49	154	30	136	153	40	280	574	730	337	157	72	58	44
MSTRG.4322	0	0	62	93	68	50	49	21	31	327	0	17	111	75	165	36	84	46	13	8
MSTRG.9131	445	0	44	103	39	167	57	251	98	344	161	35	309	65	58	164	105	206	307	214
MSTRG.9132	1335	805	2397	1987	2156	2490	2317	1994	2576	2635	2090	1357	4869	2840	2998	2607	3102	2679	2939	1714
MSTRG.9133	0	0	6	0	0	0	0	0	66	0	0	29	23	77	26	0	0	0	0	0
MSTRG.4328	4434	1737	2757	2821	2642	4249	4632	3717	3383	3486	7487	3760	4633	7106	3891	2007	4248	2872	2566	3528
MSTRG.4329	0	0	11	0	30	7	0	10	0	0	0	49	0	0	0	0	0	0	0	3
MSTRG.30571	0	0	0	0	0	0	0	0	0	0	0	0	0	21	1	1	0	0	0	0
MSTRG.15032	6624	955	347	2760	2191	730	4229	667	1052	458	617	346	347	1030	260	1787	986	1043	740	4124
MSTRG.15030	0	0	2	0	0	21	0	7	0	0	0	15	0	23	2	0	5	0	5	0
MSTRG.15039	7459	5902	8109	3720	5458	6126	6345	7372	3579	7529	8575	6481	6681	9291	7952	4232	5406	3438	3203	5346
MSTRG.15038	0	0	291	69	91	126	215	113	417	97	102	231	55	342	376	288	209	305	130	222
MSTRG.10207	0	0	2	0	0	114	4	0	0	0	33	0	0	0	0	2	0	0	0	0
MSTRG.10206	0	0	0	0	0	0	0	0	0	0	0	0	0	0	0	0	0	0	0	18
MSTRG.10205	0	0	0	0	18	0	0	0	0	0	0	0	0	0	1	0	0	0	0	0
MSTRG.10204	0	0	0	0	0	0	0	0	0	0	0	0	0	8	0	0	0	0	0	0
MSTRG.10203	448	1868	2443	2960	2186	2948	2749	2602	2023	1491	1767	1500	2481	2622	2943	2413	1805	2133	1956	1639
MSTRG.10202	0	0	0	0	0	0	2	0	0	0	0	0	0	36	0	0	0	0	28	0
MSTRG.10201	0	0	0	0	0	5	0	0	0	55	0	0	2	28	0	0	0	0	0	3
MSTRG.10200	0	0	38	0	0	29	0	28	13	0	0	0	0	56	19	1	52	0	0	54
MSTRG.10209	0	0	136	0	171	135	128	344	124	0	171	112	327	657	178	154	92	195	61	32
MSTRG.10208	0	0	2	3	1	328	0	0	0	0	0	3	238	0	2	0	0	0	0	0
MSTRG.5747	6319	2339	3472	3755	2329	4523	3497	2452	2993	2968	3311	2940	3574	4016	4708	3027	3396	2669	1948	2768
MSTRG.5746	0	0	255	0	168	177	367	163	102	876	191	54	0	338	109	226	104	235	0	99
MSTRG.5745	0	0	0	89	0	0	0	1	0	0	0	8	0	0	2	7	0	15	0	0
MSTRG.5744	0	0	163	101	193	230	271	184	392	0	90	116	109	88	345	303	169	160	170	65
MSTRG.5743	2221	1750	3795	2390	3442	4251	5132	4135	1950	2050	4393	4659	1497	4150	4412	3362	3631	2396	1694	3635
MSTRG.5742	7353	5779	9836	10128	8406	14055	13034	8189	6604	5443	11673	7332	7784	8336	9121	7393	7692	5961	7846	9534
MSTRG.5741	0	156	169	26	402	218	193	223	283	295	210	166	473	343	278	124	279	193	186	283
MSTRG.5740	1937	0	3212	3069	2639	2833	2598	2949	3041	3523	1841	1961	2743	3158	4613	2525	4050	3821	1461	3004
MSTRG.5749	1679	1732	3016	2969	2831	4256	3458	3070	2874	3037	4005	3254	2568	4557	4730	2646	3377	2223	2682	2235
MSTRG.5748	2442	1974	2751	2973	2330	1902	2253	3273	1936	3112	1964	2793	1956	2460	3510	2340	3297	2726	1852	1955
MSTRG.12461	0	0	388	416	42	91	14	247	572	390	262	131	122	376	258	22	136	297	0	65
MSTRG.3961	2899	680	2354	638	1512	2526	2371	2737	1770	2481	6260	1382	1910	2955	1876	2229	2257	1306	1265	1387
MSTRG.3965	0	968	1670	781	948	1509	1162	1098	1494	1611	1202	970	1758	1494	2081	1590	1400	1777	1213	874
MSTRG.3964	0	0	25	0	0	10	38	27	28	0	0	0	80	0	16	22	0	0	0	16
MSTRG.3967	0	0	0	0	0	0	12	8	0	0	0	0	0	84	4	9	0	0	0	0
MSTRG.3966	950	936	1122	608	965	770	744	1015	714	2554	837	1066	1226	1293	1437	1222	1345	1802	1358	659
MSTRG.18452	0	121	93	53	37	153	16	21	13	0	0	47	135	38	22	44	23	6	33	31
MSTRG.18450	10831	15345	12495	11249	14196	13393	16043	18141	9629	6782	12213	15829	6730	10878	12735	10750	13553	11371	10928	13973
MSTRG.18451	1389	2502	6412	4558	3829	4309	3819	3140	3198	2658	3739	3657	2975	2692	4889	5786	3997	3562	2006	4001
MSTRG.18457	6676	6819	4568	3182	5926	9804	11571	7763	5044	3132	11604	2999	3926	7695	5973	3762	4652	4494	5959	7810
MSTRG.18454	2960	1989	2783	2423	2181	3045	2365	2552	1873	6157	4987	2912	3545	5751	4338	2892	2508	2289	2654	3089
MSTRG.18455	2235	957	1213	862	1179	2218	2073	1529	647	667	1941	826	954	1622	1507	1015	1152	977	801	1415
MSTRG.18459	20238	25362	25376	20505	28941	28407	25813	31731	24813	19417	26043	24895	34874	31445	28953	23444	30755	32298	25457	22028
MSTRG.6214	0	0	0	131	0	0	0	2	0	0	0	0	0	0	9	3	0	0	0	0
MSTRG.6215	0	0	0	0	4	0	21	8	0	0	0	4	0	0	9	1	1	0	0	0
MSTRG.6216	0	0	0	0	0	0	0	0	0	0	0	0	0	37	0	0	0	0	0	0
MSTRG.6217	0	0	58	0	130	107	28	69	26	0	0	37	22	221	118	31	89	21	43	32
MSTRG.6210	562	3572	1715	975	2393	2660	2404	2020	2235	1395	2461	2715	2636	2603	4118	2199	3229	3206	2455	1618
MSTRG.6211	0	1154	1179	806	805	606	602	1221	1558	612	1780	1429	1265	1220	2033	1108	1979	1403	804	845
MSTRG.6212	1283	1693	2659	1676	3068	3191	2962	4391	2222	1951	2784	3132	3847	3815	4448	2778	3212	3768	3387	2674
MSTRG.6213	0	113	1	0	30	12	183	88	0	0	59	142	0	70	37	47	11	42	16	15
MSTRG.6218	0	0	0	0	0	0	0	0	0	0	0	0	0	0	0	15	0	0	0	0
MSTRG.6219	0	0	19	0	0	14	0	0	0	0	0	0	0	0	4	33	0	0	0	0
MSTRG.33239	0	0	0	0	0	0	0	0	6	0	0	0	0	0	0	2	0	0	0	37
MSTRG.33238	0	0	0	0	0	0	4	0	59	0	0	0	0	0	0	131	0	0	0	0
MSTRG.33235	135	0	646	72	176	512	426	167	252	89	63	190	84	560	367	219	166	730	208	40
MSTRG.33234	0	0	15	0	177	124	56	7	0	0	0	22	0	41	23	10	26	101	54	0
MSTRG.33236	270	4	211	0	205	100	166	462	241	367	46	228	130	162	174	63	212	141	117	91
MSTRG.19472	11	0	1	58	59	1	4	7	36	0	0	28	4	7	0	2	0	26	0	15
MSTRG.19471	0	71	14	0	21	17	6	21	50	113	0	20	110	15	1	30	0	94	0	27
MSTRG.19477	877	9593	1496	676	2926	1889	644	2518	1065	2057	639	1667	1640	1439	5264	366	5173	1121	1218	997
MSTRG.19475	0	0	16	0	0	0	0	0	0	0	0	0	0	0	7	48	0	0	0	0
MSTRG.32548	0	0	0	0	0	0	0	0	0	0	67	0	0	0	0	5	5	0	0	0
MSTRG.32549	0	0	0	0	0	0	15	4	0	0	0	0	243	0	0	8	34	0	0	0
MSTRG.26497	28	0	0	0	0	0	6	0	0	0	0	0	34	0	0	0	4	0	0	1
MSTRG.32540	0	0	1	0	0	0	1	0	0	0	23	4	17	0	11	5	0	0	0	3
MSTRG.32541	0	0	9	0	5	34	0	28	4	0	0	14	27	9	15	8	0	0	0	4
MSTRG.32542	0	0	7	0	0	30	0	4	0	0	0	6	34	14	3	3	0	0	0	17
MSTRG.32543	0	0	35	0	7	34	31	0	0	0	0	0	0	28	27	11	45	7	10	0
MSTRG.32544	0	0	13	0	11	18	25	3	0	0	121	2	12	0	37	15	25	19	16	9
MSTRG.32545	0	0	101	168	112	124	166	53	83	0	102	24	33	81	107	60	29	117	38	45
MSTRG.32546	0	227	70	54	19	2	16	21	23	172	167	3	145	331	57	37	32	79	98	123
MSTRG.32547	0	244	40	115	1	4	21	3	0	0	54	24	29	22	32	40	37	0	19	3
MSTRG.26496	3436	0	4	0	6	34	10	9	8	0	0	0	14	7	7	11	3	4	7	35
MSTRG.121	0	96	232	298	254	167	165	186	162	476	273	281	180	175	396	243	350	273	303	183
MSTRG.120	467	0	83	0	38	80	75	23	0	0	300	0	0	0	123	66	73	116	24	132
MSTRG.123	0	0	20	136	187	273	277	176	186	0	187	97	164	18	29	158	93	137	155	792
MSTRG.122	1713	2313	1732	1172	1723	3803	3164	1448	3376	2547	5132	873	3429	3016	2073	356	3295	3313	1934	2349
MSTRG.8308	0	0	68	0	4	50	13	5	29	89	0	0	171	0	57	224	38	0	207	22
MSTRG.124	1372	1057	1165	1579	1363	1376	1494	1954	1277	773	1288	1343	1018	1798	2307	1519	1490	1757	1208	1574
MSTRG.127	2854	4663	3941	5190	5949	3864	5150	6703	5627	4354	5710	6369	4981	5403	8472	3464	7671	8435	5646	5020
MSTRG.126	7459	10614	8783	10269	10423	10713	11364	11494	11192	8051	9798	10268	17048	12330	14894	8844	14440	15215	10581	12448
MSTRG.8304	0	0	111	0	41	28	48	79	0	0	203	0	4	38	0	79	42	19	0	36
MSTRG.8305	728	1184	1343	5794	229	261	193	180	491	738	587	791	2056	744	718	531	1024	943	391	374
MSTRG.8307	1104	802	2892	2847	793	1237	911	859	775	3794	915	2194	1647	1526	2652	1326	1349	846	338	1052
MSTRG.8300	1328	1271	1428	1297	942	2892	2012	1833	1594	647	2897	1413	2175	2106	1858	1172	1626	1278	1028	1759
MSTRG.8301	0	0	10	0	0	0	0	16	0	0	0	48	69	0	0	4	16	46	0	0
MSTRG.8302	0	481	465	529	107	165	132	310	70	0	390	270	384	298	284	118	225	91	91	55
MSTRG.8303	1923	1963	3357	5105	4271	2295	4892	4701	2988	3700	2356	2945	3623	3569	6522	5206	3558	3208	3314	3829
MSTRG.21863	479	0	4	0	13	11	71	11	27	393	9	6	83	13	11	6	1	0	45	13
MSTRG.21862	0	0	35	112	9	3	49	22	19	0	0	24	0	108	51	27	0	34	76	20
MSTRG.21860	0	0	37	0	46	66	29	32	199	0	284	65	107	31	51	16	71	40	53	80
MSTRG.21867	0	0	54	0	19	12	47	14	114	0	0	98	46	27	32	29	115	6	7	37
MSTRG.21866	0	0	0	0	50	2	14	0	298	0	0	2	0	0	0	16	20	12	0	0
MSTRG.21868	0	0	14	0	0	0	0	0	6	0	0	0	0	7	11	0	31	24	0	4
MSTRG.31169	0	0	31	24	25	11	4	41	2	0	0	0	33	0	64	84	4	0	64	40
MSTRG.31168	0	0	0	0	0	0	0	0	0	0	108	0	0	0	5	0	0	0	13	0
MSTRG.31167	0	0	0	0	0	0	0	0	0	0	0	0	0	0	0	0	0	0	19	0
MSTRG.31166	0	0	124	134	0	415	0	27	107	0	76	0	100	160	115	99	0	101	216	102
MSTRG.31165	0	0	0	0	0	0	32	1	0	0	0	0	0	0	0	1	0	0	0	0
MSTRG.31164	0	0	24	0	0	0	0	0	0	0	0	0	116	0	0	4	0	0	0	0
MSTRG.31163	0	0	0	0	1	0	0	0	0	0	0	0	99	0	0	0	2	0	0	0
MSTRG.31162	0	0	0	0	0	0	0	0	0	0	0	0	81	0	0	0	0	0	0	0
MSTRG.31161	0	0	0	59	0	0	0	0	0	0	0	0	0	0	2	0	0	0	0	2
MSTRG.31160	0	0	0	0	0	3	4	0	0	93	0	0	0	11	0	2	0	0	0	0
MSTRG.30780	0	0	95	32	92	55	71	61	213	0	304	31	75	135	94	46	125	140	116	85
MSTRG.19301	2036	486	1324	1027	1301	1316	1216	1183	962	548	2013	1013	1267	1245	1864	1189	1852	1442	979	1060
MSTRG.30784	371	88	118	123	241	201	196	229	227	0	589	121	164	281	209	131	306	60	201	206
MSTRG.30785	0	0	14	0	1	4	69	8	0	0	0	9	1	0	6	7	21	16	0	26
MSTRG.12876	7055	106405	10655	15496	60267	10127	23079	42075	22586	9409	13404	42883	31471	34749	32476	32959	18546	21748	20067	16660
MSTRG.28353	0	0	0	0	0	0	19	8	0	0	0	0	59	14	7	6	0	0	0	0
MSTRG.28350	0	0	0	0	0	0	0	0	0	0	0	0	0	0	0	29	0	0	0	0
MSTRG.28351	0	0	0	0	0	0	0	0	0	224	0	0	0	32	9	2	0	0	0	0
MSTRG.12874	592	0	552	0	0	296	536	256	365	0	0	182	431	688	421	475	589	0	262	337
MSTRG.28358	0	0	144	120	0	11	8	91	0	0	0	0	66	0	13	8	0	0	0	0
MSTRG.20401	0	0	0	0	0	0	0	0	19	0	41	0	36	0	0	0	4	0	0	0
MSTRG.31783	0	0	10	0	46	0	143	23	0	0	105	182	0	0	180	6	0	0	0	47
MSTRG.12872	644	1375	1524	1213	1205	882	1273	1717	951	384	840	2241	1858	880	2056	1125	2111	1880	1009	1251
MSTRG.31781	0	0	15	0	50	8	10	16	0	0	0	22	0	0	18	4	33	0	8	0
MSTRG.20409	0	0	0	0	0	0	0	0	0	0	0	0	0	43	0	0	0	0	0	0
MSTRG.31786	0	0	2	0	2	6	11	20	0	0	0	35	0	0	6	6	0	0	0	0
MSTRG.31784	0	0	0	0	19	0	28	7	0	0	0	92	0	0	19	0	0	0	0	5
MSTRG.17206	0	0	628	0	123	219	65	85	488	0	198	143	725	328	487	55	521	433	151	241
MSTRG.17207	0	0	0	0	0	0	0	0	0	0	0	0	16	0	23	0	0	18	0	0
MSTRG.17204	0	0	0	0	0	0	0	0	0	0	0	6	0	24	3	0	0	0	0	0
MSTRG.17205	0	0	0	0	0	0	0	0	0	0	0	0	0	0	0	0	20	0	0	0
MSTRG.17202	0	0	0	0	3	0	0	0	0	0	0	0	0	0	0	0	0	0	0	25
MSTRG.16513	0	0	101	718	0	7	17	3	0	232	1	1	13	36	667	573	32	16	0	2
MSTRG.17200	35	1	4	0	152	157	85	2	61	0	0	123	13	1	16	10	10	19	0	0
MSTRG.17201	0	0	0	206	0	0	0	0	0	0	0	0	0	0	0	0	0	0	0	0
MSTRG.17208	6	0	4	5	0	0	5	4	27	128	0	18	0	0	9	5	20	0	1	5
MSTRG.17209	0	0	0	0	0	0	0	6	33	38	95	0	0	37	2	0	2	4	0	0
MSTRG.16155	0	0	0	0	0	0	0	0	0	0	98	0	0	0	10	4	0	0	0	0
MSTRG.16154	0	0	0	0	0	0	0	0	0	0	0	0	0	0	0	0	0	19	0	0
MSTRG.16157	4303	3613	5418	6744	10612	9215	14443	13026	15990	5207	9295	16110	11851	15639	5096	4375	11313	12421	5102	7389
MSTRG.16156	0	0	0	0	0	0	0	0	0	0	0	24	100	0	0	0	0	0	0	0
MSTRG.16151	0	0	0	0	0	0	0	0	0	112	0	0	0	0	0	1	5	0	0	0
MSTRG.16150	0	0	13	0	3	0	0	0	2	0	0	0	19	0	0	0	2	0	0	0
MSTRG.16153	0	0	0	0	0	0	0	0	0	0	0	41	0	2	4	0	0	0	0	0
MSTRG.16152	0	0	0	0	0	0	0	0	0	0	0	0	74	44	0	6	0	0	0	0
MSTRG.27833	1081	1418	1440	2203	1578	1546	1191	1490	1666	2928	1448	1605	1760	1651	2438	1575	2003	1739	1264	1286
MSTRG.27830	219	0	193	242	248	301	444	81	164	0	301	0	0	233	98	176	155	159	194	93
MSTRG.27831	0	0	62	0	15	108	86	23	29	0	155	0	0	0	49	59	63	0	0	46
MSTRG.16159	0	0	12	44	4	12	30	5	0	0	54	3	65	9	5	9	0	0	2	19
MSTRG.16158	787	2546	4816	1929	2430	3003	1451	2349	1818	1565	3842	2215	2485	2302	2506	1178	1828	1747	1562	997
MSTRG.5268	1279	2653	2923	3260	2571	3558	3505	2492	2597	799	4340	1929	2243	2938	3362	2232	3259	2819	2587	2618
MSTRG.5269	6471	7266	5174	4275	7292	4133	4873	8420	5398	4332	3583	7258	6256	5922	7285	5313	6900	8130	5179	5688
MSTRG.5264	0	0	0	0	0	0	0	0	0	0	0	0	0	0	0	0	20	0	0	0
MSTRG.5265	4934	5846	6510	7987	7402	8397	9036	9670	6823	4824	7604	7173	6093	9854	8221	5383	9151	9522	6806	8083
MSTRG.5266	8065	7819	6695	3412	11349	7172	6033	14901	3973	1060	6099	6101	3232	4549	3513	3048	3801	4467	6483	9965
MSTRG.5267	689	964	1527	819	1545	1246	859	1682	1421	1586	537	2159	1604	1420	2909	1718	1815	1808	1051	1240
MSTRG.5260	286	316	148	298	892	188	345	334	351	0	290	57	76	69	122	136	80	114	37	327
MSTRG.5261	0	0	7	0	230	6	35	96	0	0	102	16	0	37	30	39	20	32	0	80
MSTRG.5262	253	427	67	653	744	28	147	513	186	0	208	146	74	261	85	97	111	214	6	655
MSTRG.5263	0	0	0	172	0	0	0	3	0	0	0	0	0	0	0	0	0	0	0	0
MSTRG.25571	6998	7458	6662	5088	6178	5664	4932	6499	5492	4184	6790	7725	7978	5562	9064	5183	7490	7023	5911	5532
MSTRG.25570	1250	1395	2153	1528	2086	1245	1316	2503	1317	1522	1483	2255	1281	1296	2801	2341	2288	1440	1417	1719
MSTRG.25575	3013	2826	3175	1140	1451	1623	1762	1357	3204	1296	1616	1822	4901	2337	3866	1767	3842	2453	1155	1981
MSTRG.25579	1881	758	7032	8801	2669	2100	1217	7838	5342	2607	2197	1285	1838	4979	10825	6886	3077	4128	6857	5245
MSTRG.25578	1835	1971	4890	6168	2277	860	887	5728	4199	2088	2166	864	1583	3134	6688	5070	1976	3031	5279	3814
MSTRG.29401	0	0	0	0	0	0	0	0	0	0	0	0	0	40	4	3	0	0	0	0
MSTRG.29403	0	0	0	0	0	0	0	0	0	0	0	0	36	0	0	0	0	0	0	0
MSTRG.29402	0	0	0	0	0	0	0	0	0	0	0	0	98	0	3	0	0	0	0	0
MSTRG.2121	1355	1038	2014	2615	1560	1746	2262	1528	1587	2440	2070	1695	2499	2227	2987	1854	2484	2347	2310	1280
MSTRG.949	420	461	631	849	1378	1133	1432	708	1174	1891	1027	802	3465	616	1803	582	1128	686	535	621
MSTRG.2124	3822	4176	7887	5436	3939	7055	5290	6412	4366	3677	4883	5613	5415	4484	7449	5648	5143	4376	3981	4160
MSTRG.25428	1558	1931	5382	7751	2796	4441	2486	2719	2600	3920	1901	4625	2012	4252	3145	3498	4159	2019	2375	2530
MSTRG.11318	107	0	5	0	13	31	90	3	26	0	40	0	0	3	0	25	3	0	9	18
MSTRG.11319	0	0	0	0	0	4	0	0	0	0	0	0	0	0	0	0	0	0	24	0
MSTRG.11316	0	0	0	0	0	0	0	0	0	184	0	0	0	0	0	0	0	0	0	0
MSTRG.11317	0	0	0	0	0	0	0	0	0	56	62	0	0	0	0	0	0	0	0	0
MSTRG.11314	2625	1482	6874	2965	2382	2965	4382	2819	2676	4495	3348	1821	2357	3620	5724	6908	3203	2402	3859	4252
MSTRG.11315	0	0	7	0	0	0	0	0	0	0	0	0	0	0	0	0	0	0	35	0
MSTRG.11312	0	569	106	0	40	22	27	37	8	0	0	127	0	0	207	164	0	0	75	12
MSTRG.11313	0	0	0	0	12	0	0	0	0	0	0	0	0	45	3	0	0	0	0	0
MSTRG.11310	0	0	3	0	9	27	11	5	34	139	0	0	0	0	0	7	6	1	0	32
MSTRG.11311	1209	0	780	189	712	559	655	362	591	446	1225	414	1055	824	853	633	572	843	1170	541
MSTRG.22711	239	1162	1443	1055	561	127	290	458	72	1027	65	520	274	111	565	565	239	42	184	245
MSTRG.22719	0	0	107	118	72	80	53	47	22	0	38	34	123	87	108	56	85	43	36	76
MSTRG.941	0	0	0	0	0	31	12	0	39	0	0	0	0	44	152	199	0	0	17	0
MSTRG.26001	0	0	21	0	0	0	0	0	0	0	0	0	0	0	0	0	0	0	0	0
MSTRG.26006	309	390	712	1075	418	275	408	187	132	539	433	160	2059	337	633	743	903	866	607	620
MSTRG.16305	713	960	1603	1639	1038	1202	1662	745	1253	871	968	491	1827	1686	1756	3138	1512	590	678	1561
MSTRG.32634	0	0	0	0	16	2	0	0	0	0	0	1	0	0	0	0	0	0	0	9
MSTRG.32632	0	0	0	0	0	0	0	0	0	0	0	0	0	0	3	0	21	0	0	0
MSTRG.16301	4462	6513	4074	5615	2484	5587	3708	5543	3044	3535	5055	5892	2551	4816	3363	3570	3697	2507	3471	3507
MSTRG.32630	11995	15376	11072	12678	16147	8170	12210	11283	8483	6884	6634	11608	9346	5988	10738	9102	15731	12058	10492	12901
MSTRG.32631	0	0	10	0	6	23	39	26	19	182	0	28	69	14	89	45	63	27	14	23
MSTRG.24718	0	0	0	0	0	0	0	0	0	0	0	0	32	1	0	10	1	0	0	0
MSTRG.24712	0	0	31	0	0	0	0	0	0	0	0	5	0	58	32	22	30	0	13	0
MSTRG.24713	0	0	14	0	0	13	0	19	30	0	0	54	109	319	81	80	0	0	42	3
MSTRG.24711	0	0	0	0	0	0	0	7	0	0	0	0	0	2	0	15	0	35	0	0
MSTRG.24715	0	0	0	0	0	0	0	0	0	0	0	30	0	0	0	0	0	24	0	0
MSTRG.10444	2111	1466	2443	2252	1776	1723	2712	1283	963	2511	964	925	2878	968	2389	2563	959	1282	1569	2053
MSTRG.10446	2258	0	991	1226	668	1001	797	818	1159	1077	901	836	1009	923	1237	775	1044	971	844	538
MSTRG.10441	617	944	1395	1515	1790	2325	1060	1266	1698	2406	1732	1524	2247	2193	2606	1659	2791	2639	2379	1097
MSTRG.10440	154	3	377	529	404	326	260	352	412	0	312	534	356	206	447	265	408	352	474	265
MSTRG.10443	560	0	351	892	485	1019	732	467	462	0	397	225	227	2232	627	258	356	355	511	597
MSTRG.10442	0	0	0	0	11	34	15	20	85	311	12	21	0	41	61	100	0	0	100	18
MSTRG.20873	0	0	0	62	0	0	0	0	0	0	0	0	0	0	4	15	0	22	0	0
MSTRG.20871	0	0	0	0	0	0	0	0	0	0	0	0	0	44	0	0	0	0	0	0
MSTRG.20875	145	0	18	0	1	8	16	23	49	0	105	0	121	19	18	0	0	0	4	0
MSTRG.27068	280	343	1322	1022	595	1195	838	1264	1347	707	1118	786	977	1210	1436	1215	1920	1082	1266	1084
MSTRG.15549	1067	1641	3842	1206	1591	1953	1290	1922	1660	2158	2043	1682	2815	2670	3004	1740	2165	2204	1486	1386
MSTRG.15548	0	0	0	0	0	0	0	0	0	0	0	9	0	0	4	0	0	0	0	0
MSTRG.15547	785	1100	4409	4720	2487	2343	709	1086	1151	2508	1058	1631	451	776	5464	6034	1708	897	1269	704
MSTRG.27060	0	0	0	0	0	0	0	0	0	0	0	0	0	0	0	0	0	0	29	0
MSTRG.15545	1344	608	1630	1426	1563	1635	1575	1365	1476	1457	1946	1300	782	2034	2393	1563	1728	1030	1135	1744
MSTRG.27062	0	0	0	0	0	0	0	0	0	0	0	0	79	0	0	0	0	8	32	0
MSTRG.27064	0	0	252	499	110	339	0	46	118	125	0	33	0	76	49	104	452	606	243	33
MSTRG.15541	0	470	619	249	217	271	228	218	324	1070	913	200	723	381	1246	799	786	703	286	293
MSTRG.27066	0	0	383	0	54	87	8	92	37	635	0	13	0	90	117	39	136	228	436	26
MSTRG.17941	0	0	0	0	0	0	0	0	0	0	0	0	66	0	0	0	0	0	0	0
MSTRG.17940	0	0	0	0	0	23	9	21	0	0	52	0	76	18	0	0	16	43	0	10
MSTRG.17945	0	0	0	0	0	4	4	14	60	6	123	0	0	0	0	10	0	0	0	0
MSTRG.10998	0	1477	1741	1795	1126	2100	1369	1297	1866	819	3087	661	1437	2080	2020	1629	1295	1347	1375	1513
MSTRG.10997	3198	3287	4079	2424	6824	4900	5139	5077	4642	1544	3187	3935	4429	4727	4827	3359	4057	3580	3166	3434
MSTRG.10996	257	560	1365	1510	1837	2066	1729	2052	1762	1117	1775	1730	1649	1854	2423	1500	2379	1608	1643	1461
MSTRG.10995	1288	2373	2640	3154	2401	3062	1976	2248	2940	3933	2604	2169	4315	3731	5340	3171	3646	4970	2807	1569
MSTRG.10994	2822	2745	1971	1424	1944	1836	2037	1838	2328	1211	1445	1392	2366	2256	3668	2252	2880	2546	2185	1252
MSTRG.10993	0	457	199	175	115	72	177	58	193	1014	129	159	353	127	175	141	346	130	188	54
MSTRG.10992	1544	1116	2438	2474	2365	2840	2658	2225	3172	1718	2912	2363	3101	2070	3895	2480	3362	2414	1891	1297
MSTRG.10991	1027	0	1635	1530	1939	1849	1559	1564	1853	1646	1629	1760	3116	1988	3321	2022	2067	1542	1750	1240
MSTRG.10990	447	1366	786	280	663	614	610	911	806	1067	636	1214	923	720	1004	473	881	514	633	372
MSTRG.33037	0	0	0	0	0	0	0	3	0	0	120	0	0	0	0	0	0	0	0	0
MSTRG.33035	212	0	20	190	0	53	4	22	0	0	0	18	0	15	18	11	21	17	0	16
MSTRG.33034	0	0	223	170	175	330	277	203	210	60	756	183	198	278	196	209	149	146	94	251
MSTRG.33031	0	0	0	0	0	19	0	0	0	0	0	0	0	10	23	0	2	0	34	0
MSTRG.26821	39	0	2	0	10	2	2	1	0	0	0	1	5	2	1	2	0	0	0	2
MSTRG.26826	0	0	3	0	0	0	0	0	19	0	0	0	1	49	3	6	7	11	4	63
MSTRG.26827	0	0	1	0	0	0	5	0	0	0	0	0	51	3	2	0	0	0	0	0
MSTRG.26824	0	0	1	15	0	2	3	2	0	6	0	13	0	43	8	5	1	0	0	0
MSTRG.26825	0	45	3	1	4	0	7	0	0	0	0	1	26	68	1	2	0	5	2	28
MSTRG.12591	2299	1137	1939	857	1788	2079	2249	2223	1976	1570	1330	1722	1192	2144	1943	1696	1581	1703	1565	1728
MSTRG.12590	0	520	401	100	296	360	347	422	449	264	496	532	457	334	213	161	479	529	256	351
MSTRG.12593	1676	958	3315	1155	2227	2954	2178	2299	1828	2024	2450	2411	3944	2098	2898	2522	1077	1288	1159	1952
MSTRG.12592	568	1316	578	283	237	457	354	284	243	580	637	219	66	803	542	467	294	405	522	454
MSTRG.12594	4826	3817	4788	4034	6280	6811	8119	5313	3959	3260	6433	4065	3393	5242	5289	4910	4861	3114	3775	5816
MSTRG.12597	6174	7995	6275	4117	3852	8509	5697	7085	2922	1864	8670	3383	6680	4844	4773	3167	3944	2925	4427	7521
MSTRG.1959	0	0	63	32	15	0	26	5	14	0	0	0	0	0	14	15	0	15	13	7
MSTRG.1956	0	135	853	314	603	594	860	555	1471	1566	602	678	1092	999	1805	687	998	1323	442	672
MSTRG.1957	303	0	53	510	202	24	4	125	76	63	128	161	67	0	0	166	152	43	0	130
MSTRG.1954	205	0	334	295	114	169	148	194	109	579	62	196	201	148	424	205	195	159	209	66
MSTRG.1955	2290	3391	3035	2425	3923	3530	3574	2869	3574	1699	3266	2330	3505	3922	4858	2837	3686	4275	2759	2790
MSTRG.1952	0	1449	3918	1313	999	332	198	1149	455	4509	253	1791	699	386	8264	11304	1222	701	797	522
MSTRG.33781	1	5	426	236	182	459	11	97	284	0	0	0	261	590	487	116	9	380	379	223
MSTRG.33780	0	0	74	190	0	0	0	0	0	0	179	0	177	0	0	23	0	0	0	126
MSTRG.33785	0	0	15	8	0	68	10	76	84	0	27	22	69	3	156	45	63	24	19	13
MSTRG.33784	0	0	0	0	5	0	20	14	0	0	0	29	43	40	13	8	0	39	0	0
MSTRG.33787	0	0	15	0	0	21	0	8	9	0	0	14	33	0	20	12	2	16	0	0
MSTRG.33786	0	0	0	0	0	0	0	1	0	0	169	47	28	0	40	14	88	0	46	0
MSTRG.33789	0	0	35	84	36	69	13	1	87	100	0	67	139	8	53	10	269	40	114	4
MSTRG.19103	0	0	0	0	0	0	93	0	0	0	0	14	0	22	0	0	0	0	9	40
MSTRG.19102	0	0	0	0	0	0	0	0	0	25	0	0	51	0	4	0	0	0	0	0
MSTRG.19101	0	0	0	0	0	0	0	0	0	2	0	0	68	0	2	0	0	0	0	0
MSTRG.19100	0	0	0	0	0	4	0	0	0	0	128	0	0	0	0	0	0	0	0	0
MSTRG.19107	0	0	23	0	14	12	20	35	0	2	38	18	0	0	79	5	0	0	0	13
MSTRG.19106	0	0	0	0	0	0	46	0	0	0	0	0	0	0	0	23	3	19	0	0
MSTRG.32788	0	0	37	0	0	0	23	0	0	0	0	0	80	28	4	0	0	0	0	0
MSTRG.32789	0	0	15	0	0	0	28	0	0	0	0	0	112	0	0	0	28	0	0	0
MSTRG.32786	0	0	4	0	0	0	0	1	0	0	0	0	20	0	0	0	1	0	3	0
MSTRG.32787	0	0	10	0	0	0	22	7	0	0	33	0	102	0	26	0	0	0	0	0
MSTRG.19109	0	0	5	0	3	0	0	0	0	0	0	30	0	0	0	0	0	3	0	0
MSTRG.32785	0	0	0	0	0	28	0	0	0	0	0	0	0	0	6	0	0	0	0	0
MSTRG.32782	0	0	9	0	0	0	0	6	0	0	0	0	0	0	5	5	0	0	17	0
MSTRG.32783	379	0	3	0	0	0	0	0	0	3	0	0	3	4	44	12	0	0	0	14
MSTRG.32780	0	0	0	0	0	0	0	0	23	0	0	0	27	0	0	0	0	0	0	0
MSTRG.32781	0	0	0	0	0	0	0	0	128	0	0	76	0	0	32	59	0	0	0	49
MSTRG.18854	0	0	0	0	0	2	0	0	0	0	0	14	36	0	0	0	0	0	0	0
MSTRG.18855	0	0	0	0	0	0	0	0	0	0	0	0	0	28	0	0	0	0	31	0
MSTRG.18852	0	0	151	506	273	181	119	213	179	60	145	75	117	195	276	229	204	178	199	179
MSTRG.18853	0	0	20	0	0	0	0	0	0	0	54	0	0	24	0	0	0	0	0	0
MSTRG.18850	5361	2487	1900	2975	8372	2392	2701	1215	4215	1107	6992	2722	792	585	654	1281	1633	3923	985	5856
MSTRG.18851	0	0	6	2	24	0	0	0	22	140	0	0	7	0	1	3	0	5	7	4
MSTRG.8142	0	515	2048	2031	2044	2646	2430	2361	2298	1146	2102	2200	2023	2649	2911	1532	2661	1825	2303	1715
MSTRG.8143	2039	702	2124	1500	1387	2143	1821	1333	1720	1783	2438	1435	3147	2347	2953	1884	2701	1937	1622	1485
MSTRG.8140	11572	39951	25080	9632	4331	6121	10078	19384	2430	8974	13257	12111	6153	3395	5505	5335	14443	6544	8403	23277
MSTRG.8141	0	0	363	82	86	321	128	215	271	811	382	187	173	145	254	108	300	195	80	30
MSTRG.8146	0	871	536	381	369	395	241	495	642	1015	185	883	1457	2559	1243	337	377	412	690	381
MSTRG.8144	1584	5326	2634	2473	1914	2679	1521	2781	2329	3160	2253	2642	3908	2901	3235	2738	3125	2632	2789	2250
MSTRG.8145	1011	1076	2260	1515	1676	1800	1460	1988	1867	3687	1692	1642	3031	2237	3218	2159	2517	2356	2311	1517
MSTRG.8149	957	29	284	149	402	518	907	733	356	820	214	197	551	507	609	450	539	203	412	629
MSTRG.4821	0	0	20	0	0	0	0	0	0	0	28	0	0	0	0	0	0	0	0	0
MSTRG.4820	3559	8187	6393	4999	4915	6966	4437	5550	3927	3500	5406	6780	8222	4562	6193	3418	7709	7157	4890	5979
MSTRG.4823	0	822	909	545	788	718	898	1258	1037	116	1049	1539	1296	984	1674	1058	1474	1063	914	926
MSTRG.9814	0	372	602	0	236	205	153	523	445	0	531	499	82	416	1009	510	174	322	383	169
MSTRG.9813	0	1352	2514	4111	1653	1783	1511	1663	1606	0	2766	1956	3101	2474	3327	2507	2677	1871	1005	1844
MSTRG.9812	1164	1115	0	0	0	0	3	0	0	0	0	0	0	56	0	0	25	0	0	0
MSTRG.9811	0	0	42	70	5	0	0	0	0	0	0	0	0	0	103	115	0	0	0	0
MSTRG.9810	8440	12559	9868	7800	8901	19626	14657	11098	6832	7169	18746	8744	6930	15738	10619	8256	7481	5077	9718	11848
MSTRG.4829	0	0	4	0	6	3	0	38	0	0	0	0	73	5	4	2	0	0	25	4
MSTRG.4828	405	714	261	166	3	32	93	23	69	0	203	28	942	380	435	181	371	202	13	442
MSTRG.9819	390	915	763	1279	802	663	681	845	565	1139	513	745	808	818	1195	701	1161	1048	593	536
MSTRG.2791	0	0	443	630	544	1151	663	786	615	658	561	606	530	1081	830	382	542	697	315	744
MSTRG.2790	304	3178	3181	1422	1075	2285	1193	2689	679	1445	2363	4041	871	973	2591	1225	3171	1532	1500	2375
MSTRG.2793	2186	3304	1975	1965	2687	2006	2264	2860	2325	1128	1757	2174	1678	2163	2816	1369	2225	1894	952	2124
MSTRG.2792	29090	25153	40288	25603	32677	46980	47145	37741	43850	24194	37266	28254	40791	35990	38171	28183	43962	43350	38650	29623
MSTRG.2795	7517	8339	9826	10480	8781	9822	9118	7627	9725	8280	9582	8886	12893	8623	9575	6825	12565	11262	8695	7591
MSTRG.2794	2840	0	3167	2240	3049	3687	3934	2891	3072	2437	3168	2580	2916	3011	4155	2750	3658	2636	2306	2411
MSTRG.2797	2756	1319	3039	3302	2445	3295	3057	2952	2043	1948	2941	1632	2736	2992	4864	2814	2093	1939	1796	2001
MSTRG.8494	216	288	951	294	682	960	471	594	488	1756	225	933	1361	815	971	773	796	1083	542	516
MSTRG.8495	1150	681	862	888	993	1036	860	724	1131	1542	1045	870	1878	1168	1175	479	1396	1235	1121	587
MSTRG.3444	1160	2662	1894	1447	1699	2873	2648	1974	1826	2287	2360	1418	1909	2979	2607	1648	1783	1696	1919	1821
MSTRG.3445	3269	3740	3890	3668	3765	3674	2785	3797	3993	3054	3598	4391	4901	3466	5357	3237	5108	4393	3212	3134
MSTRG.3442	5471	3549	3404	3419	2997	2727	2797	1624	3233	3236	2780	2988	4638	2271	3662	2351	3899	3229	2736	2356
MSTRG.3443	0	0	205	357	165	284	315	339	563	745	0	254	388	248	276	130	354	432	531	287
MSTRG.8492	969	958	1848	1715	1872	2066	1638	2266	2021	2079	1687	1965	2065	2009	2620	1779	2612	2186	2381	1322
MSTRG.8499	0	0	214	521	232	305	368	169	165	0	334	110	246	317	398	184	276	260	241	272
MSTRG.3448	8824	9412	60951	73354	10326	9293	13519	7241	10538	31606	6933	24294	15300	16615	46053	44387	15020	21236	9354	8467
MSTRG.3449	364	1093	431	818	99	199	342	80	286	428	327	124	313	200	103	167	136	138	168	207
MSTRG.4799	5932	3614	8498	4685	2415	7247	2065	2587	3362	5649	6906	1470	3106	3640	4431	5429	1711	1461	2572	5732
MSTRG.4798	791	479	428	440	495	420	536	389	694	577	541	393	1243	531	538	461	680	813	514	407
MSTRG.4793	4055	6409	8141	6579	8235	9154	8778	6703	9672	4705	9778	4460	6002	9543	9951	7011	8263	8232	5702	7080
MSTRG.4792	958	199	1094	787	488	758	662	726	431	0	603	835	405	426	1859	908	745	718	1023	524
MSTRG.4791	530	364	1314	869	1260	1441	1969	947	1984	666	2235	1054	1332	2013	1866	1096	1259	1104	591	1120
MSTRG.4790	2254	2564	3097	2020	2324	1964	1684	2917	1494	2870	2437	2679	3623	2939	3779	2508	2801	2449	1752	1686
MSTRG.4797	0	0	0	0	0	1	0	0	0	0	0	0	0	0	0	0	0	0	0	0
MSTRG.4796	1184	829	1492	697	1075	2504	1265	783	881	324	1217	911	1192	1421	728	770	1909	1272	563	1275
MSTRG.4795	1177	926	1581	1126	945	2270	1288	1072	1457	1882	1302	1276	1551	1745	2098	1277	1881	1502	1422	1143
MSTRG.4794	53217	19952	39857	42919	38047	65291	62080	48419	38772	20384	55302	41036	26928	53400	35576	42095	42406	33431	40371	56476
MSTRG.9365	2197	2258	4518	2022	3449	3486	4124	3652	3061	5544	2769	3636	3519	3556	4137	3329	3761	4029	2930	3274
MSTRG.9364	1091	0	1199	1225	645	551	675	797	728	1934	175	1130	417	954	1049	986	1236	1740	506	599
MSTRG.9367	9168	7600	6245	7316	7336	6471	5930	7356	5816	5877	5373	7997	7039	5495	9181	6644	9008	8317	5443	7246
MSTRG.9366	4142	6702	5734	4577	5045	6997	6995	6185	3354	2674	4860	5585	4245	5521	7086	4970	4279	3206	3834	6854
MSTRG.9361	1557	2732	5302	2910	5375	6081	5607	10079	3438	3016	6788	8026	1550	5027	2557	5700	6446	5765	5770	5706
MSTRG.9363	6827	7673	8085	6536	9231	12030	12108	12042	8349	5023	9384	10449	9627	11386	10999	7670	11588	8838	8740	9748
MSTRG.9362	820	2347	1498	875	2107	1752	1572	1916	1601	1757	2184	1933	1418	2196	1723	1276	2240	2905	1979	1414
MSTRG.1171	0	0	0	0	0	0	0	0	0	0	0	0	0	31	0	0	0	0	0	0
MSTRG.9369	2641	2110	3558	4626	4073	6455	6035	4144	3443	1898	4996	4125	3047	5944	4901	2966	3507	2788	3736	4346
MSTRG.9368	2718	2753	4124	4107	4250	4167	3696	3911	4319	2357	4641	3952	4434	4177	5003	3498	5170	4646	3367	4417
MSTRG.1176	0	0	50	0	27	5	44	29	0	316	0	85	104	95	58	39	9	10	4	0
MSTRG.30546	0	0	0	0	0	0	0	0	0	0	80	0	0	0	15	0	0	0	0	0
MSTRG.30541	0	439	0	0	4	0	0	0	0	0	0	0	0	0	0	53	0	0	0	0
MSTRG.30548	0	0	7	0	1	0	13	24	88	0	56	1	1	32	8	19	0	20	75	19
MSTRG.34432	0	0	36	0	9	11	0	25	0	0	0	0	0	0	22	22	39	55	19	17
MSTRG.34433	51	0	52	37	112	87	27	70	72	201	61	18	158	69	296	146	31	30	89	81
MSTRG.34430	0	0	0	0	0	0	0	0	21	0	0	0	0	23	0	0	69	0	44	41
MSTRG.34431	507	0	4	0	0	0	0	0	0	0	0	0	0	78	0	0	0	0	4	17
MSTRG.34439	797	952	95	0	387	614	35	282	147	264	548	467	393	44	66	58	441	529	142	614
MSTRG.18341	0	0	1	0	1	0	0	1	0	0	0	0	0	1	1	1	1	0	1	1
MSTRG.19932	0	0	45	0	19	43	17	2	0	1	53	100	51	144	24	14	0	22	40	2
MSTRG.19933	0	0	23	78	17	8	0	10	0	135	12	54	19	44	36	23	0	0	21	0
MSTRG.5460	0	0	12	0	0	38	24	9	82	0	67	0	118	20	22	5	35	75	82	14
MSTRG.19931	0	0	18	0	0	0	0	2	0	0	0	0	0	0	0	0	0	0	0	0
MSTRG.5466	2962	2628	2177	2382	2390	2425	2433	2052	2026	1739	1511	2426	2241	1950	2370	2052	3273	2358	2412	1895
MSTRG.5467	8483	4315	6567	13994	7708	8880	8004	6866	5560	4061	3797	4754	2966	5099	7101	8778	4721	6915	5381	8362
MSTRG.5464	188	893	493	396	368	495	385	368	214	843	596	406	540	767	1268	546	655	465	305	366
MSTRG.5465	0	0	0	0	0	169	0	0	0	0	13	19	0	45	398	0	0	0	0	6
MSTRG.5468	5574	8165	4959	8023	7920	11748	15686	11476	7059	4596	8835	10088	5130	12200	9381	5510	7804	5772	8619	11922
MSTRG.34131	0	0	0	0	0	0	0	0	0	0	0	0	57	0	0	0	0	0	0	0
MSTRG.3224	0	0	5	0	0	1	0	0	16	0	0	0	0	0	0	0	0	0	0	0
MSTRG.33173	0	0	0	0	0	0	0	0	0	0	0	0	0	0	0	0	0	0	40	0
MSTRG.17042	28	0	8	15	13	9	4	8	1	3	152	8	7	27	16	29	13	0	0	0
MSTRG.33171	73	0	0	8	1	0	3	0	0	1	0	2	0	0	25	0	7	2	1	1
MSTRG.33176	0	0	12	0	0	12	234	0	0	0	0	0	0	0	10	8	0	0	0	11
MSTRG.33174	0	0	0	0	0	0	0	0	0	0	0	0	0	48	0	0	0	0	0	0
MSTRG.33175	0	0	0	0	0	0	148	0	0	0	0	0	0	0	0	2	0	0	0	0
MSTRG.30843	0	0	737	184	26	428	858	109	4	120	93	160	883	15	623	618	316	289	124	134
MSTRG.30845	0	0	0	0	26	0	0	0	0	0	0	31	9	0	0	0	0	0	0	0
MSTRG.30849	208	1471	1476	1455	3001	1523	917	1593	2324	416	2429	1229	3151	3069	1953	1665	2011	2301	1938	1496
MSTRG.8804	6	0	21	11	13	6	20	27	1	20	29	4	3	5	22	4	23	16	1	29
MSTRG.8802	0	0	0	0	2	0	8	0	0	0	0	0	25	11	0	4	3	20	0	0
MSTRG.8801	0	0	0	0	0	3	15	4	0	0	0	0	0	7	0	11	0	0	27	15
MSTRG.8800	0	0	0	0	0	0	0	0	0	0	0	0	0	0	0	0	0	24	0	0
MSTRG.32993	0	136	0	0	30	35	118	77	32	0	0	22	0	24	34	20	0	27	48	0
MSTRG.32992	169	275	8	0	8	7	54	40	26	0	13	0	0	56	18	0	16	7	16	11
MSTRG.32991	0	0	0	0	0	0	0	0	46	0	0	0	0	1	0	0	0	0	0	0
MSTRG.32990	0	0	0	0	0	1	6	0	22	0	0	0	0	18	0	0	0	0	5	0
MSTRG.32997	0	0	12	0	8	7	13	5	0	8	17	4	6	20	6	9	14	4	10	8
MSTRG.32996	191	44	479	239	377	607	337	462	407	520	533	121	448	274	200	417	577	238	307	156
MSTRG.32995	0	0	52	0	7	5	6	0	3	0	0	20	0	0	18	20	0	0	0	3
MSTRG.32994	0	0	0	2	4	0	2	0	0	0	0	0	0	48	0	0	8	0	17	0
MSTRG.32999	0	273	0	0	0	0	75	0	0	0	23	1	0	0	0	11	3	0	12	6
MSTRG.32998	0	0	0	0	0	0	0	0	0	0	0	0	0	26	0	0	0	0	0	0
MSTRG.30892	0	0	0	41	0	13	0	26	0	0	0	0	0	25	17	1	0	0	479	0
MSTRG.4336	3029	4094	4264	3501	5850	3996	3943	4126	5111	4268	3492	3981	3776	5830	6491	3717	5581	6068	3405	4418
MSTRG.6625	0	0	83	427	186	0	154	0	93	229	0	251	0	556	262	172	273	0	848	0
MSTRG.34160	0	0	6	0	0	0	0	14	0	0	0	0	11	2	8	0	8	48	105	0
MSTRG.6623	0	0	52	67	11	0	44	0	0	0	0	61	0	133	30	30	109	0	275	0
MSTRG.34163	0	0	1	0	4	4	1	0	8	0	85	0	0	6	0	0	0	0	0	0
MSTRG.4338	960	0	479	132	50	77	45	110	303	92	0	42	484	228	322	90	482	214	50	191
MSTRG.370	0	0	20	0	0	0	0	0	0	0	0	0	0	31	0	7	11	0	0	0
MSTRG.371	0	0	0	0	0	0	0	0	0	0	0	0	0	0	0	0	0	0	51	0
MSTRG.372	1536	2463	1806	1770	1248	2126	1925	1528	1808	1439	1612	1504	1725	2127	2653	1734	2253	1481	1595	1210
MSTRG.373	753	129	440	835	489	596	507	572	726	0	708	643	404	446	947	541	768	687	392	510
MSTRG.374	1205	514	801	1255	664	472	275	608	541	597	390	695	1096	773	1092	551	919	990	695	457
MSTRG.375	0	534	0	0	0	31	0	0	0	311	0	0	31	179	126	4	12	0	0	0
MSTRG.31082	0	0	0	0	0	0	0	0	0	109	0	0	0	0	0	0	0	0	0	0
MSTRG.378	0	0	16	0	7	0	0	0	25	0	91	0	0	0	16	0	24	0	0	0
MSTRG.31088	0	476	0	0	53	54	0	34	4	69	0	7	0	10	162	13	56	5	0	23
MSTRG.31089	0	138	0	0	135	224	21	62	109	0	14	95	162	35	376	120	201	3	12	48
MSTRG.31338	0	0	20	0	7	13	8	0	0	0	0	10	0	40	25	6	29	0	81	0
MSTRG.31339	0	0	15	0	10	24	16	18	26	0	0	21	0	0	20	3	0	0	0	0
MSTRG.31334	0	0	0	0	0	0	0	0	0	0	0	0	56	0	0	0	0	0	0	0
MSTRG.14966	0	0	0	0	0	0	0	0	0	0	0	0	0	0	0	0	20	0	0	0
MSTRG.14967	0	0	1	0	0	0	0	0	25	0	0	0	10	17	0	0	5	0	0	0
MSTRG.14964	0	198	154	262	160	160	151	258	442	133	109	222	368	140	273	260	276	169	207	116
MSTRG.14965	0	0	51	0	0	0	0	0	0	0	0	48	83	0	21	9	0	0	0	0
MSTRG.14962	0	0	0	0	0	0	16	0	0	0	0	0	0	0	0	0	19	0	0	0
MSTRG.14963	1199	418	1623	2368	1532	1943	2053	1363	1745	3271	1745	1805	3539	2227	2104	1546	2699	1992	1991	1339
MSTRG.14960	0	0	10	52	0	0	0	0	0	0	0	28	0	19	0	3	1	0	0	0
MSTRG.14961	0	0	15	0	17	12	56	11	31	0	11	16	58	15	23	2	44	52	0	9
MSTRG.14968	0	0	3	0	0	0	0	0	0	0	0	0	0	31	10	1	6	0	0	0
MSTRG.14969	0	0	0	0	0	0	0	0	31	0	0	0	130	0	0	0	0	0	0	34
MSTRG.17435	0	0	3	0	0	0	0	0	0	0	0	0	10	0	0	8	0	0	0	5
MSTRG.13997	8540	8064	7760	6236	7934	13230	13198	8969	6902	6340	11635	7663	8936	8544	7449	5305	8172	6584	8473	9553
MSTRG.17437	741	997	3110	2270	885	1697	2559	1434	945	2074	1820	1768	1848	1362	3659	2272	1551	1114	609	2053
MSTRG.26599	0	439	16	0	174	24	128	180	162	185	482	47	30	290	88	118	254	19	90	6
MSTRG.17431	4858	3854	11149	5778	5241	10679	8791	6539	7924	7429	12518	5232	13544	8874	7234	4995	8814	6073	7737	3320
MSTRG.13993	0	0	13	0	0	0	0	0	0	0	0	0	105	15	0	0	4	46	0	9
MSTRG.17433	0	0	188	0	53	25	74	25	251	0	0	0	374	112	57	70	199	149	23	92
MSTRG.26592	3142	3205	2986	3693	4272	4591	3836	3385	3116	4937	3634	3968	5078	3568	5742	3689	6106	4924	4227	2557
MSTRG.26593	0	0	210	172	92	149	141	93	152	0	32	135	230	120	134	147	132	147	82	147
MSTRG.26591	11515	19265	20728	6878	22711	15497	19026	14988	13991	4659	11148	14849	10418	27511	11250	15001	16802	13252	10885	19078
MSTRG.17438	1757	691	1139	841	797	689	347	1071	788	1495	645	1085	1046	1580	841	566	790	1209	888	1005
MSTRG.13998	10429	3339	1602	5016	9966	4468	3356	6868	1483	729	1925	4496	8384	2652	1157	2783	4092	5488	3453	7239
MSTRG.13999	11365	26627	23470	21328	26152	11060	22071	22762	15531	14481	9381	18760	13748	12676	27253	20589	19477	20126	15844	17699
MSTRG.30065	0	0	0	0	0	0	44	9	0	0	0	0	0	0	50	14	0	53	0	0
MSTRG.30064	0	0	0	0	0	38	0	0	0	0	0	0	0	0	14	33	0	0	0	0
MSTRG.30067	0	0	0	0	14	31	20	40	0	5	0	109	208	0	193	287	190	28	0	0
MSTRG.30061	0	0	0	0	0	0	0	0	0	0	0	0	92	0	0	0	0	0	0	0
MSTRG.30062	0	0	9	0	0	0	0	0	0	0	41	0	0	0	0	4	0	0	0	0
MSTRG.28251	37	0	957	656	118	1856	2040	2346	952	621	2	9	1452	3891	5839	3108	1157	530	1429	2144
MSTRG.28255	328	0	37	0	87	8	8	26	67	150	0	0	37	182	82	8	36	0	0	45
MSTRG.27276	416	0	8	0	0	9	0	0	0	0	0	19	43	0	15	13	0	0	37	0
MSTRG.27649	0	0	7	96	0	0	0	0	0	0	0	0	0	0	6	3	0	0	0	25
MSTRG.27641	0	0	0	0	0	1	0	0	0	0	0	0	0	0	29	0	0	0	0	0
MSTRG.27643	0	0	17884	35725	57	18	53	55	51	13381	29	1062	0	184	50058	29603	182	66	96	129
MSTRG.27642	637	1309	1702	1520	758	875	1379	937	1339	1807	1572	1531	1795	1118	2357	1486	1702	2071	1012	969
MSTRG.27645	603	1059	1167	555	1084	1090	1138	792	996	1436	1170	796	941	1222	1868	1277	1519	1198	495	742
MSTRG.27644	193	0	1857	4412	50	10	24	8	70	2635	0	68	81	17	4134	2654	55	56	39	24
MSTRG.11879	3570	5816	3887	4364	4835	7622	7274	4235	4342	2354	8165	3346	3573	5904	5934	4117	3814	3363	4649	4699
MSTRG.11873	903	1732	1159	2241	1226	1004	1063	942	1572	1470	2718	902	1678	1941	2363	1488	1962	1557	1073	1066
MSTRG.11872	0	1004	874	235	736	788	718	696	402	438	846	743	1055	526	906	724	887	564	1013	423
MSTRG.11871	1184	0	1614	2338	1052	865	732	1174	1197	2319	875	1511	2129	1138	2426	1496	1953	1852	825	837
MSTRG.11870	0	0	0	0	0	0	0	0	27	812	0	0	0	0	0	0	0	8	0	0
MSTRG.22030	0	0	0	0	20	0	0	6	0	0	0	0	0	0	0	0	0	45	19	12
MSTRG.22032	0	0	334	139	225	86	48	500	132	208	0	247	0	224	167	73	203	342	409	191
MSTRG.22035	0	1234	876	467	200	79	242	142	589	1104	198	249	2071	160	441	269	902	849	68	369
MSTRG.22034	1100	430	1263	789	1166	1420	913	1244	988	243	1005	1225	1110	1014	1721	871	1122	887	422	924
MSTRG.22036	2906	24290	33130	5564	28175	17879	32220	47089	9318	4990	17122	27307	11341	20682	22043	8002	16012	9609	15673	11106
MSTRG.22038	0	0	0	0	0	0	55	16	0	0	111	33	0	0	3	0	0	0	0	0
MSTRG.23340	2	0	9	0	12	4	30	20	0	0	0	0	63	0	0	0	0	47	6	0
MSTRG.23341	2475	0	1168	223	1639	387	2072	964	1561	0	1440	471	2979	0	528	0	1590	1808	1553	0
MSTRG.23342	399	0	248	73	449	230	418	237	377	0	1048	46	115	0	375	16	261	136	205	0
MSTRG.23344	0	0	6	0	108	23	83	0	0	0	0	0	74	0	34	0	9	0	4	0
MSTRG.23346	0	0	0	0	186	0	63	0	0	0	0	0	0	0	0	0	0	0	0	0
MSTRG.23347	0	1114	284	743	1107	529	722	127	614	208	1670	349	605	594	419	367	547	502	987	289
MSTRG.23348	0	124	341	27	247	306	343	306	194	158	308	388	0	113	421	108	314	112	57	400
MSTRG.23349	1503	776	604	784	1028	1320	1801	571	616	576	1475	1018	383	1149	833	695	623	497	796	868
MSTRG.16475	0	961	3345	2007	801	1024	379	1492	498	1813	791	1599	691	966	3692	2027	1105	1013	345	367
MSTRG.16472	1389	847	2068	2255	1556	1873	1708	1195	1638	1493	1578	952	3320	1822	2309	1231	2798	2557	1981	1571
MSTRG.16473	2955	1458	5661	4114	3362	4779	5147	2356	3205	3702	3469	3237	3409	4070	5846	3890	3788	2595	2702	3078
MSTRG.16471	1398	364	1678	1746	1688	1490	1202	2182	1558	1318	1710	1709	1729	1823	2743	2142	2134	2409	2183	1260
MSTRG.29618	301	483	3655	1975	1103	2079	473	975	1674	418	2591	475	2368	3353	2897	1598	467	1262	948	1342
MSTRG.11299	0	0	0	0	3	0	0	0	0	0	0	0	0	0	0	0	0	0	0	0
MSTRG.11298	1672	3109	2564	1352	4257	3811	2737	3949	2714	1093	3871	3207	1662	3681	3538	1851	2631	2320	2498	2691
MSTRG.11293	0	0	0	0	0	0	0	0	0	0	0	0	0	0	0	0	0	0	0	17
MSTRG.11292	1567	355	3354	3949	416	573	652	701	1052	2800	658	738	780	727	4780	3909	1032	929	816	642
MSTRG.11291	717	0	31	49	851	205	1292	92	42	27	1154	54	85	132	57	74	275	125	343	239
MSTRG.11290	0	0	0	0	0	0	24	0	0	0	0	0	0	0	0	0	0	0	0	0
MSTRG.11297	0	0	9	0	0	0	0	0	0	0	0	0	0	51	3	2	0	0	3	12
MSTRG.11296	0	0	0	0	0	0	0	0	34	0	0	0	0	0	0	0	0	0	0	0
MSTRG.11295	1528	1145	1549	1136	1431	1411	2062	1597	1526	1123	1003	1565	1721	1403	1367	570	1794	1496	1520	1143
MSTRG.11294	0	1603	1551	799	1179	1421	2146	1536	862	1080	1817	1162	1842	755	1649	682	1562	916	1169	1213
MSTRG.22699	0	0	109	0	0	0	0	5	104	0	0	0	102	0	58	0	132	90	0	13
MSTRG.22696	0	0	0	0	0	0	0	0	0	0	0	0	0	0	0	2	0	24	0	0
MSTRG.22691	0	0	2	0	0	0	0	0	0	0	0	0	0	28	0	0	0	0	0	0
MSTRG.24693	0	0	0	0	13	0	14	0	0	0	0	0	0	0	71	0	22	0	0	0
MSTRG.11128	400	582	652	457	216	672	1250	340	507	776	1308	646	361	1318	941	551	300	766	347	527
MSTRG.11125	1774	1049	5202	4946	2993	5893	4409	3599	3359	3241	5754	2387	3607	6822	6601	3166	3385	2793	2954	3992
MSTRG.11124	0	1704	677	383	407	825	611	611	480	1622	488	359	803	413	1131	743	796	802	460	505
MSTRG.11127	7232	7316	7751	7639	8319	6491	8875	8353	6447	6410	4189	8949	7900	6333	9811	8129	9043	6477	5750	6869
MSTRG.11126	3899	2827	2970	2620	2233	2861	2327	2301	2384	1221	2643	2572	2739	2699	3608	2274	2463	2108	1701	1705
MSTRG.11121	609	1639	1616	1645	1097	1669	1404	1185	1390	474	1016	1486	1158	1404	1713	1373	1609	1734	1025	1373
MSTRG.11120	0	0	0	0	21	3	73	10	0	0	0	0	0	0	0	0	0	0	0	0
MSTRG.24699	0	155	795	190	934	1629	7846	1065	1188	718	1373	440	4950	4	2930	555	1988	3453	1289	1397
MSTRG.24698	0	477	506	155	540	1102	5701	761	600	579	2101	379	3046	4	2019	331	1107	2313	692	1144
MSTRG.22967	0	0	6	0	5	0	0	4	0	0	0	0	100	0	25	19	0	0	0	0
MSTRG.22966	0	0	4	0	0	7	0	3	0	0	58	0	0	0	5	1	0	0	0	0
MSTRG.22965	0	0	14	0	0	0	0	3	0	0	0	0	19	0	4	4	0	0	0	6
MSTRG.22964	0	0	2	0	0	0	0	0	0	0	0	0	0	40	0	7	0	0	0	0
MSTRG.22963	0	0	0	0	0	0	0	0	0	0	0	0	0	0	0	0	0	0	40	0
MSTRG.22962	0	0	0	0	0	0	0	0	40	0	0	0	0	3	15	0	0	0	0	1
MSTRG.22961	0	0	0	0	0	0	0	0	0	401	0	0	0	0	0	0	0	0	0	4
MSTRG.22960	0	0	0	0	0	0	40	0	0	0	0	0	0	0	0	91	142	0	0	38
MSTRG.22969	0	0	0	0	0	0	0	0	0	3	82	0	0	0	1	0	0	0	0	0
MSTRG.22968	0	0	0	0	18	0	0	0	0	142	0	0	0	0	0	1	0	0	0	0
MSTRG.26277	0	0	0	0	0	0	29	25	69	0	0	21	0	20	0	12	13	24	12	4
MSTRG.26271	0	0	0	0	0	0	0	20	0	0	0	0	0	0	0	0	0	0	0	2
MSTRG.26278	0	0	4	53	0	11	14	39	9	0	0	9	24	52	23	13	18	24	9	7
MSTRG.24521	0	0	0	0	1	1	0	2	31	0	0	0	17	9	14	3	3	54	0	92
MSTRG.24520	0	0	7	0	13	0	5	7	3	0	0	0	0	41	3	2	10	0	6	0
MSTRG.24526	1471	526	627	207	181	538	486	427	475	662	202	631	218	1665	1117	314	222	2328	704	150
MSTRG.14519	0	0	0	2	9	8	11	4	3	1	0	3	0	11	38	16	0	0	6	13
MSTRG.14518	0	0	15	0	12	0	0	0	0	0	107	21	44	111	24	0	0	0	0	0
MSTRG.14517	0	0	0	0	0	4	0	0	0	0	152	0	0	0	9	0	0	0	0	0
MSTRG.14516	0	0	0	0	0	0	0	0	0	0	0	0	9	28	2	0	2	2	0	0
MSTRG.14515	0	0	10	0	22	4	80	24	50	0	53	0	67	89	15	16	52	48	37	30
MSTRG.14514	0	0	17	0	0	59	101	15	0	0	0	19	0	74	16	3	23	21	12	33
MSTRG.14513	0	0	0	0	0	14	0	0	0	0	0	0	0	0	0	0	0	28	0	0
MSTRG.14512	0	0	0	0	0	0	3	0	21	0	0	0	0	0	0	0	0	0	0	0
MSTRG.14511	0	0	52	0	7	4	11	0	3	0	0	0	0	0	19	19	0	0	0	3
MSTRG.14510	0	0	0	0	0	0	0	0	0	0	0	36	0	0	0	0	0	0	0	0
MSTRG.9121	0	0	0	0	0	0	0	0	0	0	0	13	140	0	0	0	0	0	0	0
MSTRG.13569	0	0	16	0	0	11	0	0	0	124	0	0	0	0	0	0	2	0	0	39
MSTRG.13568	0	0	0	0	0	21	0	0	0	0	0	0	0	0	0	0	0	0	0	0
MSTRG.13567	495	0	0	0	0	2	0	0	0	0	0	0	0	0	0	0	0	0	0	0
MSTRG.13566	0	0	0	0	0	0	0	9	0	0	0	0	0	0	5	1	0	0	0	10
MSTRG.13565	645	0	707	444	259	327	266	357	650	482	0	267	242	309	548	180	317	434	291	403
MSTRG.13564	0	0	0	0	12	0	6	0	0	0	0	0	0	46	8	0	20	0	0	33
MSTRG.13563	920	2526	1443	1533	2740	1801	1113	1780	1760	1293	1758	1608	1190	1332	2306	1022	2414	2872	1427	1505
MSTRG.13562	0	2281	864	753	1726	481	705	782	395	915	743	1206	330	918	874	448	1224	814	301	446
MSTRG.13561	10989	8825	2293	6988	12257	12944	7586	17504	7094	4169	17037	12323	6765	13246	9302	6405	15534	22430	16447	14251
MSTRG.7579	3360	3846	5960	4222	3347	3698	3486	3987	3379	3757	3757	3845	4190	4084	7475	5622	4848	4402	2167	2992
MSTRG.7574	4243	1122	1750	845	1587	4094	2171	3719	2320	891	2688	1722	1854	2804	2239	1048	3405	1782	1324	2139
MSTRG.11269	0	0	20	0	8	9	76	16	4	0	0	9	22	18	24	154	39	0	68	109
MSTRG.13389	2252	2073	1259	548	1004	1542	1415	1533	1496	2049	1968	1181	1137	2830	2040	1281	2107	1921	1237	1370
MSTRG.13382	287	1566	377	98	748	657	459	648	525	92	700	525	322	207	571	146	440	896	796	332
MSTRG.13381	0	0	0	0	0	0	0	0	0	0	0	0	0	0	20	0	0	0	0	0
MSTRG.19608	1150	1169	2018	1296	1514	1908	1611	1341	1395	1643	2690	1445	3090	2249	2272	1239	1634	1429	1071	1511
MSTRG.19609	241	0	199	8	255	165	116	172	140	504	426	153	298	212	229	189	217	111	289	215
MSTRG.19604	2763	3579	1711	2193	4491	2616	2038	2233	2138	2760	3226	1768	1728	1926	2331	1566	2309	2309	1638	2693
MSTRG.19605	992	0	924	1827	993	966	997	1087	1120	0	895	1558	1209	1532	1216	778	981	1166	1197	1026
MSTRG.19606	2260	3757	1081	1671	1996	1700	1721	1813	2153	1812	1661	1941	2326	1736	2491	1686	1826	1938	1570	1366
MSTRG.19607	2112	4415	3605	3448	4300	5282	5057	5163	4561	2746	4992	3866	5106	5278	5594	3331	4705	4752	3169	4764
MSTRG.19600	0	0	0	0	0	0	0	0	0	0	0	0	0	0	15	0	0	0	0	0
MSTRG.19601	1008	394	1352	1529	1086	1348	1253	1239	2010	2100	1706	1432	1535	1714	2436	1622	1800	1439	1486	1292
MSTRG.19602	22298	22542	30612	33202	30232	31840	27531	35722	37115	34698	38003	42542	39893	41701	34069	21606	42959	42461	41847	19724
MSTRG.19603	720	1060	1237	1533	1699	1396	936	1316	1237	672	1787	1302	1976	1276	1808	963	1491	1260	1189	1405
MSTRG.18953	0	0	0	0	0	0	0	0	0	0	0	0	0	23	0	0	0	0	0	0
MSTRG.18952	1578	827	1030	1243	581	961	778	977	942	349	768	791	1132	962	1441	1176	1109	979	845	731
MSTRG.18951	2714	1837	5283	3646	4193	4927	4204	4677	3795	2819	3627	3288	3688	3754	5377	4382	4210	3571	3267	4090
MSTRG.18957	1647	2056	5373	3079	0	52	42	147	2323	1506	430	1589	5755	635	3221	2051	4283	2794	49	1460
MSTRG.18959	2458	2085	3066	1316	2020	1781	1395	2141	2596	2477	1578	1984	2396	1889	2648	1970	2546	2727	1918	1567
MSTRG.18958	0	0	8	0	10	0	0	0	3	0	0	0	56	0	0	0	0	0	25	15
MSTRG.12381	0	0	8	0	0	0	0	0	0	0	0	0	56	0	0	0	0	0	0	0
MSTRG.12383	1241	1563	1447	1140	1435	1221	1161	1906	1384	1467	1320	1527	1409	1197	2344	1344	1882	1678	1907	1483
MSTRG.12384	1221	169	4114	3961	669	950	756	572	1107	3657	1048	744	418	962	3982	4487	1178	1586	1074	1299
MSTRG.12386	0	0	20	0	0	7	0	17	20	0	0	0	0	100	18	22	0	5	0	18
MSTRG.12388	2513	3518	3358	1477	3508	2056	1661	1030	1881	1667	1330	1158	1815	2307	2551	730	6082	2316	1362	1851
MSTRG.12389	8889	7311	7504	6043	11635	8718	8573	11017	8573	2615	8119	7197	6352	6927	8294	5130	11716	11789	8095	6849
MSTRG.12407	0	0	92	0	54	36	66	30	17	0	0	20	315	15	45	31	119	11	0	42
MSTRG.2618	0	0	4	0	0	1	1	0	46	0	0	0	0	0	0	0	3	0	0	0
MSTRG.2619	1147	1711	1211	1035	1170	1489	1124	1034	1127	2218	1346	1181	1379	1554	2020	1276	1466	1221	821	817
MSTRG.32871	0	0	0	0	5	4	0	15	13	0	0	0	0	80	2	5	2	16	7	8
MSTRG.2614	0	0	21	0	0	0	0	0	0	0	0	0	0	0	0	0	0	0	0	0
MSTRG.2615	0	0	0	0	0	0	29	0	0	0	0	0	0	0	0	0	0	0	0	0
MSTRG.2616	0	0	5	0	0	0	0	0	0	0	0	0	0	14	0	0	0	0	0	0
MSTRG.2617	0	0	0	156	0	0	0	1	0	0	0	0	0	0	0	5	0	7	17	0
MSTRG.2610	991	958	1444	1286	1182	1060	982	1776	1760	1185	1067	1134	1812	1175	1931	1362	1664	1856	813	878
MSTRG.32872	0	0	0	0	0	0	30	0	0	0	0	0	0	0	4	0	0	0	0	0
MSTRG.2612	0	0	522	459	251	365	250	305	244	827	234	369	829	453	897	490	438	261	303	305
MSTRG.2613	5728	4240	7984	7397	7902	8057	9452	8270	6063	6125	7006	8679	7385	7411	9908	8016	9612	8739	8371	7524
MSTRG.33591	0	0	0	0	4	0	0	0	0	0	0	15	0	18	0	0	6	0	0	20
MSTRG.32873	0	0	0	0	0	0	3	0	0	60	0	0	0	0	1	0	0	9	0	0
MSTRG.33594	0	0	10	0	0	10	31	64	17	0	100	61	0	89	0	11	12	15	0	24
MSTRG.33595	0	0	0	0	0	0	5	0	0	0	0	49	0	0	0	0	0	0	0	0
MSTRG.33596	294	0	0	0	0	0	1104	658	371	790	121	779	0	917	5	0	317	730	0	1
MSTRG.33597	724	0	44	193	49	112	334	256	161	255	195	442	33	217	45	4	377	484	47	15
MSTRG.33598	856	0	26	0	33	22	1817	489	155	592	74	2029	0	1656	52	34	429	358	0	26
MSTRG.12403	0	0	30	0	9	0	0	5	0	0	0	0	0	17	9	0	0	0	0	0
MSTRG.32875	0	0	0	0	0	0	64	0	0	0	150	0	0	0	70	43	48	0	0	110
MSTRG.6814	0	0	0	0	0	11	15	0	0	0	0	0	0	0	0	0	0	0	32	0
MSTRG.6815	0	0	0	0	0	4	32	3	0	0	0	0	0	0	0	0	16	0	0	1
MSTRG.32878	0	0	0	0	0	0	0	0	0	0	0	26	0	0	0	0	0	0	0	0
MSTRG.32879	0	0	0	0	9	0	24	0	0	0	0	5	0	0	0	0	0	0	0	0
MSTRG.6818	0	0	4	0	6	0	25	3	0	0	0	0	0	0	11	6	0	0	0	0
MSTRG.6819	3093	5500	1699	4649	5570	6241	4669	7893	3509	219	6806	9988	1803	3324	9779	2741	7452	4901	2311	3786
MSTRG.1842	0	0	0	0	0	11	47	0	0	0	85	0	0	0	0	9	6	2	0	0
MSTRG.8753	0	0	2	0	0	16	1	3	0	0	55	48	0	0	0	4	0	23	27	11
MSTRG.573	893	3684	2325	3028	4749	2881	4731	3017	3849	991	6160	2048	2827	2754	2651	1701	2203	2447	2206	1978
MSTRG.8751	0	0	10	0	0	10	29	52	32	0	0	4	0	40	152	77	14	12	0	0
MSTRG.571	0	0	4	0	7	6	0	2	0	0	0	0	0	0	0	0	0	0	21	0
MSTRG.576	1639	1974	2392	2263	1753	1989	1358	1968	1956	2816	2030	1564	4399	2398	2495	2087	2822	2128	1998	1400
MSTRG.578	3472	2272	5379	3963	4245	7878	6928	4434	3564	3918	6327	3198	4102	6287	5151	3558	4432	3188	3541	4056
MSTRG.8758	0	0	14	0	0	12	0	0	0	0	112	2	0	0	15	0	0	0	0	0
MSTRG.32247	0	0	0	0	0	2	0	0	0	0	0	33	0	0	0	1	0	0	0	0
MSTRG.32246	0	0	0	0	0	0	0	16	0	0	0	0	0	0	0	4	21	0	0	0
MSTRG.32245	0	0	0	0	0	0	0	0	0	0	0	0	0	38	4	0	0	0	0	6
MSTRG.32244	130	0	0	0	0	0	0	0	0	0	0	0	0	0	0	1	0	0	0	0
MSTRG.32243	0	0	0	0	1	3	0	14	7	0	9	30	6	0	3	0	5	7	0	5
MSTRG.32242	0	0	0	0	0	8	0	16	0	0	0	0	0	28	2	0	0	0	0	4
MSTRG.32241	0	0	0	0	0	0	25	7	0	0	0	0	0	0	0	0	0	63	0	0
MSTRG.32240	1245	1201	981	440	954	701	429	664	594	687	404	995	1013	719	1421	736	1142	879	725	512
MSTRG.32249	0	0	0	0	5	0	0	0	0	0	0	0	0	0	1	14	0	0	213	0
MSTRG.32248	0	0	0	0	3	0	0	0	0	0	0	0	0	0	0	2	0	0	30	0
MSTRG.4616	2318	2217	1876	1157	2103	2539	2354	2200	2056	780	1230	1312	1588	2426	2224	1514	1699	1596	1423	1443
MSTRG.4617	8040	6356	9868	9178	7116	9773	7702	9156	6005	6437	11470	8164	7151	8698	11089	6570	7263	7333	6206	7030
MSTRG.4614	1118	3448	4141	783	4817	3188	1320	2444	951	897	3853	1778	2587	7580	1200	808	1461	2107	1556	1373
MSTRG.4615	845	891	859	750	474	975	683	685	633	393	1100	611	586	805	2126	827	846	568	477	495
MSTRG.4612	0	0	0	0	0	5	0	9	0	0	0	23	1	0	4	4	36	0	0	0
MSTRG.4613	0	1185	871	480	765	709	481	1238	528	946	646	1416	1190	592	1152	788	1117	682	785	575
MSTRG.4610	0	0	0	0	0	0	0	0	8	0	0	0	0	0	0	0	0	0	0	0
MSTRG.4611	125	418	1153	714	609	473	340	675	600	521	643	1007	1130	862	1785	1111	1030	1093	644	740
MSTRG.4618	0	0	1437	211	1259	2775	3119	1415	1936	0	537	930	2214	3392	1227	1813	1350	1007	1136	1820
MSTRG.4619	2058	2539	2529	1876	3161	5378	5596	2935	1889	681	5796	3080	971	5351	3711	1773	1721	2351	2716	3653
MSTRG.31538	0	0	0	0	0	0	4	0	0	0	0	0	92	0	0	0	0	0	0	0
MSTRG.31534	0	0	10	0	0	0	0	4	0	0	0	0	20	0	32	70	0	0	0	0
MSTRG.31537	1	0	0	0	0	0	0	0	0	0	0	0	92	0	19	1	0	0	0	0
MSTRG.31532	0	82	92	0	52	20	16	97	14	0	0	0	82	0	177	324	68	33	0	11
MSTRG.31302	0	0	15	0	0	17	0	0	35	0	14	0	112	0	0	0	26	0	0	0
MSTRG.23826	0	0	6	0	19	18	9	2	0	0	0	2	16	104	40	42	30	0	0	9
MSTRG.5057	0	0	7	0	0	5	0	0	0	103	0	0	0	0	246	38	0	0	0	0
MSTRG.5054	17	0	0	0	0	340	0	0	43	1857	0	16	79	23	1107	322	0	0	0	0
MSTRG.5051	0	0	0	0	0	0	0	0	0	0	0	0	20	0	2	0	0	0	0	0
MSTRG.5059	0	0	36	0	3	83	0	13	0	2334	0	96	24	66	828	368	7	0	0	0
MSTRG.771	0	0	23	0	30	10	0	2	0	0	0	0	0	16	4	0	2	48	10	2
MSTRG.21128	0	0	0	0	0	2	2	7	0	0	21	0	0	26	0	0	0	0	0	0
MSTRG.21129	0	0	0	0	0	0	0	0	0	116	0	0	0	2	0	0	0	0	0	0
MSTRG.21122	0	0	0	0	0	0	0	0	0	0	0	0	0	45	0	0	0	0	0	0
MSTRG.21123	0	0	0	0	2	0	28	0	0	0	0	0	0	56	2	0	2	10	11	0
MSTRG.21120	0	0	20	0	0	62	67	70	0	0	0	125	109	0	804	0	39	0	0	10
MSTRG.21121	0	0	0	0	0	0	4	0	0	0	0	0	0	0	20	0	0	0	0	0
MSTRG.21126	128	0	0	0	0	0	0	0	0	0	0	0	0	1	6	2	0	0	0	3
MSTRG.21127	0	0	0	0	0	12	0	1	0	0	0	0	68	0	12	1	0	0	0	0
MSTRG.21124	0	1	9	99	6	6	0	8	27	0	0	1	8	0	3	4	1	5	5	3
MSTRG.21125	0	0	3	0	1	0	0	0	0	2	0	0	0	0	0	0	0	28	0	3
MSTRG.30663	0	0	0	0	0	0	8	0	0	0	0	6	0	0	22	0	0	0	5	5
MSTRG.30662	0	0	1	74	29	2	4	32	0	0	0	13	0	23	157	13	2	10	46	28
MSTRG.30661	0	0	0	0	17	0	0	0	0	0	0	0	0	0	0	0	0	0	0	0
MSTRG.30660	0	0	0	0	21	0	0	0	0	0	0	0	0	0	0	0	0	0	0	0
MSTRG.30666	64	0	12	27	13	1	6	13	6	0	0	0	0	62	2	10	6	46	5	18
MSTRG.30664	0	132	70	0	0	9	8	47	0	0	0	0	0	0	6	6	4	34	10	30
MSTRG.30669	0	55	6	0	0	2	14	0	0	154	70	0	0	31	20	12	4	2	0	1
MSTRG.30668	0	0	0	105	0	0	0	0	0	0	0	0	0	0	0	0	0	0	0	0
MSTRG.34572	0	0	34	0	14	0	0	0	0	0	7	10	72	0	43	4	0	10	0	0
MSTRG.34571	0	0	110	0	108	61	64	4	10	0	0	115	22	4	65	27	23	29	149	6
MSTRG.34576	0	0	9	0	27	0	8	4	0	0	32	0	0	0	7	0	0	0	0	28
MSTRG.34574	0	0	4	0	0	0	15	0	0	0	0	0	120	6	2	4	3	0	0	11
MSTRG.34579	0	0	200	1608	0	440	405	220	189	0	65	378	0	150	0	0	0	0	0	162
MSTRG.34578	0	0	75	186	0	105	140	37	41	0	0	15	0	47	0	0	0	0	0	36
MSTRG.6504	0	0	0	0	0	18	0	5	0	0	0	0	2	0	14	3	28	58	10	32
MSTRG.6505	12	0	54	0	11	0	3	36	41	0	0	47	121	115	42	57	46	27	18	44
MSTRG.6506	0	0	0	0	4	4	9	0	0	283	20	25	58	99	53	34	0	21	37	10
MSTRG.6507	0	0	0	0	0	0	4	0	0	0	0	0	0	24	4	0	26	0	0	0
MSTRG.6501	159	0	27	0	24	4	68	25	12	0	0	27	134	111	24	7	69	118	27	16
MSTRG.6502	0	0	13	0	0	15	5	17	66	0	0	0	60	48	20	5	32	0	26	0
MSTRG.6503	0	0	5	0	0	31	30	0	0	0	0	0	10	14	3	6	9	0	0	0
MSTRG.6508	0	0	17	0	3	17	13	51	10	0	135	0	72	45	33	0	0	2	0	11
MSTRG.6509	0	0	25	0	45	0	0	74	0	0	63	36	108	0	39	36	12	53	0	1
MSTRG.1800	0	0	0	0	1	0	1	0	2	0	56	0	0	0	0	0	0	0	0	0
MSTRG.28987	0	0	10	0	0	0	0	0	0	0	0	0	0	21	32	4	13	0	0	71
MSTRG.28986	0	0	1	0	7	0	5	0	0	0	0	0	27	0	0	0	1	0	0	0
MSTRG.28985	0	0	0	0	0	0	32	0	0	0	0	0	0	0	2	0	6	0	0	0
MSTRG.28984	0	0	2	0	45	0	10	0	0	0	0	0	49	0	0	0	0	0	0	0
MSTRG.28983	0	0	0	0	0	3	0	3	49	0	0	0	26	0	10	0	0	0	0	24
MSTRG.28982	0	0	3	103	11	4	41	2	0	0	0	8	0	17	17	15	103	3	0	0
MSTRG.28981	0	0	327	265	467	209	320	333	297	2090	60	449	540	619	437	305	555	533	395	227
MSTRG.28989	0	0	0	136	0	0	0	0	0	0	0	0	0	0	0	0	0	0	0	0
MSTRG.28988	0	0	0	0	0	3	0	7	2	0	0	16	10	102	0	5	0	24	12	9
MSTRG.29058	0	0	7	0	0	0	2	0	0	0	1	1	50	0	2	6	4	0	0	22
MSTRG.29052	1058	7566	2854	2162	2433	2545	1306	6562	2287	2334	2592	9007	1922	2564	7251	1521	3950	1935	1642	2148
MSTRG.29053	0	0	22	0	0	0	0	41	0	0	0	29	0	0	13	5	0	98	121	0
MSTRG.29050	0	0	7	0	37	8	69	6	0	0	0	0	49	0	4	9	20	6	17	8
MSTRG.29051	0	0	5	0	24	5	104	1	0	0	14	44	0	0	6	17	6	24	0	3
MSTRG.29055	0	0	14	78	0	0	12	72	39	0	0	153	0	0	15	36	0	21	36	0
MSTRG.33929	0	0	4	615	371	756	1660	1132	0	0	814	1077	178	316	4594	662	781	436	2331	1519
MSTRG.33928	0	0	13	0	7	2	2	0	31	0	0	8	0	6	25	20	0	6	15	6
MSTRG.33920	0	0	0	0	0	0	0	0	0	0	0	0	31	0	3	1	0	0	0	0
MSTRG.33923	1	0	5	0	0	0	0	1	0	0	0	0	77	4	2	7	2	67	0	0
MSTRG.33925	0	0	40	0	0	1	15	4	16	141	0	0	4	48	18	9	0	0	97	0
MSTRG.33927	0	0	128	262	68	97	0	11	308	0	218	0	86	301	403	216	12	200	144	87
MSTRG.7369	1291	2839	3047	2905	2974	4587	5060	2914	3316	2466	5651	2701	3150	3774	3855	2656	3310	3084	2821	2953
MSTRG.7368	2592	2127	1798	719	1447	2661	2354	1995	1460	3198	2147	1625	1644	2873	2584	1418	1572	1369	1978	2390
MSTRG.7367	2709	1967	2591	2864	2964	3463	3096	2517	3148	2950	3798	2138	3239	3809	4531	2871	3855	3353	3093	2216
MSTRG.7366	0	0	590	159	265	404	338	222	378	291	203	308	439	644	721	181	555	995	308	269
MSTRG.7365	0	963	1784	2211	1080	1219	1062	1188	1706	1078	1827	1405	1538	1499	2232	1112	1628	1270	1381	1306
MSTRG.7364	0	2426	1094	991	1013	1172	808	1202	1118	1213	1074	1177	847	1118	1675	1247	1191	1833	816	839
MSTRG.7363	5264	2496	3847	3495	4679	3695	3683	4914	4573	3050	2649	3819	4851	4044	4142	3932	5803	4890	4400	4089
MSTRG.3088	5451	21829	12100	12879	15979	1968	5652	11475	6852	12484	5869	16950	4048	6734	17610	16603	10548	13902	3023	9606
MSTRG.25130	0	0	0	110	0	0	0	0	0	0	0	0	0	0	0	0	0	0	0	0
MSTRG.24325	0	0	21	0	47	11	4	35	0	0	0	63	36	91	93	21	32	58	102	178
MSTRG.24324	0	0	4	0	20	0	12	0	0	0	105	0	0	0	0	16	0	0	41	39
MSTRG.24323	0	0	0	0	0	0	16	0	0	0	0	34	0	0	0	0	0	0	0	0
MSTRG.24322	1503	2327	3064	2506	2726	3637	2906	2682	2905	2051	2285	2495	3120	3071	3786	2278	2965	3167	2273	2108
MSTRG.24321	5821	3752	8350	4461	6285	8857	8038	5366	6702	7421	8791	4831	7058	9504	9972	7861	8061	6778	6631	5339
MSTRG.24320	3265	4825	4723	3349	9579	5223	7520	6708	5927	4477	7362	9863	4727	4549	8046	3322	6305	9336	7168	5380
MSTRG.34126	0	0	0	0	0	0	0	0	17	0	0	0	0	0	5	2	0	0	1	0
MSTRG.14778	675	714	1005	310	663	1481	788	1113	647	435	1298	673	1100	1135	1319	670	949	662	565	1049
MSTRG.25136	0	0	0	0	0	0	0	0	0	597	0	0	0	0	0	0	0	0	0	0
MSTRG.32864	0	0	0	0	0	0	0	0	0	0	0	0	0	2	18	0	0	0	0	0
MSTRG.15918	0	0	0	0	4	0	0	0	0	0	0	0	0	8	0	0	0	16	0	0
MSTRG.15919	937	0	1646	1463	1018	1381	1533	1436	1113	1433	1391	1234	1712	1377	2245	1288	1789	1214	755	1327
MSTRG.15914	0	0	0	0	0	0	0	0	21	0	0	0	0	0	0	0	0	0	0	0
MSTRG.15915	0	0	0	0	0	0	0	0	44	0	0	0	0	0	0	0	0	0	0	0
MSTRG.15916	0	150	22	0	3	5	0	0	0	0	0	0	0	38	2	2	0	0	0	6
MSTRG.18428	12775	16473	23286	21179	20436	27856	20447	23326	22469	17405	25641	19199	19982	31931	26049	17118	24902	21875	19429	19153
MSTRG.15910	0	0	0	0	0	0	0	0	0	0	0	0	30	0	6	2	0	0	0	0
MSTRG.15911	0	0	0	0	0	0	0	0	0	0	0	0	0	40	0	0	0	0	0	0
MSTRG.15912	0	0	4	0	0	1	0	7	10	0	0	0	40	0	0	0	0	0	0	0
MSTRG.15913	0	0	16	0	0	0	5	0	0	0	0	0	68	4	6	3	0	0	0	0
MSTRG.20312	0	255	140	206	273	186	149	140	189	0	224	238	250	316	325	149	330	431	309	226
MSTRG.20313	0	0	25	128	0	0	11	14	36	0	25	41	0	0	15	11	36	22	39	0
MSTRG.20310	0	0	0	0	0	0	19	0	0	0	0	0	0	0	0	0	0	0	0	0
MSTRG.31278	2803	5215	1274	3188	9771	1471	5490	3743	10016	3207	1752	2416	2147	3811	1330	642	2490	2882	2198	2849
MSTRG.20316	0	0	26	0	7	7	49	9	12	0	0	4	13	23	23	7	50	4	10	4
MSTRG.20317	59	0	57	143	31	16	29	17	27	0	0	35	0	20	33	14	67	36	42	13
MSTRG.20314	0	225	168	106	200	123	279	267	309	334	241	359	321	260	489	319	331	176	171	311
MSTRG.20315	0	242	98	0	77	93	37	47	81	342	249	40	211	162	122	107	207	92	86	70
MSTRG.31273	0	4622	16	0	499	18	210	640	39	0	21	142	0	13	347	13	371	53	22	174
MSTRG.20318	0	0	0	0	0	0	0	0	0	0	0	0	0	40	0	0	0	0	0	0
MSTRG.20319	0	0	0	0	0	0	0	0	0	0	0	0	0	0	0	0	0	0	0	21
MSTRG.31277	1957	1322	1679	711	1729	3596	3239	2184	2875	2814	3743	1875	2395	2860	1957	1573	2184	3024	3160	2889
MSTRG.23956	0	0	2	0	0	0	0	0	0	0	0	0	90	24	4	2	0	0	15	0
MSTRG.23951	0	0	7	0	0	17	0	0	0	0	0	0	0	20	5	0	0	0	0	9
MSTRG.23953	0	0	0	0	0	0	0	0	0	0	0	27	0	0	0	0	0	0	0	0
MSTRG.23952	0	0	0	1	0	0	3	12	0	0	0	0	0	0	0	10	29	0	0	0
MSTRG.16860	2239	1934	2796	3548	2584	4127	3698	3619	3345	3309	2593	2679	3253	3709	4559	3045	2963	2880	2573	2727
MSTRG.13813	184	0	0	0	0	2	0	0	0	0	0	0	0	0	0	0	0	0	0	0
MSTRG.13812	848	409	1034	867	731	736	457	864	1071	367	722	1140	428	787	1076	574	1040	671	674	373
MSTRG.13811	3109	2913	2542	2528	1661	2052	1890	2433	2397	1913	1745	2798	1806	2205	3342	3079	2867	2774	2280	1981
MSTRG.13810	1829	1645	2261	3206	1960	2490	2056	2126	2683	1656	2191	1885	2328	2386	3584	2444	2558	2389	2277	1738
MSTRG.13817	14629	14348	14684	15953	27974	54205	24778	23360	37569	6731	21340	20927	9716	19227	14277	23783	20907	17689	32500	35642
MSTRG.13816	0	0	17	0	46	8	0	30	59	162	0	49	0	1	47	9	31	45	39	14
MSTRG.13815	0	64	292	416	110	180	147	129	67	306	335	32	40	153	407	265	82	48	202	230
MSTRG.13814	1586	1482	1183	622	584	709	948	941	927	585	1213	821	997	1073	1254	1007	1265	1595	768	1023
MSTRG.13819	0	0	15	0	0	21	0	11	26	0	3	82	0	24	35	0	0	0	0	0
MSTRG.13818	0	0	0	0	0	0	0	0	21	0	0	0	0	0	0	0	0	0	0	0
MSTRG.26417	0	0	0	116	1	0	4	1	1	0	1	7	0	0	0	1	0	0	0	0
MSTRG.26416	0	0	0	0	1	0	28	0	0	0	0	0	0	0	0	0	0	0	0	0
MSTRG.26415	0	0	5	0	0	22	0	1	3	0	0	58	2	19	9	8	4	22	1	29
MSTRG.26414	0	0	1	0	0	4	0	0	0	128	0	0	0	0	2	0	0	0	6	6
MSTRG.26413	9	0	5	0	15	6	1	0	1	0	0	1	0	16	0	0	13	27	0	0
MSTRG.26412	0	134	856	194	201	47	108	364	214	56	85	119	84	275	502	85	263	66	800	62
MSTRG.26411	3120	529	2501	1796	1240	1635	1327	1454	2726	699	779	2182	4571	1202	3029	630	2793	1188	1927	399
MSTRG.26419	0	77	0	0	0	0	0	2	0	0	0	0	0	0	1	0	0	0	0	0
MSTRG.26418	180	14	155	588	17	36	138	31	19	51	33	62	197	27	134	47	85	55	19	28
MSTRG.12146	0	0	0	0	0	6	0	0	0	0	0	0	61	0	0	0	0	0	0	1
MSTRG.12147	10288	2999	2408	5956	552	1826	1099	1765	469	1645	4524	1756	2862	1300	3091	3997	1126	675	520	4772
MSTRG.12144	21683	7004	31470	25032	11705	14895	16976	21020	43752	25132	13671	17997	49519	22023	22825	15660	48025	59925	20694	38103
MSTRG.12145	0	0	0	0	0	0	1	0	0	0	0	0	0	0	0	0	0	1	0	0
MSTRG.12142	0	0	0	0	0	0	0	0	0	0	0	0	0	27	0	0	0	0	0	0
MSTRG.12143	521	304	207	0	323	439	481	304	351	0	518	394	514	511	266	42	597	473	670	475
MSTRG.12140	9905	10010	59254	53785	11452	14402	9906	10625	12009	28888	12749	16023	15300	16188	69506	49106	13460	11361	9892	11315
MSTRG.12141	1456	276	1330	848	933	2008	1567	900	1173	1121	1591	876	1231	1060	1085	707	902	809	817	1117
MSTRG.12148	1063	1313	2480	1413	1754	2674	2049	2186	1947	3046	2038	1648	3352	3574	3423	2344	2561	2995	2508	1901
MSTRG.12149	0	0	95	0	0	46	0	23	0	0	0	50	0	39	31	13	22	39	17	0
MSTRG.17664	4	0	0	0	0	0	0	2	0	0	0	0	87	11	10	2	0	0	0	4
MSTRG.17666	592	566	1272	466	1526	2085	1734	1666	1509	2310	2857	1464	1008	2173	1383	791	1534	1411	965	1862
MSTRG.17661	0	0	0	0	2	0	4	5	0	207	0	6	113	22	24	0	0	0	0	2
MSTRG.17662	0	0	8	0	0	0	0	0	0	0	41	0	0	0	0	0	0	0	10	3
MSTRG.17663	0	0	0	0	0	0	18	0	0	0	0	0	0	0	0	0	0	0	0	0
MSTRG.3106	0	0	15	0	20	29	15	14	24	0	0	0	0	44	18	14	4	0	58	0
MSTRG.16399	4895	2817	6926	5355	2964	3791	2985	3127	2759	5064	3246	2897	3859	3376	7839	6389	3746	2405	2056	3481
MSTRG.16397	0	0	8	85	0	11	0	0	0	0	0	0	76	0	0	16	34	0	0	17
MSTRG.3109	0	932	599	1014	875	728	806	892	892	118	653	750	490	761	1100	796	1107	864	1089	377
MSTRG.16390	0	0	15	0	0	8	0	0	0	0	0	0	0	45	0	0	0	0	25	0
MSTRG.28042	0	0	0	0	0	0	0	14	0	0	0	0	27	0	32	4	16	0	0	0
MSTRG.28040	0	0	1843	3460	0	0	0	313	729	455	1842	0	218	725	0	856	0	619	703	417
MSTRG.28041	0	0	7	0	0	2	0	0	51	321	0	0	0	12	4	0	0	0	0	0
MSTRG.11185	0	0	0	0	0	69	0	11	0	0	0	0	0	21	0	4	5	0	3	18
MSTRG.11184	86	0	211	0	314	613	391	203	406	0	0	156	221	390	206	269	153	198	255	513
MSTRG.16539	1529	1936	3316	3774	3454	4280	4222	2679	4509	4746	3258	2700	4517	4980	7179	4085	5755	4211	3304	2663
MSTRG.16538	406	2211	1152	509	1121	781	1050	1138	963	927	829	1066	1187	1095	1885	1096	1651	1462	863	996
MSTRG.16533	0	0	6	0	12	1	2	27	0	0	0	0	73	4	4	5	0	20	0	0
MSTRG.16532	0	0	19	86	0	0	0	0	0	0	0	0	0	0	16	17	0	25	0	11
MSTRG.16531	0	0	0	39	0	0	0	0	0	0	0	0	0	0	30	0	0	0	0	10
MSTRG.16537	26115	16942	328	75156	1446	196	25718	4172	1507	1133	1105	1960	142	489	488	75652	1095	8691	46234	288375
MSTRG.16536	1429	2643	6732	1610	5573	2608	2795	6054	2823	3920	2792	6351	3590	4222	3545	2290	5512	3935	2437	2298
MSTRG.16535	189	599	1080	1165	1127	878	655	1353	965	839	704	1601	1115	1279	2068	1246	1798	1514	569	684
MSTRG.16534	3023	1965	2656	3191	1556	3227	2336	2241	1982	1964	3555	1822	3683	2742	3974	2535	2932	1642	2239	2521
MSTRG.14341	0	164	215	109	246	503	532	197	167	0	0	187	27	328	224	165	113	281	97	236
MSTRG.12858	1089	2378	4952	1943	1523	2067	1454	1678	990	3284	2182	2532	2224	1882	4701	3380	1119	1144	904	1943
MSTRG.4455	5294	16169	14745	7661	19059	34094	14592	16011	14270	9177	16836	27528	13244	34455	20007	6478	41324	22470	13553	8367
MSTRG.4457	3132	2387	2868	2287	2479	4364	3432	2109	3124	2981	4527	1778	3189	5083	3122	2245	2565	2444	2468	2266
MSTRG.4450	6413	5031	9459	5565	5544	5262	3790	5168	3160	4546	5125	3882	4522	7159	6765	6023	4867	4477	3385	5766
MSTRG.4451	0	0	37	0	0	4	8	1	0	0	0	0	0	86	73	62	35	0	0	30
MSTRG.4452	0	0	446	434	14	104	128	31	197	281	215	166	1326	218	603	169	553	595	26	505
MSTRG.11629	321	0	1869	2342	581	664	754	1127	626	928	1071	834	804	960	2024	1458	1094	1119	464	753
MSTRG.11626	0	462	540	586	75	90	141	58	257	0	1466	467	1195	377	1791	492	478	353	265	289
MSTRG.11627	599	942	1237	756	1143	1568	1387	1170	1435	1977	2215	1043	1947	1615	2370	1345	2110	1998	1154	1004
MSTRG.11624	2304	4971	2353	1553	2479	1739	1212	2662	1992	2797	976	3541	2446	1509	2933	1524	2964	1643	1889	1660
MSTRG.25446	0	0	0	0	11	7	6	0	0	0	124	0	0	3	4	0	0	0	0	21
MSTRG.11622	5750	1827	4501	5009	5011	4080	3151	5404	3560	4446	3261	6823	4766	6725	5607	3048	7145	4640	3467	3926
MSTRG.4459	714	562	1417	730	1597	2185	1808	1490	1094	596	2529	1484	1834	3131	1776	784	1294	697	905	1241
MSTRG.11620	531	1288	649	297	893	589	346	746	1039	0	873	538	1336	689	878	569	1032	792	804	671
MSTRG.23137	0	0	0	0	0	0	0	0	0	0	0	0	0	21	10	0	0	0	0	0
MSTRG.23136	135	0	10	2	5	12	26	7	9	0	45	3	10	25	3	10	4	8	4	12
MSTRG.23135	0	0	2	0	3	0	0	0	0	0	0	37	0	0	0	0	0	0	0	0
MSTRG.23134	0	116	7	0	14	1	0	0	0	0	0	0	104	0	4	3	0	0	40	0
MSTRG.23133	0	0	0	0	0	0	20	0	0	0	0	0	0	0	2	0	0	0	0	0
MSTRG.23132	0	0	0	0	0	0	0	0	0	0	0	0	18	0	0	0	0	0	0	0
MSTRG.23131	0	0	0	0	0	0	0	0	0	0	0	0	0	51	0	0	0	0	0	0
MSTRG.23130	0	0	14	0	0	5	0	2	0	0	0	0	36	87	17	0	0	0	0	0
MSTRG.23139	0	0	0	0	0	0	0	0	0	0	0	0	24	0	0	0	342	0	0	129
MSTRG.23138	65	0	0	0	0	0	0	5	0	0	0	0	0	0	2	8	0	0	0	0
MSTRG.18360	0	0	0	0	0	0	21	0	60	0	0	0	0	0	0	0	2	0	0	10
MSTRG.18361	0	0	0	0	22	0	4	0	0	0	0	0	0	0	2	0	6	0	0	6
MSTRG.18362	0	182	0	0	12	4	34	0	0	0	0	0	0	0	0	0	0	0	0	0
MSTRG.18365	0	0	0	0	32	0	7	0	0	0	0	0	39	0	4	0	0	0	4	0
MSTRG.18367	0	0	0	0	95	0	101	9	0	0	0	0	68	0	16	12	28	43	0	4
MSTRG.18368	4195	1986	2845	4035	1738	3268	2520	2913	2729	2528	3832	2419	3896	2004	4101	2004	2890	2652	2134	2009
MSTRG.18369	6645	3779	1968	2554	8680	3478	4007	5026	3047	860	1390	3201	1817	2140	1775	1600	1807	2861	2754	3959
MSTRG.10175	63	164	426	74	269	285	442	264	389	708	137	308	415	612	930	468	516	353	211	188
MSTRG.10174	0	0	157	0	86	91	256	98	3	1149	38	129	148	248	468	179	100	132	31	96
MSTRG.10177	0	216	328	549	287	224	468	261	195	451	201	236	496	413	465	191	357	222	121	323
MSTRG.10176	0	0	10	0	0	48	18	3	0	0	0	33	0	0	118	142	7	0	0	15
MSTRG.10171	0	0	0	0	0	3	0	0	0	0	14	0	0	17	6	0	0	0	0	0
MSTRG.10170	0	0	285	196	243	1849	520	202	296	0	300	219	353	424	335	165	264	50	318	574
MSTRG.10173	0	0	17	0	0	0	0	0	0	0	0	0	0	0	0	0	0	0	0	0
MSTRG.10172	0	0	23	0	0	0	0	0	0	0	0	0	0	0	6	0	0	0	0	0
MSTRG.10179	0	0	0	0	0	0	0	0	0	0	0	0	0	0	20	10	0	0	0	0
MSTRG.10178	594	340	600	230	448	471	339	413	746	380	499	493	640	546	701	504	798	662	488	259
MSTRG.13487	720	830	484	350	922	888	1070	757	893	446	721	480	817	1241	584	371	357	549	607	896
MSTRG.13489	0	1326	963	1104	1604	562	656	1168	1395	1281	538	1305	1478	954	1388	1222	1200	1221	715	892
MSTRG.6737	1068	1713	2470	2244	2207	2214	2487	2392	2524	2385	2703	2674	1918	2423	4179	2855	3507	1932	2340	2226
MSTRG.6430	1964	3201	3291	2684	4178	5040	4167	4591	2865	1503	4867	2816	2728	3997	4616	3205	3810	2877	2571	4336
MSTRG.10289	0	0	0	0	0	1	0	0	0	0	0	0	0	0	0	0	25	8	0	0
MSTRG.10288	0	0	0	0	0	0	0	0	0	0	0	0	0	0	4	3	0	21	0	0
MSTRG.10287	0	0	1732	479	0	0	0	0	0	313	0	0	0	0	354	3889	5	0	0	18
MSTRG.10286	0	0	0	0	0	0	0	0	0	0	0	0	0	0	12	0	0	0	0	0
MSTRG.10285	0	0	348	197	24	0	60	29	0	371	0	38	0	21	160	110	0	0	21	32
MSTRG.10284	0	0	0	1323	26	68	1	0	0	0	1509	0	0	21	0	9	276	46	0	0
MSTRG.10283	313	0	0	782	0	12	25	0	0	0	215	0	89	48	5	33	68	0	0	0
MSTRG.10282	0	0	508	223	64	85	116	40	265	415	271	76	589	207	305	91	565	205	0	136
MSTRG.10281	0	0	2	6	3	5	13	4	5	1	145	2	2	2	4	2	4	2	0	2
MSTRG.10280	24	0	7	0	28	18	0	16	0	0	0	18	0	0	0	0	0	17	0	4
MSTRG.34372	0	0	0	0	0	0	0	0	0	0	0	0	0	51	0	0	0	0	47	0
MSTRG.6436	0	0	3	0	0	0	36	0	0	0	0	0	0	0	0	0	0	0	0	0
MSTRG.1248	1201	1921	772	1294	2818	1269	569	1760	1407	451	1041	823	411	968	1141	372	1032	1704	1552	841
MSTRG.1249	0	0	3	0	6	41	30	0	54	0	120	0	244	40	9	0	21	111	0	42
MSTRG.1247	922	1567	996	1505	1282	1648	1285	1492	1554	2458	755	1854	1218	1071	1849	1404	1418	1502	1492	1050
MSTRG.1241	0	0	0	0	0	0	0	0	0	0	52	0	0	0	15	0	3	0	0	1
MSTRG.2284	0	0	0	0	20	54	0	0	0	665	0	0	54	0	58	59	4	0	22	0
MSTRG.10823	0	0	4419	0	563	828	511	964	419	0	325	370	976	648	419	158	693	396	32	331
MSTRG.10827	0	0	33	0	26	22	14	3	23	0	75	22	68	31	34	8	6	93	32	0
MSTRG.10826	432	2245	1313	1096	1376	848	985	1071	1595	0	1091	2454	1407	1186	2410	819	1814	1373	847	774
MSTRG.10824	0	0	0	0	0	0	0	6	48	0	0	2	0	0	0	0	0	0	0	0
MSTRG.13739	4006	1659	1882	2243	2308	2137	1760	2087	2063	2705	1777	2402	1788	2428	2505	2166	2449	2715	1773	2068
MSTRG.13735	0	0	5	0	0	0	0	0	0	0	0	0	49	0	0	0	0	29	0	0
MSTRG.13732	1081	899	1796	1118	1114	1265	869	1575	1578	1663	1352	1785	1353	1361	1692	1390	2182	1547	853	967
MSTRG.13733	1105	903	517	291	428	372	333	303	568	369	701	362	869	505	558	343	722	464	421	391
MSTRG.13730	1921	3271	1750	1471	1251	2207	885	2054	1275	2349	961	2865	1872	966	1581	1024	2013	841	1467	1849
MSTRG.13731	2939	6845	4763	4807	3124	3529	4757	4738	2785	2838	3987	5402	3794	4318	6961	4391	5325	4367	2852	4181
MSTRG.12469	607	0	13	0	7	4	86	14	25	0	0	16	80	20	23	22	0	0	0	0
MSTRG.32898	0	0	19	53	25	0	17	1	0	319	0	7	69	53	13	14	8	14	27	5
MSTRG.32899	0	0	7	0	4	0	0	2	0	34	0	0	2	90	7	0	0	0	1	0
MSTRG.32896	0	0	0	0	0	0	0	0	0	0	0	0	2	42	0	0	0	0	0	0
MSTRG.12464	1911	427	2870	2713	1345	2281	2200	1774	1657	2468	2887	1371	3587	2730	2946	1194	2129	1952	1423	1699
MSTRG.12467	0	0	8	70	56	85	83	24	0	0	0	0	0	0	15	14	10	38	0	0
MSTRG.32895	0	0	0	197	0	2	0	2	0	0	0	0	0	0	12	0	0	0	1	0
MSTRG.1866	980	10927	22271	2430	9156	1834	5915	9060	3303	5117	1170	18961	1325	4678	32713	24240	3614	3162	1080	899
MSTRG.1867	0	0	0	0	6	0	9	0	0	0	0	0	0	0	37	0	0	0	0	0
MSTRG.32890	0	0	0	0	0	0	0	0	0	0	0	0	0	27	0	0	0	0	0	0
MSTRG.12462	507	1489	814	635	494	500	232	663	872	804	952	399	573	900	439	535	887	716	171	288
MSTRG.7165	0	1472	1565	1288	1127	1444	952	1514	1880	1755	1186	1454	1646	1597	2181	1526	2548	2215	1465	707
MSTRG.7164	168	0	199	0	198	137	139	100	217	584	136	403	174	166	232	134	187	196	160	102
MSTRG.3402	357	0	848	724	717	855	570	351	999	46	1483	387	1229	1082	598	633	1100	770	802	487
MSTRG.7161	4	0	24	0	40	14	24	24	43	0	0	31	67	63	22	27	42	0	8	18
MSTRG.7163	0	0	0	0	0	0	4	0	0	0	0	0	0	52	0	0	0	0	0	0
MSTRG.11693	0	0	0	0	0	0	20	5	0	0	0	0	0	0	11	7	27	0	0	0
MSTRG.11691	0	0	1034	10243	55	0	64	29	0	1099	0	0	34	20	11352	9458	54	0	90	21
MSTRG.33419	0	0	0	0	0	0	0	0	0	34	229	0	0	0	0	0	0	0	0	0
MSTRG.33418	0	0	0	0	0	0	0	0	0	0	0	0	0	0	0	22	0	0	0	0
MSTRG.33415	0	0	0	2	1	0	0	1	10	0	23	1	2	1	2	0	0	0	2	0
MSTRG.33414	61	0	17	26	6	36	25	10	16	0	4	1	20	13	22	11	9	55	8	17
MSTRG.33417	0	0	145	0	92	0	0	0	0	0	0	91	0	82	0	4	0	0	87	0
MSTRG.33416	0	0	35	0	13	0	0	0	0	0	0	19	0	38	0	0	0	0	26	0
MSTRG.33411	0	0	4	0	28	21	131	10	0	0	43	104	14	60	24	6	8	5	6	1
MSTRG.33410	0	0	1	0	0	7	35	0	0	0	0	69	4	0	0	1	0	7	0	26
MSTRG.33413	0	0	2	2	0	2	0	0	10	0	23	1	0	1	1	0	13	0	30	0
MSTRG.33412	0	0	0	0	0	2	113	0	0	0	0	10	0	0	7	2	0	6	0	0
MSTRG.7833	0	368	755	401	635	674	402	576	474	675	217	604	441	676	1105	756	746	240	546	1645
MSTRG.7832	354	0	637	1227	245	478	277	296	480	1383	280	226	211	562	962	986	577	403	258	430
MSTRG.7831	741	767	1138	1400	1145	1264	1376	801	1176	1555	1157	473	1208	1260	2343	1509	1205	1722	909	848
MSTRG.7837	442	0	938	0	277	572	283	168	444	93	205	42	142	499	315	525	273	568	427	86
MSTRG.7835	0	0	445	0	42	11	51	45	387	0	111	400	208	87	327	30	676	521	0	169
MSTRG.7834	4330	7433	6694	5487	7341	8134	8430	7986	6812	5629	6157	7069	5923	8090	8308	6395	6596	6512	5777	6797
MSTRG.7839	0	365	207	398	1157	110	160	253	539	0	152	210	321	250	301	199	269	249	163	175
MSTRG.7838	0	0	398	240	68	72	54	78	164	183	139	86	497	146	111	235	250	312	85	471
MSTRG.8385	0	0	34	0	99	80	22	67	50	0	114	32	0	105	43	40	81	52	58	91
MSTRG.8386	0	0	0	0	0	0	7	7	1	0	0	0	0	0	2	0	0	0	67	0
MSTRG.8387	612	1753	1255	1057	1933	1687	1415	2680	1422	1838	683	1903	2000	2288	2335	1522	1607	1128	1866	2312
MSTRG.8381	0	0	0	0	0	0	0	0	0	0	0	0	0	19	0	0	0	0	0	0
MSTRG.8382	0	0	0	0	0	0	0	0	0	0	0	0	0	0	8	16	0	0	0	0
MSTRG.8383	0	0	0	0	0	0	0	0	0	0	0	0	0	0	0	0	0	0	49	0
MSTRG.9475	874	1399	1677	1664	1419	1594	1454	1068	1991	1020	1209	1052	9416	2713	2583	1622	2672	2369	1570	1208
MSTRG.9476	1664	1014	2028	1705	1613	3026	2428	1536	2233	2153	3143	1421	1987	2090	2155	1525	1687	1434	1309	1490
MSTRG.9471	0	1730	3097	528	2478	851	1114	1376	1564	534	1017	2108	2381	1684	1453	1255	3151	2699	603	1540
MSTRG.9473	1132	400	980	1076	950	1009	1037	872	1106	1475	906	720	1158	1784	1995	1179	1492	1754	935	617
MSTRG.9472	1157	3390	3095	3651	2219	4911	3637	2437	3296	3399	4477	1701	5588	3835	5162	2725	3609	3554	2912	2549
MSTRG.11792	1470	457	1478	1218	765	1457	1382	1125	828	760	2876	451	1473	1584	1315	1696	1123	413	928	1035
MSTRG.11820	0	0	0	0	7	37	5	21	0	0	95	28	0	0	37	0	0	0	0	10
MSTRG.11823	3246	1394	3380	2152	2614	3635	3936	2475	2632	2332	3405	2060	3899	3446	3603	2258	3401	2639	2936	3788
MSTRG.11826	0	0	38	0	28	116	4	13	702	863	0	52	54	55	8	48	17	0	42	0
MSTRG.20150	0	0	0	0	0	0	0	0	0	0	0	0	22	0	0	0	0	0	0	0
MSTRG.20151	0	0	0	0	0	0	0	0	0	0	0	0	0	0	19	0	0	0	0	0
MSTRG.20152	0	0	6	0	9	21	15	0	0	0	0	0	0	0	0	0	11	0	32	0
MSTRG.20153	0	0	0	0	3	3	0	0	0	0	76	0	0	0	0	0	0	0	0	0
MSTRG.20154	0	0	0	0	0	0	0	0	0	0	0	0	69	0	16	0	0	0	0	0
MSTRG.20155	0	0	0	0	0	0	0	9	66	0	0	0	0	0	0	2	0	0	0	0
MSTRG.20156	0	0	8	0	0	0	0	0	0	0	0	25	0	0	13	0	0	0	0	0
MSTRG.20157	0	0	0	0	0	0	15	0	0	0	0	0	0	0	0	0	0	0	0	0
MSTRG.20158	0	0	12	0	0	0	3	3	0	0	0	0	29	0	22	23	3	0	0	0
MSTRG.20159	0	0	0	0	0	0	1	0	0	0	0	0	0	52	0	0	0	0	0	0
MSTRG.22065	0	0	0	0	0	0	0	0	0	0	3	79	0	0	0	0	0	0	0	0
MSTRG.20489	0	488	450	0	109	80	48	33	815	271	193	101	755	278	415	103	629	434	52	366
MSTRG.20482	204	0	417	209	190	179	129	283	226	201	221	143	106	160	358	213	266	437	270	159
MSTRG.20480	6014	9839	14188	9820	5233	6882	4914	6750	5209	10258	6178	8785	8124	6526	17201	11135	8131	7881	4907	4797
MSTRG.20481	2519	2193	2708	3093	2629	2800	2703	2782	2386	4295	2851	2905	3155	3489	4826	3147	3650	3922	2766	1966
MSTRG.20484	924	869	1273	793	769	954	567	1093	1054	1334	719	1232	2096	819	882	603	1323	730	488	927
MSTRG.31701	0	0	0	0	0	0	0	7	0	0	0	18	0	0	0	3	0	0	0	0
MSTRG.5152	835	2526	1824	2615	1666	1403	925	1940	1587	1720	1263	1644	2362	1924	2298	1622	2194	2066	1850	1322
MSTRG.5151	313	1278	3343	1705	828	1388	1291	1511	824	3413	2042	2095	2494	1973	3441	3322	2200	2097	639	1083
MSTRG.5156	8212	6134	9089	6282	6612	9329	5657	10059	5521	5614	10443	6266	15528	9294	7782	5176	9890	6470	6711	9888
MSTRG.5154	1060	1515	2045	1545	1389	1746	1525	1327	2102	2867	1221	1223	1750	2306	2466	2013	2061	1425	1283	1302
MSTRG.23895	0	0	0	0	0	0	0	0	0	0	0	0	0	42	2	0	0	0	0	0
MSTRG.30256	0	0	0	0	0	0	13	0	0	0	0	0	36	5	3	20	0	0	0	2
MSTRG.30257	360	0	305	418	279	292	303	68	544	702	328	201	292	398	283	231	691	134	231	148
MSTRG.30251	0	0	3	0	0	0	25	0	0	0	0	2	2	0	0	0	0	0	40	0
MSTRG.23890	0	0	24	0	0	0	0	6	0	0	0	0	20	0	4	0	0	0	0	4
MSTRG.23891	0	0	0	0	0	0	0	0	0	0	0	0	0	0	17	0	0	0	0	0
MSTRG.13371	0	0	0	0	0	0	0	0	0	0	0	56	0	24	0	0	0	0	0	3
MSTRG.21685	0	240	0	0	0	0	0	0	23	166	0	0	0	0	0	0	0	0	0	0
MSTRG.21682	0	0	0	0	0	0	0	0	0	0	0	0	44	0	0	0	0	0	0	0
MSTRG.21681	0	0	7	0	0	4	2	0	0	0	0	0	0	40	1	1	0	0	0	2
MSTRG.21680	0	0	4	0	2	15	6	2	0	0	10	2	22	35	5	0	3	0	2	3
MSTRG.21688	0	0	0	0	0	0	3	0	0	0	56	0	0	0	0	0	0	0	0	0
MSTRG.21359	0	0	0	0	2	31	0	0	0	0	36	20	0	0	34	8	0	0	0	0
MSTRG.21358	0	0	0	25	0	8	21	24	0	0	0	24	109	28	51	0	32	32	0	0
MSTRG.21351	251	2014	1898	2103	1419	1544	1422	1940	1491	1744	1655	2113	2263	2064	2162	1467	2296	2407	1587	1161
MSTRG.21350	0	580	441	171	413	202	193	363	748	0	405	288	746	578	376	287	918	1132	144	455
MSTRG.21353	0	0	0	0	0	0	0	0	0	0	0	0	68	0	0	0	0	0	0	0
[truncated: 20,685 more rows]
